# Supplementary material for: Adaptive and non-adaptive gene expression responses in prostate cancer during androgen deprivation
Source: PLoS One. 2023 Feb 21;18(2):e0281645. doi: 10.1371/journal.pone.0281645 (PMC9942993; doi:10.1371/journal.pone.0281645)
Supplement: S1 Table — (XLSX) [file pone.0281645.s002.xlsx]

## Sheet: Info
Table S1 - AR-associated genes
as. = associated / association
fc = fold change, compared to VCaP-T 10nM T unless otherwise stated
level = mean of DESeq2 normalized counts from replicates

## Sheet: VCaP-CT vs VCaP-T
ENSEMBL	SYMBOL	GENENAME	fc_VCaP.T_0.1nM_T_48h	fc_VCaP.CT_0.1nM_T	fc_VCaP.CT_10nM_T_48h	level_VCaP-T_10nM_T	level_VCaP-T_0.1nM_T_48h	level_VCaP-CT_0.1nM_T	level_VCaP-CT_10nM_T_48h
ENSG00000001617	SEMA3F	semaphorin 3F	1.23665	2.02296	1.34627	89.9121	112.375	185.819	122.745
ENSG00000001626	CFTR	cystic fibrosis transmembrane conductance regulator	2.75242	3.63504	-1.01417	10.5027	33.0271	44.5772	10.0429
ENSG00000002745	WNT16	Wnt family member 16	1.28565	3.85396	1.35703	13.0655	17.2231	57.6046	18.6611
ENSG00000004478	FKBP4	FKBP prolyl isomerase 4	-1.24484	2.42593	2.64584	7793.91	6256.67	18993.7	20725.3
ENSG00000004866	ST7	suppression of tumorigenicity 7	3.56267	7.28407	1.62566	1841.33	6624.3	13601.9	3005.43
ENSG00000005379	TSPOAP1	TSPO associated protein 1	1.49589	2.92054	1.25131	200.579	302.57	604.677	252.44
ENSG00000005469	CROT	carnitine O-octanoyltransferase	-1.33213	-2.64856	-1.76052	1585.47	1189.34	593.799	896.481
ENSG00000006015	REX1BD	required for excision 1-B domain containing	1.11158	-2.24587	-2.71505	668.354	748.701	282.588	230.408
ENSG00000006047	YBX2	Y-box binding protein 2	-1.18743	-5.72296	-4.7104	59.97	49.5869	8.1191	10.4399
ENSG00000006071	ABCC8	ATP binding cassette subfamily C member 8	1.2073	2.03855	1.93327	329.856	400.545	693.838	656.556
ENSG00000006283	CACNA1G	calcium voltage-gated channel subunit alpha1 G	1.7852	-4.05926	-10.1118	221.666	405.469	49.7813	16.7687
ENSG00000006611	USH1C	USH1 protein network component harmonin	-1.72236	-4.40335	-1.52187	35.927	19.9039	6.25091	22.7755
ENSG00000006747	SCIN	scinderin	1.43588	-5.69355	-9.749	2837.53	4079.3	492.925	286.175
ENSG00000006788	MYH13	myosin heavy chain 13	-3.57433	-2.30989	3.53625	52.8744	12.5762	21.0783	196.307
ENSG00000007174	DNAH9	dynein axonemal heavy chain 9	-1.447	-2.30303	-1.90187	111.393	75.776	46.6728	57.2744
ENSG00000007216	SLC13A2	solute carrier family 13 member 2	3.11807	2.44862	1.75041	11.6729	42.7644	33.0849	22.5846
ENSG00000008056	SYN1	synapsin I	1.05477	-23.298	-20.615	287.302	302.522	9.19841	10.4889
ENSG00000008083	JARID2	jumonji and AT-rich interaction domain containing 2	1.04428	2.42003	2.12551	306.632	319.161	761.651	666.623
ENSG00000008311	AASS	aminoadipate-semialdehyde synthase	-1.05136	5.11779	5.12746	6.06831	5.51582	42.0249	42.576
ENSG00000008323	PLEKHG6	pleckstrin homology and RhoGEF domain containing G6	-1.06751	-4.00648	-4.05738	458.443	428.733	109.656	107.65
ENSG00000008513	ST3GAL1	ST3 beta-galactoside alpha-2,3-sialyltransferase 1	1.03372	-2.26584	-1.44169	634.807	657.214	260.052	426.493
ENSG00000009765	IYD	iodotyrosine deiodinase	2.02545	2.51737	1.61162	25.1287	54.1973	69.327	42.7352
ENSG00000010319	SEMA3G	semaphorin 3G	-4.37204	-4.8912	-1.42699	41.6246	7.53106	6.46056	28.7084
ENSG00000010438	PRSS3	serine protease 3	2.00263	-16.743	-22.9218	728.483	1511.59	34.9051	23.5946
ENSG00000010671	BTK	Bruton tyrosine kinase	2.33823	2.80733	1.08876	20.2696	52.612	62.9064	22.4107
ENSG00000010810	FYN	FYN proto-oncogene, Src family tyrosine kinase	1.98557	2.00377	-1.00106	27.1541	58.0337	58.2784	27.0406
ENSG00000011201	ANOS1	anosmin 1	1.45385	2.826	1.88614	15.2421	23.3281	48.2146	31.2915
ENSG00000011332	DPF1	double PHD fingers 1	-1.21194	-2.53973	-3.13741	95.7117	78.7225	35.7071	28.3686
ENSG00000011422	PLAUR	plasminogen activator, urokinase receptor	1.06258	-2.98239	-2.57404	250.299	267.499	81.4866	94.9061
ENSG00000011566	MAP4K3	mitogen-activated protein kinase kinase kinase kinase 3	1.02105	-2.77075	-2.51325	4884.86	4987.33	1740.67	1921.14
ENSG00000012223	LTF	lactotransferrin	7.82402	3.08388	-1.49653	120.143	981.114	381.181	79.1489
ENSG00000013588	GPRC5A	G protein-coupled receptor class C group 5 member A	-1.05883	-2.11283	-1.18467	64.9628	60.455	28.4308	54.1736
ENSG00000013619	MAMLD1	mastermind like domain containing 1	1.21901	-3.46885	-4.74972	337.186	413.918	90.2437	64.0023
ENSG00000014914	MTMR11	myotubularin related protein 11	-1.13003	-2.253	-2.07664	50.5937	43.6138	19.8514	21.6863
ENSG00000017260	ATP2C1	ATPase secretory pathway Ca2+ transporting 1	1.45436	2.54993	1.52056	11174.7	16287.9	28660.7	17036.7
ENSG00000018408	WWTR1	WW domain containing transcription regulator 1	-2.17024	-3.43759	-1.09088	1451.75	667.475	418.751	1330.57
ENSG00000018510	AGPS	alkylglycerone phosphate synthase	1.00468	-2.4461	-3.77228	1597.27	1603.5	645.113	415.099
ENSG00000019505	SYT13	synaptotagmin 13	1.47823	-2.50971	-3.21423	290.929	434.714	111.684	85.3888
ENSG00000019549	SNAI2	snail family transcriptional repressor 2	-2.32804	-35.1354	-3.53883	196.568	83.3318	2.10843	54.1801
ENSG00000023445	BIRC3	baculoviral IAP repeat containing 3	3.74429	2.70767	1.84238	81.4103	319.427	230.002	154.58
ENSG00000025423	HSD17B6	hydroxysteroid 17-beta dehydrogenase 6	1.96807	3.118	1.70009	284.895	575.649	921.954	493.498
ENSG00000026508	CD44	CD44 molecule (Indian blood group)	1.88743	2.47806	2.241	570.989	1082.8	1427.3	1289.65
ENSG00000026950	BTN3A1	butyrophilin subfamily 3 member A1	2.53173	4.03716	1.79014	102.06	270.299	441.652	189.099
ENSG00000027001	MIPEP	mitochondrial intermediate peptidase	1.19184	-3.25011	-2.9777	600.569	718.704	182.159	199.096
ENSG00000029534	ANK1	ankyrin 1	-1.0035	-14.2755	-15.3873	430.319	427.818	22.7916	20.4056
ENSG00000039139	DNAH5	dynein axonemal heavy chain 5	1.87262	4.09291	2.00123	691.918	1334.28	3024	1431.73
ENSG00000042832	TG	thyroglobulin	-1.82172	-6.30128	-2.39243	776.126	413.78	111.521	311.767
ENSG00000042980	ADAM28	ADAM metallopeptidase domain 28	-1.02039	-3.9481	-1.37892	28.8925	28.1768	4.71101	19.9119
ENSG00000044574	HSPA5	heat shock protein family A (Hsp70) member 5	-1.33499	-2.52745	-1.42841	73583.7	54862.1	28673.4	51215.4
ENSG00000046604	DSG2	desmoglein 2	1.00457	2.06276	1.75362	3236.88	3250.91	6855.05	5793.86
ENSG00000046774	MAGEC2	MAGE family member C2	1.18472	2.50668	2.71437	131.02	157.163	336.241	365.049
ENSG00000046889	PREX2	phosphatidylinositol-3,4,5-trisphosphate dependent Rac exchange factor 2	1.21677	106.882	53.7823	0.310973	1.09099	408.419	204.883
ENSG00000047662	FAM184B	family with sequence similarity 184 member B	1.06532	4.00308	2.02386	22.0964	22.9735	96.402	47.4185
ENSG00000047936	ROS1	ROS proto-oncogene 1, receptor tyrosine kinase	2.43594	4.10259	1.60741	12.291	34.2327	61.1131	21.7276
ENSG00000050438	SLC4A8	solute carrier family 4 member 8	1.58868	-2.73981	-5.9597	225.958	372.074	74.7812	30.1506
ENSG00000053108	FSTL4	follistatin like 4	-1.09788	-2.52116	-1.50314	299.554	270.944	116.446	197.538
ENSG00000054179	ENTPD2	ectonucleoside triphosphate diphosphohydrolase 2	-1.17941	-3.89789	-2.78555	1234.99	1042.88	307.596	433.793
ENSG00000054356	PTPRN	protein tyrosine phosphatase receptor type N	1.4002	-11.824	-13.0254	63.0214	88.6684	2.78618	1.91039
ENSG00000054392	HHAT	hedgehog acyltransferase	1.80126	3.42173	1.85702	665.921	1205.58	2307.76	1245.73
ENSG00000054690	PLEKHH1	pleckstrin homology, MyTH4 and FERM domain containing H1	1.23272	2.67852	1.39375	1906.87	2380.87	5426.56	2713.85
ENSG00000054793	ATP9A	ATPase phospholipid transporting 9A (putative)	1.18365	2.20743	1.60176	3700.4	4429.22	8608.39	6117.32
ENSG00000055118	KCNH2	potassium voltage-gated channel subfamily H member 2	-1.10055	-2.20982	-2.80713	922.995	836.923	411.193	322.115
ENSG00000055732	MCOLN3	mucolipin 3	1.088	-2.9078	-3.81071	110.083	119.656	35.7355	26.2315
ENSG00000055813	CCDC85A	coiled-coil domain containing 85A	-1.46088	-6.98833	-1.26687	30.6886	19.5337	1.47979	23.5537
ENSG00000056487	PHF21B	PHD finger protein 21B	-1.01652	-3.76092	-4.62207	1761.15	1730.24	459.955	372.748
ENSG00000056972	TRAF3IP2	TRAF3 interacting protein 2	-1.2563	-2.67774	-1.84844	364.495	287.356	132.945	194.449
ENSG00000056998	GYG2	glycogenin 2	1.33053	2.13302	1.72346	432.734	577.379	926.68	748.828
ENSG00000057657	PRDM1	PR/SET domain 1	-1.6796	-3.97837	-3.54518	50.7323	28.8751	10.8803	12.2453
ENSG00000058085	LAMC2	laminin subunit gamma 2	-2.00744	-3.9311	1.32835	205.124	101.268	49.7692	274.024
ENSG00000058404	CAMK2B	calcium/calmodulin dependent protein kinase II beta	1.27579	2.12652	1.12287	730.466	933.516	1570.45	821.464
ENSG00000058668	ATP2B4	ATPase plasma membrane Ca2+ transporting 4	-2.39972	-3.06538	1.23245	2081.03	839.735	652.536	2582.79
ENSG00000059377	TBXAS1	thromboxane A synthase 1	-1.78117	-2.60235	-1.1738	452.99	252.861	170.315	385.051
ENSG00000059804	SLC2A3	solute carrier family 2 member 3	-5.23436	-7.58765	1.25982	358.105	66.3464	44.731	452.63
ENSG00000059915	PSD	pleckstrin and Sec7 domain containing	1.05043	-11.1762	-18.2434	836.105	877.975	69.4362	40.0929
ENSG00000060709	RIMBP2	RIMS binding protein 2	1.38457	-2.38766	-5.51791	1346.51	1878.87	550.229	230.842
ENSG00000061938	TNK2	tyrosine kinase non receptor 2	-1.0316	2.09129	2.06828	1226.25	1187.61	2592.04	2562.91
ENSG00000062038	CDH3	cadherin 3	1.858	-8.56919	-18.8174	161.593	302.138	16.6518	5.05409
ENSG00000063015	SEZ6	seizure related 6 homolog	1.19753	-36.1527	-39.6214	311	373.443	4.9872	3.54232
ENSG00000064195	DLX3	distal-less homeobox 3	1.86604	-2.43174	-5.90313	70.7546	135.445	27.5813	9.1609
ENSG00000064199	SPA17	sperm autoantigenic protein 17	1.24242	-2.44682	-3.05289	53.5969	67.3782	20.1472	15.239
ENSG00000064309	CDON	cell adhesion associated, oncogene regulated	1.28618	3.20982	2.02238	363.445	484.589	1369.95	812.947
ENSG00000064547	LPAR2	lysophosphatidic acid receptor 2	-1.01046	-2.11385	-2.34337	295.815	293.885	136.819	122.844
ENSG00000064655	EYA2	EYA transcriptional coactivator and phosphatase 2	1.26236	2.51324	1.71723	112.733	143.488	289.279	195.797
ENSG00000065154	OAT	ornithine aminotransferase	-1.04724	-6.59997	-5.2077	1072.45	1024.56	153.094	195.965
ENSG00000065325	GLP2R	glucagon like peptide 2 receptor	1.41294	-2.4632	-1.07098	65.6195	93.5935	24.8936	61.0625
ENSG00000065357	DGKA	diacylglycerol kinase alpha	1.14217	-2.21822	-2.40716	193.581	220.894	85.6275	78.6198
ENSG00000065361	ERBB3	erb-b2 receptor tyrosine kinase 3	1.38375	-2.34608	-2.72894	5968	8301.45	2506.74	2149.04
ENSG00000065833	ME1	malic enzyme 1	1.63983	16.2305	22.6984	0	2.48436	47.7091	68.4273
ENSG00000065923	SLC9A7	solute carrier family 9 member A7	1.06367	2.20738	2.02143	2079.88	2212.85	4656.43	4257.71
ENSG00000066230	SLC9A3	solute carrier family 9 member A3	1.10351	2.24653	1.5148	31.3746	34.7223	79.525	50.9064
ENSG00000066382	MPPED2	metallophosphoesterase domain containing 2	1.79422	-7.7004	-20.7745	166.036	299.766	19.7078	4.46408
ENSG00000067057	PFKP	phosphofructokinase, platelet	-1.67687	-3.22522	-2.54467	5055.96	2991.59	1541.11	1959.76
ENSG00000067182	TNFRSF1A	TNF receptor superfamily member 1A	-1.09641	-16.3432	-9.75505	84.9632	76.9853	2.4783	6.26189
ENSG00000067715	SYT1	synaptotagmin 1	1.19982	3.01222	-1.02649	16.6307	20.0846	55.1682	15.8469
ENSG00000068724	TTC7A	tetratricopeptide repeat domain 7A	-1.16383	-2.86021	-2.47133	491.304	420.009	169.476	196.453
ENSG00000069018	TRPC7	transient receptor potential cation channel subfamily C member 7	1.23237	4.89114	2.80674	8.61583	10.7971	52.7334	29.162
ENSG00000069122	ADGRF5	adhesion G protein-coupled receptor F5	2.89102	6.69927	1.68477	171.823	515.527	1229.22	295.785
ENSG00000069206	ADAM7	ADAM metallopeptidase domain 7	-1.29732	3.20768	1.53493	19.6283	14.1917	71.769	32.1431
ENSG00000069424	KCNAB2	potassium voltage-gated channel subfamily A regulatory beta subunit 2	1.11279	-2.47299	-6.25327	302.089	336.457	117.794	43.6005
ENSG00000069509	FUNDC1	FUN14 domain containing 1	1.28453	2.09958	2.1471	573.435	750.396	1263.77	1294.38
ENSG00000069812	HES2	hes family bHLH transcription factor 2	-1.10636	-2.72798	-1.6865	978.282	881.877	355.429	577.21
ENSG00000069869	NEDD4	NEDD4 E3 ubiquitin protein ligase	-1.21695	-2.08698	-1.63169	943.667	768.721	439.945	568.174
ENSG00000070526	ST6GALNAC1	ST6 N-acetylgalactosaminide alpha-2,6-sialyltransferase 1	1.00042	-2.59243	-1.65603	10173.6	10174.8	3914.11	6135.66
ENSG00000070540	WIPI1	WD repeat domain, phosphoinositide interacting 1	-1.90365	-3.405	1.1314	429.539	220.731	121.621	487.152
ENSG00000070731	ST6GALNAC2	ST6 N-acetylgalactosaminide alpha-2,6-sialyltransferase 2	1.36222	-3.72518	-6.76733	72.8185	102.291	15.3446	6.13735
ENSG00000070759	TESK2	testis associated actin remodelling kinase 2	1.51609	2.74932	1.93153	1062.06	1623.03	2982.5	2080.33
ENSG00000070882	OSBPL3	oxysterol binding protein like 3	1.01626	-8.29056	-6.64434	1668.53	1694.92	188.017	236.685
ENSG00000071073	MGAT4A	alpha-1,3-mannosyl-glycoprotein 4-beta-N-acetylglucosaminyltransferase A	1.013	-2.68543	-3.14035	1230.03	1245.19	447.739	381.213
ENSG00000071575	TRIB2	tribbles pseudokinase 2	-2.39382	-2.7228	1.43598	1604.88	665.037	585.378	2308.87
ENSG00000071967	CYBRD1	cytochrome b reductase 1	2.85212	-2.09117	-4.42616	110.606	329.494	50.8754	21.3883
ENSG00000072135	PTPN18	protein tyrosine phosphatase non-receptor type 18	1.00838	-2.12158	-1.96004	4609.25	4645.51	2160.67	2339.78
ENSG00000072163	LIMS2	LIM zinc finger domain containing 2	1.11721	3.37124	3.03877	12.1964	14.5446	49.8675	44.4444
ENSG00000072858	SIDT1	SID1 transmembrane family member 1	1.56465	2.05705	1.07348	127.647	203.178	272.058	137.553
ENSG00000073331	ALPK1	alpha kinase 1	1.31094	-5.16887	-7.3205	153.019	201.314	26.8045	17.8977
ENSG00000073350	LLGL2	LLGL scribble cell polarity complex component 2	-1.05901	-2.27458	-1.85709	2870.62	2707.17	1237.77	1523.45
ENSG00000073605	GSDMB	gasdermin B	1.37354	-2.35716	-3.16331	421.181	582.133	174.194	128.246
ENSG00000073711	PPP2R3A	protein phosphatase 2 regulatory subunit B''alpha	1.1052	4.04498	2.16629	112.31	123.879	474.806	250.657
ENSG00000073737	DHRS9	dehydrogenase/reductase 9	2.01978	-24.2182	-9.64998	176.951	359.945	4.15457	15.7148
ENSG00000073792	IGF2BP2	insulin like growth factor 2 mRNA binding protein 2	-1.10932	-3.5663	-2.49149	91.4861	81.5957	22.6703	34.2454
ENSG00000073849	ST6GAL1	ST6 beta-galactoside alpha-2,6-sialyltransferase 1	1.73396	3.90478	7.90985	34.5861	61.9732	146.68	304.794
ENSG00000074047	GLI2	GLI family zinc finger 2	-1.00048	-3.70139	-3.94972	79.519	78.7482	18.1883	16.7507
ENSG00000074219	TEAD2	TEA domain transcription factor 2	1.65737	-2.82962	1.09842	64.0821	108.755	20.166	70.4827
ENSG00000074370	ATP2A3	ATPase sarcoplasmic/endoplasmic reticulum Ca2+ transporting 3	-1.07594	-3.26608	-2.33168	11375.6	10561	3422.91	4818.87
ENSG00000074416	MGLL	monoglyceride lipase	1.38537	-3.903	-3.9267	2507.34	3506.79	614.356	610.563
ENSG00000074527	NTN4	netrin 4	3.59526	2.02901	-1.24763	126.968	464.332	260.534	100.977
ENSG00000075290	WNT8B	Wnt family member 8B	1.33609	2.6206	1.07622	44.1598	60.0203	126.169	47.952
ENSG00000075391	RASAL2	RAS protein activator like 2	1.41764	2.91614	1.43814	849.919	1234.19	2667.63	1254.29
ENSG00000075461	CACNG4	calcium voltage-gated channel auxiliary subunit gamma 4	-1.68342	-11.0303	-4.48623	846.799	496.88	71.2545	182.629
ENSG00000076043	REXO2	RNA exonuclease 2	1.90798	3.40753	1.92744	1074.6	2090.13	3788.6	2110.5
ENSG00000076321	KLHL20	kelch like family member 20	-1.04208	-2.28329	-2.56796	1402.99	1343.66	605.358	536.896
ENSG00000076706	MCAM	melanoma cell adhesion molecule	2.99492	3.16307	-1.78061	22.3493	74.042	79.2364	10.8978
ENSG00000076770	MBNL3	muscleblind like splicing regulator 3	-1.16864	-2.10998	-2.64663	665.497	564.807	305.418	240.657
ENSG00000076944	STXBP2	syntaxin binding protein 2	1.46379	-3.18253	-3.99631	96.8854	145.637	27.3595	20.5084
ENSG00000077063	CTTNBP2	cortactin binding protein 2	3.42264	6.05059	1.57667	13.3708	52.5404	94.7265	22.8392
ENSG00000077080	ACTL6B	actin like 6B	1.11968	-102.145	-75.4591	851.348	957.243	3.74201	6.34457
ENSG00000077616	NAALAD2	N-acetylated alpha-linked acidic dipeptidase 2	1.03873	2.05771	1.19918	47.0726	48.7235	99.317	56.9068
ENSG00000078018	MAP2	microtubule associated protein 2	1.24971	4.05241	2.0203	556.416	700.211	2373.47	1154.66
ENSG00000078053	AMPH	amphiphysin	1.13104	5.19557	2.03931	14.4135	16.2763	85.9466	32.2508
ENSG00000078114	NEBL	nebulette	1.15154	-3.49415	-3.0435	722.621	835.179	196.484	227.24
ENSG00000078295	ADCY2	adenylate cyclase 2	2.2538	-6.55169	-14.3352	3942.44	9043.28	575.166	255.898
ENSG00000078596	ITM2A	integral membrane protein 2A	3.065	2.05167	-1.74704	6484.08	20232.9	13457	3677.65
ENSG00000079112	CDH17	cadherin 17	2.44058	-8.19362	-27.5407	466.283	1156.98	52.8625	11.8467
ENSG00000079335	CDC14A	cell division cycle 14A	2.39123	2.85783	1.0414	106.727	264.74	319.015	111.766
ENSG00000079385	CEACAM1	carcinoembryonic antigen related cell adhesion molecule 1	1.2102	-9.91492	-4.5278	541.996	660.263	47.3204	110.67
ENSG00000079435	LIPE	lipase E, hormone sensitive type	1.06913	-7.38467	-16.4292	92.5883	99.3096	10.019	2.10776
ENSG00000079689	SCGN	secretagogin, EF-hand calcium binding protein	2.86412	-2.63764	-3.80179	3641.43	10874.4	1325.39	904.501
ENSG00000079841	RIMS1	regulating synaptic membrane exocytosis 1	1.13296	2.61325	1.72251	112.718	127.15	305.075	198.329
ENSG00000080493	SLC4A4	solute carrier family 4 member 4	4.07266	26.6489	5.02585	81.9697	351.123	2398.19	437.376
ENSG00000080546	SESN1	sestrin 1	2.34116	2.54948	1.03854	937.996	2216.45	2413.08	974.661
ENSG00000080709	KCNN2	potassium calcium-activated channel subfamily N member 2	1.24556	2.27537	1.67527	1757.08	2195.08	4022.83	2955.57
ENSG00000080854	IGSF9B	immunoglobulin superfamily member 9B	-1.07467	4.34031	3.74009	161.79	148.154	835.522	708.79
ENSG00000081051	AFP	alpha fetoprotein	2.71455	5.72482	3.22693	12.577	41.7418	91.6325	49.6367
ENSG00000081052	COL4A4	collagen type IV alpha 4 chain	1.70102	2.0092	1.04739	22.73	41.5776	50.8357	23.9833
ENSG00000081138	CDH7	cadherin 7	1.11745	2.85081	1.61592	153.692	171.815	446.13	251.159
ENSG00000081377	CDC14B	cell division cycle 14B	-1.39661	-2.29426	-1.35356	164.3	115.648	69.0841	120.152
ENSG00000081479	LRP2	LDL receptor related protein 2	1.10366	-2.89299	-3.62006	156.76	173.854	47.6622	36.6675
ENSG00000081818	PCDHB4	protocadherin beta 4	1.5629	3.10944	2.335	47.1361	75.2289	153.617	113.973
ENSG00000081985	IL12RB2	interleukin 12 receptor subunit beta 2	-1.41162	-4.36123	-2.81337	43.2987	29.2032	7.47759	13.2677
ENSG00000082175	PGR	progesterone receptor	1.69732	10.8184	4.18765	5.47139	10.8734	89.7597	32.6684
ENSG00000082196	C1QTNF3	C1q and TNF related 3	1.48933	-2.03428	-1.77555	74.0344	113.139	34.6135	39.8227
ENSG00000082512	TRAF5	TNF receptor associated factor 5	-1.1861	-5.12544	-4.20427	856.231	719.548	161.951	198.111
ENSG00000083807	SLC27A5	solute carrier family 27 member 5	1.0861	2.05687	1.81439	76.0326	84.1529	167.035	145.944
ENSG00000083838	ZNF446	zinc finger protein 446	1.1507	2.03413	1.84308	204.497	236.866	420.973	381.336
ENSG00000085831	TTC39A	tetratricopeptide repeat domain 39A	-1.08878	-2.11441	-1.46214	2051.84	1884.64	968.371	1401.3
ENSG00000086205	FOLH1	folate hydrolase 1	10.6267	5.40549	-2.80334	147.132	1613.7	815.63	48.9906
ENSG00000086289	EPDR1	ependymin related 1	-1.3116	-3.61656	-2.5253	4081.86	3102.41	1107.26	1594.76
ENSG00000086548	CEACAM6	carcinoembryonic antigen related cell adhesion molecule 6	-1.15891	-180.106	-107.417	911.062	784.653	0.979992	4.22696
ENSG00000086717	PPEF1	protein phosphatase with EF-hand domain 1	-1.15224	-2.48966	-2.36462	55.0197	47.0574	20.5654	21.6667
ENSG00000087258	GNAO1	G protein subunit alpha o1	-1.36874	-3.93794	-3.08594	242.329	173.058	55.6208	72.4638
ENSG00000087510	TFAP2C	transcription factor AP-2 gamma	-1.26099	-2.58607	-2.29249	583.524	463.35	223.612	252.549
ENSG00000088386	SLC15A1	solute carrier family 15 member 1	1.51375	-3.97741	-4.9474	46.5782	72.143	9.25961	6.42936
ENSG00000088451	TGDS	TDP-glucose 4,6-dehydratase	1.0281	-2.0726	-2.13029	374.741	387.244	176.734	171.525
ENSG00000088756	ARHGAP28	Rho GTPase activating protein 28	-1.33603	-2.01458	-1.68031	1588.49	1173.86	766.082	925.557
ENSG00000088899	LZTS3	leucine zipper tumor suppressor family member 3	1.48417	2.54251	1.42973	70.7393	106.255	185.18	101.996
ENSG00000088970	KIZ	kizuna centrosomal protein	1.26999	2.07996	1.35774	427.174	543	895.827	582.523
ENSG00000088992	TESC	tescalcin	-1.21982	-8.71317	-1.6642	2274.64	1843.94	225.307	1325.25
ENSG00000089159	PXN	paxillin	-1.3574	-2.17444	-1.58879	5060	3704.56	2292.86	3157.01
ENSG00000089199	CHGB	chromogranin B	1.38361	-95.6304	-134.372	3017.88	4186.66	27.217	17.4458
ENSG00000089250	NOS1	nitric oxide synthase 1	1.29871	5.68932	1.11867	14.1873	18.9587	95.3291	15.9416
ENSG00000089327	FXYD5	FXYD domain containing ion transport regulator 5	1.59256	-2.48518	-4.75546	204.14	329.364	79.3553	39.4888
ENSG00000089356	FXYD3	FXYD domain containing ion transport regulator 3	1.21924	-4.84931	-3.04105	7821.52	9619.35	1501.76	2447.82
ENSG00000090013	BLVRB	biliverdin reductase B	-1.00275	-2.21159	-1.7193	853.552	852.028	362.745	476.242
ENSG00000090238	YPEL3	yippee like 3	3.91721	3.62049	1.36764	61.6274	258.443	237.415	85.849
ENSG00000090382	LYZ	lysozyme	1.02829	-19.6177	-4.87144	2467.29	2536.49	119.401	497.398
ENSG00000090402	SI	sucrase-isomaltase	2.01599	3.09089	1.10416	1741.67	3587.15	5572.93	1929.21
ENSG00000090530	P3H2	prolyl 3-hydroxylase 2	-1.19455	14.4565	17.2662	26.6158	21.7072	431.376	515.908
ENSG00000091039	OSBPL8	oxysterol binding protein like 8	-1.22337	2.32797	1.47811	4615.33	3743.37	11076.6	6919.95
ENSG00000091129	NRCAM	neuronal cell adhesion molecule	-1.1746	-18.3759	-7.84877	5317.19	4505.47	263.835	637.83
ENSG00000091583	APOH	apolipoprotein H	1.20195	-5.52947	-2.53149	173.485	211.887	26.582	63.8962
ENSG00000091592	NLRP1	NLR family pyrin domain containing 1	1.46045	-4.09507	-7.17482	141.648	209.868	31.0951	15.4896
ENSG00000091622	PITPNM3	PITPNM family member 3	-1.3667	-2.94372	-2.66157	658.783	471.532	207.929	231.572
ENSG00000091972	CD200	CD200 molecule	1.3862	35.5635	2.34856	0.301291	1.74948	105.598	4.7028
ENSG00000092068	SLC7A8	solute carrier family 7 member 8	1.46157	2.50442	-1.22732	362.294	536.093	938.981	292.381
ENSG00000092377	TBL1Y	transducin beta like 1 Y-linked	1.08599	2.73111	2.67262	196.82	213.675	569.964	557.168
ENSG00000092421	SEMA6A	semaphorin 6A	1.43141	2.37186	1.80438	2447.71	3564.86	6053.82	4545.87
ENSG00000092607	TBX15	T-box 15	-1.70037	-5.32612	1.46201	44.5849	24.9038	5.93659	66.3634
ENSG00000092969	TGFB2	transforming growth factor beta 2	-1.54861	-2.34946	-1.5433	651.22	412.616	268.433	415.418
ENSG00000095261	PSMD5	proteasome 26S subunit, non-ATPase 5	-1.16784	-4.2731	-3.37589	466.987	397.75	105.173	133.907
ENSG00000095464	PDE6C	phosphodiesterase 6C	-2.43639	-2.67815	-1.62688	49.8886	19.0092	16.7141	29.7384
ENSG00000095585	BLNK	B cell linker	3.07375	2.08335	-1.01585	81.348	259.649	174.026	79.9488
ENSG00000095739	BAMBI	BMP and activin membrane bound inhibitor	1.76942	3.50317	3.65468	59.4118	110.639	224.985	235.197
ENSG00000096060	FKBP5	FKBP prolyl isomerase 5	-3.18176	-3.55613	1.51148	18456.4	5701.5	5094.53	28062.1
ENSG00000096088	PGC	progastricsin	-3.65924	-206.892	-7.07576	1872.56	497.741	3.24974	252.66
ENSG00000099812	MISP	mitotic spindle positioning	-1.04486	-2.81876	-2.68303	51.4928	48.8661	16.2385	17.2086
ENSG00000099840	IZUMO4	IZUMO family member 4	1.13505	2.12055	1.45186	29.3699	34.3861	65.637	43.7831
ENSG00000099937	SERPIND1	serpin family D member 1	-1.19024	7.24014	19.7058	1.88118	0.879041	30.1959	85.7702
ENSG00000100024	UPB1	beta-ureidopropionase 1	2.4752	2.85443	1.84315	13.2487	37.6903	43.4314	27.1712
ENSG00000100027	YPEL1	yippee like 1	1.63664	2.76478	1.29883	133.407	221.511	382.851	175.026
ENSG00000100060	MFNG	MFNG O-fucosylpeptide 3-beta-N-acetylglucosaminyltransferase	-1.1126	-9.33746	-7.91821	132.722	118.913	11.5218	13.7925
ENSG00000100065	CARD10	caspase recruitment domain family member 10	-1.14437	-2.2603	-1.78977	692.667	602.705	302.495	383.472
ENSG00000100100	PIK3IP1	phosphoinositide-3-kinase interacting protein 1	3.09114	5.24971	1.31381	69.4954	223.467	384.991	92.1081
ENSG00000100116	GCAT	glycine C-acetyltransferase	1.12962	2.01125	2.13461	745.908	848.717	1548.89	1648.24
ENSG00000100170	SLC5A1	solute carrier family 5 member 1	-3.87304	-8.04407	1.81204	37.4349	7.85762	2.14546	69.6677
ENSG00000100191	SLC5A4	solute carrier family 5 member 4	-5.07005	-6.3817	-1.19304	145.518	25.0791	19.8627	121.075
ENSG00000100196	KDELR3	KDEL endoplasmic reticulum protein retention receptor 3	-1.0395	-2.6481	-1.16639	270.236	260.371	100.104	230.81
ENSG00000100228	RAB36	RAB36, member RAS oncogene family	-1.09403	2.05401	1.66781	503.388	457.753	1051.55	849.847
ENSG00000100285	NEFH	neurofilament heavy	1.36811	-2.96765	-3.0307	340.326	468.294	111.465	108.535
ENSG00000100292	HMOX1	heme oxygenase 1	-1.03393	-3.10714	-1.58489	116.966	113.489	35.6078	72.4323
ENSG00000100311	PDGFB	platelet derived growth factor subunit B	1.18716	2.9318	2.77601	232.889	275.871	690.515	653.435
ENSG00000100316	RPL3	ribosomal protein L3	1.43887	2.09744	1.47038	55156.8	79844.3	117108	81619.8
ENSG00000100336	APOL4	apolipoprotein L4	3.38219	3.23246	1.03574	67.728	237.376	225.999	70.3567
ENSG00000100399	CHADL	chondroadherin like	1.68123	2.47583	1.67314	81.709	146.489	223.428	145.008
ENSG00000100504	PYGL	glycogen phosphorylase L	1.7881	-3.02067	-5.19692	311.3	561.744	100.981	56.5973
ENSG00000100505	TRIM9	tripartite motif containing 9	-1.09104	-8.31624	-7.31724	137.762	125.481	14.0243	15.9416
ENSG00000100599	RIN3	Ras and Rab interactor 3	1.74051	-24.7615	-16.9772	118.431	210.851	1.18399	3.35092
ENSG00000100612	DHRS7	dehydrogenase/reductase 7	1.95466	2.21475	1.58529	9643.63	19178.5	21797	15470.2
ENSG00000100802	C14orf93	chromosome 14 open reading frame 93	2.44796	2.56269	1.16435	90.268	226.917	237.665	106.264
ENSG00000100867	DHRS2	dehydrogenase/reductase 2	1.21466	-2.3795	-1.10758	236.566	290.03	96.847	212.83
ENSG00000100884	CPNE6	copine 6	-1.59949	-5.57184	-1.39942	45.2746	27.3881	5.97928	31.7396
ENSG00000100968	NFATC4	nuclear factor of activated T cells 4	2.30786	2.55157	1.30375	372.452	869.214	960.739	487.407
ENSG00000101000	PROCR	protein C receptor	1.06589	-3.3767	-4.19337	1211.03	1294.17	351.266	281.606
ENSG00000101049	SGK2	serum/glucocorticoid regulated kinase 2	1.15268	-8.05482	-5.47803	375.614	433.808	43.1605	65.2928
ENSG00000101079	NDRG3	NDRG family member 3	1.14239	2.16388	2.22992	2291.9	2617.69	4976.65	5129.5
ENSG00000101115	SALL4	spalt like transcription factor 4	3.41196	17.7416	3.61385	1.9062	14.6591	94.4106	16.0835
ENSG00000101144	BMP7	bone morphogenetic protein 7	1.46922	3.44429	2.08213	550.892	811.998	1910.62	1151.22
ENSG00000101180	HRH3	histamine receptor H3	-1.43796	-4.63224	-6.15873	251.816	172.657	50.5901	36.6174
ENSG00000101188	NTSR1	neurotensin receptor 1	-1.12639	-2.93075	-3.40901	38.547	33.0077	9.45797	7.42835
ENSG00000101210	EEF1A2	eukaryotic translation elongation factor 1 alpha 2	1.38684	2.42159	1.8109	7855.33	10982.5	19432.6	14431.3
ENSG00000101323	HAO1	hydroxyacid oxidase 1	1.33394	-2.24584	-1.13086	199.242	268.281	86.9199	175.834
ENSG00000101342	TLDC2	TBC/LysM-associated domain containing 2	-1.17938	-4.04433	-3.06827	166.24	140.815	37.3493	50.8521
ENSG00000101441	CST4	cystatin S	-1.1921	-12.4101	-5.10908	829.089	692.974	59.2616	152.375
ENSG00000101489	CELF4	CUGBP Elav-like family member 4	1.39629	-8.61266	-6.86977	40.1295	57.7265	2.12695	3.3036
ENSG00000101608	MYL12A	myosin light chain 12A	-1.14502	-3.07578	-1.54961	5365.41	4667.05	1680.13	3413.37
ENSG00000101665	SMAD7	SMAD family member 7	1.79118	2.73638	1.90003	212.564	383.481	587.12	407.219
ENSG00000101680	LAMA1	laminin subunit alpha 1	-2.36152	-14.3282	-5.16407	295.523	120.806	16.917	53.4906
ENSG00000101842	VSIG1	V-set and immunoglobulin domain containing 1	1.03895	-5.67178	-3.628	31.908	33.2391	3.21161	6.4707
ENSG00000101850	GPR143	G protein-coupled receptor 143	1.39637	2.15256	1.92765	38.2053	54.9049	86.2104	76.8953
ENSG00000101871	MID1	midline 1	1.54312	3.15386	1.57593	1353.47	2122.45	4457.24	2170.81
ENSG00000102003	SYP	synaptophysin	1.10976	-4.72468	-3.12914	1140.17	1269.65	231.776	354.419
ENSG00000102007	PLP2	proteolipid protein 2	1.64425	-7.22563	-7.17382	190.086	317.1	23.4388	23.3759
ENSG00000102032	RENBP	renin binding protein	1.57798	-5.44773	-5.5847	148.731	240.157	23.3666	22.6788
ENSG00000102034	ELF4	E74 like ETS transcription factor 4	1.01423	-2.19687	-2.40489	48.019	48.4605	18.778	16.5375
ENSG00000102038	SMARCA1	SWI/SNF related, matrix associated, actin dependent regulator of chromatin, subfamily a, member 1	1.26821	2.79445	1.35388	317.77	405.979	902.695	433.007
ENSG00000102048	ASB9	ankyrin repeat and SOCS box containing 9	1.9071	-6.93083	-2.88985	701.62	1355.1	95.8875	237.27
ENSG00000102226	USP11	ubiquitin specific peptidase 11	1.45399	2.1393	1.28761	688.169	1003.84	1487.55	889.131
ENSG00000102313	ITIH6	inter-alpha-trypsin inhibitor heavy chain family member 6	1.27993	-2.69322	-2.64718	309.058	406.073	100.74	102.6
ENSG00000102349	KLF8	Kruppel like factor 8	1.3019	35.1407	18.8561	1.83679	3.30421	168.114	89.7416
ENSG00000102409	BEX4	brain expressed X-linked 4	2.35024	2.75513	1.72056	81.8249	196.908	230.896	143.102
ENSG00000102471	NDFIP2	Nedd4 family interacting protein 2	-1.50352	-2.09266	-1.18957	2310.59	1534.56	1099.8	1941.73
ENSG00000102554	KLF5	Kruppel like factor 5	1.45525	-2.36834	-2.59065	446.208	652.024	186.062	169.281
ENSG00000102575	ACP5	acid phosphatase 5, tartrate resistant	1.60732	5.40844	3.32052	9.97918	18.4465	66.5185	39.7634
ENSG00000102580	DNAJC3	DnaJ heat shock protein family (Hsp40) member C3	-1.52752	-3.59457	-1.93439	2838.27	1851.82	781.679	1460.08
ENSG00000102781	KATNAL1	katanin catalytic subunit A1 like 1	-1.30223	-2.08633	-2.12773	127.765	96.2215	58.8546	57.6072
ENSG00000103089	FA2H	fatty acid 2-hydroxylase	-1.37673	-2.64803	-1.74803	624.716	453.09	233.229	354.844
ENSG00000103184	SEC14L5	SEC14 like lipid binding 5	-1.1213	-2.86618	-2.29168	339.251	300.341	114.162	144.183
ENSG00000103316	CRYM	crystallin mu	2.27901	2.84769	1.88958	202.126	474.604	594.792	390.01
ENSG00000103381	CPPED1	calcineurin like phosphoesterase domain containing 1	1.24934	-11.1681	-16.4814	275.509	344.219	22.1694	13.3879
ENSG00000103534	TMC5	transmembrane channel like 5	1.54888	2.8347	2.14136	2339.5	3639.99	6711.74	5053.89
ENSG00000103647	CORO2B	coronin 2B	1.01222	-4.60862	-2.25603	38.629	38.5827	5.5482	14.9529
ENSG00000103671	TRIP4	thyroid hormone receptor interactor 4	1.15354	-2.50436	-2.04707	843.68	978.283	329.683	405.457
ENSG00000103723	AP3B2	adaptor related protein complex 3 subunit beta 2	1.10267	-19.3789	-18.0813	1696.28	1873.06	79.7064	85.4135
ENSG00000103852	TTC23	tetratricopeptide repeat domain 23	1.04454	-2.0387	-2.1315	348.72	365.681	169.384	161.353
ENSG00000104112	SCG3	secretogranin III	1.23178	-16.2206	-11.1463	2612.53	3225.12	154.681	227.778
ENSG00000104205	SGK3	serum/glucocorticoid regulated kinase family member 3	-1.53095	-7.58338	-3.40635	880.437	570.524	110.348	252.15
ENSG00000104324	CPQ	carboxypeptidase Q	1.36536	-11.7784	-12.944	46.684	64.4754	1.51039	0.690627
ENSG00000104332	SFRP1	secreted frizzled related protein 1	-1.09425	-2.0358	-1.85008	1675.99	1528.22	815.729	898.713
ENSG00000104341	LAPTM4B	lysosomal protein transmembrane 4 beta	1.59035	-3.26989	-3.62341	195.534	315.996	56.8697	50.6808
ENSG00000104381	GDAP1	ganglioside induced differentiation associated protein 1	1.17132	-3.77383	-4.77188	3479.65	4079.54	916.086	723.022
ENSG00000104490	NCALD	neurocalcin delta	1.7729	2.23088	2.24986	477.468	849.134	1071.95	1081.61
ENSG00000104537	ANXA13	annexin A13	1.2667	-14.4804	-6.37044	72.7194	93.6254	2.2437	9.20822
ENSG00000104689	TNFRSF10A	TNF receptor superfamily member 10a	-2.06136	-2.77602	-1.5502	556.393	257.204	187.956	349.698
ENSG00000104967	NOVA2	NOVA alternative splicing regulator 2	1.61284	-5.5621	-8.68702	50.8834	84.3473	6.54671	2.5004
ENSG00000105048	TNNT1	troponin T1, slow skeletal type	2.12967	-8.8585	-12.373	195.02	432.8	17.5819	10.9587
ENSG00000105122	RASAL3	RAS protein activator like 3	1.44857	2.10799	1.82832	31.1026	47.228	69.2363	59.7514
ENSG00000105173	CCNE1	cyclin E1	-1.10005	-2.03444	-1.97024	107.122	97.7166	51.5244	53.2682
ENSG00000105186	ANKRD27	ankyrin repeat domain 27	-1.32666	-2.57772	-1.88432	3978.22	2989.19	1530.7	2099.98
ENSG00000105204	DYRK1B	dual specificity tyrosine phosphorylation regulated kinase 1B	1.55562	2.01717	1.04191	308.226	481.804	626.911	320.773
ENSG00000105219	CNTD2	cyclin N-terminal domain containing 2	1.08562	-4.38781	-2.72616	55.13	60.447	10.3008	18.1973
ENSG00000105255	FSD1	fibronectin type III and SPRY domain containing 1	2.10667	-2.19141	-8.63155	64.9029	139.456	28.4437	4.28624
ENSG00000105388	CEACAM5	carcinoembryonic antigen related cell adhesion molecule 5	-1.06716	-65.5416	-54.8396	231.676	215.843	0	0.345314
ENSG00000105419	MEIS3	Meis homeobox 3	1.56262	-2.78133	-5.13384	379.033	595.274	133.909	70.4148
ENSG00000105538	RASIP1	Ras interacting protein 1	1.19924	-2.1005	-1.82133	95.5985	116.262	43.0551	50.2049
ENSG00000105612	DNASE2	deoxyribonuclease 2, lysosomal	1.46038	-3.11946	-2.87173	571.677	842.552	177.83	193.844
ENSG00000105613	MAST1	microtubule associated serine/threonine kinase 1	1.2616	-2.10787	-3.1181	162.481	205.666	74.1059	48.7051
ENSG00000105642	KCNN1	potassium calcium-activated channel subfamily N member 1	1.40834	-3.0895	-5.88065	43.5349	62.5106	12.3545	4.59022
ENSG00000105655	ISYNA1	inositol-3-phosphate synthase 1	1.35547	2.77575	1.88761	162.201	224.454	473.38	316.331
ENSG00000105696	TMEM59L	transmembrane protein 59 like	3.35102	3.76531	-1.72414	12.7683	49.2067	55.3027	5.8573
ENSG00000105699	LSR	lipolysis stimulated lipoprotein receptor	-1.03955	-2.17736	-1.4775	3284.56	3156.18	1465.12	2191.06
ENSG00000105784	RUNDC3B	RUN domain containing 3B	1.19119	2.97896	1.51733	27.3615	32.855	89.4884	43.7441
ENSG00000105792	CFAP69	cilia and flagella associated protein 69	1.88482	2.72016	1.44749	155.898	295.198	429.427	226.922
ENSG00000105810	CDK6	cyclin dependent kinase 6	-2.01698	-7.31086	-3.33477	146.175	70.804	17.415	41.7978
ENSG00000105880	DLX5	distal-less homeobox 5	-1.0498	-2.24346	-2.476	56.5617	53.3167	23.6186	20.9304
ENSG00000105989	WNT2	Wnt family member 2	7.06772	5.44691	-2.03488	16.9724	137.026	105.015	6.03673
ENSG00000106034	CPED1	cadherin like and PC-esterase domain containing 1	2.53411	3.05077	1.02315	24.4626	67.6984	81.4192	25.2743
ENSG00000106089	STX1A	syntaxin 1A	1.15827	-2.88777	-3.81906	551.992	640.602	186.811	140.224
ENSG00000106123	EPHB6	EPH receptor B6	1.43346	6.13292	2.16354	9.26846	14.6452	70.7297	23.1214
ENSG00000106128	GHRHR	growth hormone releasing hormone receptor	-1.68618	-5.05927	-1.64413	294.124	172.441	55.5705	177.519
ENSG00000106236	NPTX2	neuronal pentraxin 2	-1.14333	-3.90145	-3.12615	353.082	307.817	86.0444	109.013
ENSG00000106333	PCOLCE	procollagen C-endopeptidase enhancer	1.73841	-2.17142	-4.46482	55.0549	100.387	23.0142	8.76388
ENSG00000106541	AGR2	anterior gradient 2, protein disulphide isomerase family member	-1.48435	-2.26639	1.88155	37589	24826.6	15908.8	72952.5
ENSG00000106565	TMEM176B	transmembrane protein 176B	2.27563	-7.11575	-14.3396	59.2338	142.152	5.4258	0.345314
ENSG00000106571	GLI3	GLI family zinc finger 3	1.1417	6.40218	3.6762	76.226	86.6698	537.029	301.449
ENSG00000106688	SLC1A1	solute carrier family 1 member 1	1.11347	-2.20342	-4.66683	237.074	263.099	105.739	47.9297
ENSG00000106701	FSD1L	fibronectin type III and SPRY domain containing 1 like	1.23613	-3.01516	-3.77108	389.539	481.465	126.745	100.728
ENSG00000106733	NMRK1	nicotinamide riboside kinase 1	1.40832	-2.05046	-2.08449	92.2213	133.008	42.5145	41.9637
ENSG00000107518	ATRNL1	attractin like 1	-1.5521	-5.20288	-2.51587	54.1435	34.3043	8.18782	20.1789
ENSG00000107551	RASSF4	Ras association domain family member 4	1.36176	-3.01329	-2.74695	62.9133	86.7856	19.2461	21.0843
ENSG00000107742	SPOCK2	SPARC (osteonectin), cwcv and kazal like domains proteoglycan 2	-1.15901	-2.21618	-1.20807	40.5777	34.3823	16.614	32.8244
ENSG00000107872	FBXL15	F-box and leucine rich repeat protein 15	1.2803	-2.39741	-2.88714	289.017	380.303	108.903	88.01
ENSG00000107902	LHPP	phospholysine phosphohistidine inorganic pyrophosphate phosphatase	1.5949	-2.31741	-3.56865	67.8572	110.736	27.672	16.3935
ENSG00000108001	EBF3	EBF transcription factor 3	1.95594	3.54928	1.96393	200.814	399.242	736.336	401.917
ENSG00000108187	PBLD	phenazine biosynthesis like protein domain containing	1.27629	-4.86691	-5.19074	1717.84	2195.85	347.143	325.063
ENSG00000108370	RGS9	regulator of G protein signaling 9	1.33419	-2.3942	-3.32079	216.426	290.474	88.7057	63.0485
ENSG00000108479	GALK1	galactokinase 1	1.04285	-2.06469	-1.99269	228.04	239.603	101.732	105.857
ENSG00000108551	RASD1	ras related dexamethasone induced 1	-1.11021	-10.113	-6.33404	391.145	350.824	31.1317	53.1377
ENSG00000108679	LGALS3BP	galectin 3 binding protein	1.30878	3.31853	2.84362	2111.71	2775.09	7133.32	6099.16
ENSG00000108797	CNTNAP1	contactin associated protein 1	1.50255	-9.10314	-5.32817	52.3646	82.0277	2.17606	6.30921
ENSG00000108821	COL1A1	collagen type I alpha 1 chain	1.82742	-3.8349	-9.16088	200.14	372.01	48.6585	17.6372
ENSG00000108828	VAT1	vesicle amine transport 1	1.37056	-4.3548	-5.63867	842.363	1158.17	190.561	145.956
ENSG00000108829	LRRC59	leucine rich repeat containing 59	-1.70156	-2.2522	-1.07897	9974.69	5855.85	4419.35	9243.9
ENSG00000108846	ABCC3	ATP binding cassette subfamily C member 3	1.89331	-5.99763	-6.57725	246.511	477.005	36.5878	32.75
ENSG00000108984	MAP2K6	mitogen-activated protein kinase kinase 6	-1.56918	-3.66494	-1.67964	4547.88	2877.2	1216.43	2687
ENSG00000109072	VTN	vitronectin	1.39388	4.33999	1.73442	61.1806	86.2539	283.465	108.978
ENSG00000109205	ODAM	odontogenic, ameloblast associated	1.27275	66.4986	15.388	1.2786	3.07506	288.463	65.7561
ENSG00000109265	KIAA1211	KIAA1211	-1.00381	-4.85536	-5.71826	41.3677	40.9122	4.80281	3.31556
ENSG00000109458	GAB1	GRB2 associated binding protein 1	1.50517	2.43504	1.93651	175.532	266.38	438.639	346.332
ENSG00000109466	KLHL2	kelch like family member 2	-1.1968	-2.45895	-1.36819	1161.49	970.885	467.366	845.85
ENSG00000109472	CPE	carboxypeptidase E	-1.02247	-5.86917	-3.20831	6295.11	6157.01	1042.55	1926.74
ENSG00000109654	TRIM2	tripartite motif containing 2	-1.00724	-2.89951	-4.67414	250.317	247.353	82.947	49.4605
ENSG00000109684	CLNK	cytokine dependent hematopoietic cell linker	-2.26643	-9.79169	-2.77123	35.1792	14.0475	0.949392	11.1779
ENSG00000109758	HGFAC	HGF activator	1.39319	-3.28745	-3.92504	54.0871	77.3523	13.9019	10.6862
ENSG00000109794	FAM149A	family with sequence similarity 149 member A	-1.13695	-2.12758	-2.34232	240.502	209.781	109.868	99.5621
ENSG00000109814	UGDH	UDP-glucose 6-dehydrogenase	-1.07689	-2.20096	-1.11638	4904.87	4553.11	2220.76	4392.04
ENSG00000109819	PPARGC1A	PPARG coactivator 1 alpha	-1.81424	-12.9288	-5.49531	345.287	185.195	21.9971	57.5337
ENSG00000109846	CRYAB	crystallin alpha B	1.09543	-12.9601	-6.31124	121.258	134.583	5.22824	14.8404
ENSG00000109854	HTATIP2	HIV-1 Tat interactive protein 2	1.53547	-3.57798	-2.18974	142.711	227.756	34.649	60.2039
ENSG00000109944	JHY	junctional cadherin complex regulator	1.41254	-2.01005	-2.9242	134.91	191.956	65.3474	43.6848
ENSG00000109956	B3GAT1	beta-1,3-glucuronyltransferase 1	-1.33639	-2.64704	-2.3528	4279.54	3185.51	1591.15	1793.64
ENSG00000110076	NRXN2	neurexin 2	1.64441	3.05599	1.2258	111.473	185.97	349.364	137.532
ENSG00000110080	ST3GAL4	ST3 beta-galactoside alpha-2,3-sialyltransferase 4	1.0853	-2.35565	-1.97802	1158.02	1259.43	487.555	581.489
ENSG00000110436	SLC1A2	solute carrier family 1 member 2	1.38732	2.83293	2.51781	410.326	573.959	1199.32	1062.4
ENSG00000110492	MDK	midkine	1.70399	2.68584	1.51701	1693.99	2995.22	4862.76	2644.65
ENSG00000110799	VWF	von Willebrand factor	-1.2555	-2.13786	-1.27384	497.707	395.27	230.72	389.722
ENSG00000110888	CAPRIN2	caprin family member 2	1.52939	4.0047	1.81886	820.91	1273.31	3447.65	1525.26
ENSG00000111012	CYP27B1	cytochrome P450 family 27 subfamily B member 1	-1.23419	-2.80876	-2.64328	194.984	157.435	67.3761	71.1663
ENSG00000111145	ELK3	ETS transcription factor ELK3	1.69764	2.18984	1.70317	99.2724	170.025	220.91	170.97
ENSG00000111186	WNT5B	Wnt family member 5B	1.85908	3.52699	2.63406	65.4804	125.141	238.261	177.399
ENSG00000111266	DUSP16	dual specificity phosphatase 16	1.24002	3.21934	2.99246	864.723	1074.5	2840.14	2637.1
ENSG00000111269	CREBL2	cAMP responsive element binding protein like 2	1.19126	3.32487	3.0644	481.576	577.29	1620.91	1493.11
ENSG00000111276	CDKN1B	cyclin dependent kinase inhibitor 1B	1.22548	2.64505	2.27233	1011.35	1246.3	2721.97	2332.6
ENSG00000111291	GPRC5D	G protein-coupled receptor class C group 5 member D	-2.62221	-7.93398	-5.07549	790.252	295.083	94.7934	150.69
ENSG00000111335	OAS2	2'-5'-oligoadenylate synthetase 2	1.36561	-5.05398	-5.08848	44.2932	61.1291	6.58375	6.22653
ENSG00000111341	MGP	matrix Gla protein	4.92664	16.4608	8.45743	163.008	886.872	3138.8	1562.18
ENSG00000111653	ING4	inhibitor of growth family member 4	1.93965	2.36807	1.4052	430.411	843.721	1030.56	608.098
ENSG00000111674	ENO2	enolase 2	1.3167	3.10184	1.7513	492.803	650.437	1555	871.484
ENSG00000111696	NT5DC3	5'-nucleotidase domain containing 3	-1.61675	-2.64886	-1.62756	2537.59	1559.29	947.419	1550.95
ENSG00000111752	PHC1	polyhomeotic homolog 1	1.34622	2.43235	1.16998	89.4876	121.612	226.663	105.489
ENSG00000111801	BTN3A3	butyrophilin subfamily 3 member A3	2.66027	3.00545	1.11333	51.1011	144.213	164.769	57.245
ENSG00000111863	ADTRP	androgen dependent TFPI regulating protein	2.11281	5.11744	2.20954	32.8216	73.2244	180.068	76.4543
ENSG00000111885	MAN1A1	mannosidase alpha class 1A member 1	2.647	4.40452	1.10017	67.3713	184.694	313.396	74.773
ENSG00000112139	MDGA1	MAM domain containing glycosylphosphatidylinositol anchor 1	2.9209	2.39458	-1.25095	138.059	428.649	348.593	108.156
ENSG00000112183	RBM24	RNA binding motif protein 24	-3.86336	-6.76775	1.85123	39.241	8.66566	3.47681	74.6402
ENSG00000112186	CAP2	cyclase associated actin cytoskeleton regulatory protein 2	-1.37556	-3.62955	-1.87297	117.454	84.3077	30.1393	61.057
ENSG00000112218	GPR63	G protein-coupled receptor 63	-1.10769	-3.00334	-3.79161	50.3826	45.1116	14.6911	10.6922
ENSG00000112320	SOBP	sine oculis binding protein homolog	2.30739	3.01461	-1.40507	55.8179	134.137	178.174	38.6013
ENSG00000112343	TRIM38	tripartite motif containing 38	2.17867	2.93686	1.63402	15.7021	37.6553	52.5302	27.8634
ENSG00000112394	SLC16A10	solute carrier family 16 member 10	-1.05597	2.64172	2.01971	485.719	458.811	1291.85	985.929
ENSG00000112414	ADGRG6	adhesion G protein-coupled receptor G6	2.27324	2.08475	-1.56756	87.7773	216.894	198.112	52.484
ENSG00000112541	PDE10A	phosphodiesterase 10A	1.18348	2.93042	1.38979	11.9357	14.4488	42.9128	17.99
ENSG00000112559	MDFI	MyoD family inhibitor	-1.05993	-5.76225	-8.54155	201.834	190.433	29.6266	18.2609
ENSG00000112562	SMOC2	SPARC related modular calcium binding 2	-1.46992	-2.6668	-1.3536	2251.09	1529.8	837.988	1659.57
ENSG00000112837	TBX18	T-box 18	-1.33102	-2.03082	-1.77423	117.035	86.3126	56.0999	64.3427
ENSG00000112852	PCDHB2	protocadherin beta 2	-1.04818	2.46148	2.49324	260.277	246.396	652.466	661.03
ENSG00000112902	SEMA5A	semaphorin 5A	1.05067	12.9672	12.9767	6.93748	6.95595	123.605	124.169
ENSG00000112981	NME5	NME/NM23 family member 5	1.44795	3.27203	1.81547	16.2853	25.4633	60.288	32.4047
ENSG00000112983	BRD8	bromodomain containing 8	1.23255	2.2093	1.51796	6396.95	7892.83	14204.1	9736.34
ENSG00000113070	HBEGF	heparin binding EGF like growth factor	1.07576	2.50289	2.88296	329.659	356.539	833.919	962.789
ENSG00000113083	LOX	lysyl oxidase	-1.58673	-3.17242	-1.29611	919.054	573.681	283.535	706.057
ENSG00000113205	PCDHB3	protocadherin beta 3	1.30909	2.47734	1.60731	122.785	161.532	316.805	202.046
ENSG00000113209	PCDHB5	protocadherin beta 5	-1.03536	2.99866	2.51211	384.519	369.558	1193.02	994.249
ENSG00000113369	ARRDC3	arrestin domain containing 3	1.96772	2.3241	1.46416	1806.03	3570.68	4223.03	2651.92
ENSG00000113396	SLC27A6	solute carrier family 27 member 6	-1.05233	-5.0759	-1.96024	180.484	171.581	31.7826	89.6622
ENSG00000113430	IRX4	iroquois homeobox 4	-1.21364	-2.0559	-1.43216	1104.89	905.508	523.26	761.524
ENSG00000113494	PRLR	prolactin receptor	-1.12966	-2.85664	-1.74567	2669.48	2346.3	880.482	1482.56
ENSG00000113580	NR3C1	nuclear receptor subfamily 3 group C member 1	1.0755	-11.6886	-7.82098	639.797	688.271	49.1927	75.2835
ENSG00000113583	C5orf15	chromosome 5 open reading frame 15	1.21759	2.0017	1.80497	2441.3	2982.05	4927.76	4438.2
ENSG00000113721	PDGFRB	platelet derived growth factor receptor beta	1.23078	3.74849	1.61688	21.1498	26.4445	95.0325	36.9388
ENSG00000113742	CPEB4	cytoplasmic polyadenylation element binding protein 4	-1.08259	2.04852	1.43562	1335.89	1228.58	2817.61	1946.67
ENSG00000113924	HGD	homogentisate 1,2-dioxygenase	1.02658	-2.23932	-1.5707	3353.46	3444.46	1492.51	2131.19
ENSG00000114200	BCHE	butyrylcholinesterase	1.01873	52.2787	10.9498	0.301291	0.272749	158.206	32.4063
ENSG00000114248	LRRC31	leucine rich repeat containing 31	1.112	-2.30208	-2.21692	4844.14	5392.97	2079.46	2160.16
ENSG00000114251	WNT5A	Wnt family member 5A	1.0567	7.72394	2.47935	70.2215	73.3158	566.119	178.721
ENSG00000114315	HES1	hes family bHLH transcription factor 1	1.00484	-5.08422	-1.98974	949.664	955.963	172.201	462.76
ENSG00000114450	GNB4	G protein subunit beta 4	-2.10504	-3.91443	-1.4685	430.649	201.497	107.235	292.038
ENSG00000114626	ABTB1	ankyrin repeat and BTB domain containing 1	2.9388	2.05622	-1.42252	160.045	478.864	333.091	111.236
ENSG00000114654	EFCC1	EF-hand and coiled-coil domain containing 1	1.90164	6.83164	3.32486	19.0895	39.4537	150.295	71.3948
ENSG00000114656	KIAA1257	KIAA1257	1.28654	3.94934	2.4588	43.8975	56.6591	181.625	112.223
ENSG00000114770	ABCC5	ATP binding cassette subfamily C member 5	1.26598	2.0909	-1.09763	969.703	1239.56	2095.12	879.529
ENSG00000114841	DNAH1	dynein axonemal heavy chain 1	-1.00328	-2.21666	-3.44894	243.472	241.749	99.6321	59.6263
ENSG00000114923	SLC4A3	solute carrier family 4 member 3	1.20993	2.0392	1.12796	296.834	359.235	614.098	335.23
ENSG00000114948	ADAM23	ADAM metallopeptidase domain 23	1.17499	-4.1303	-6.96225	71.2552	84.3388	14.7149	6.89324
ENSG00000115112	TFCP2L1	transcription factor CP2 like 1	1.90957	-2.54969	-3.1504	201.559	400.352	73.2333	57.834
ENSG00000115129	TP53I3	tumor protein p53 inducible protein 3	1.24101	-2.31098	-2.36672	149.293	188.24	61.1282	59.4979
ENSG00000115183	TANC1	tetratricopeptide repeat, ankyrin repeat and coiled-coil containing 1	-1.2726	2.52613	2.62893	831.27	645.561	2173.98	2265.72
ENSG00000115361	ACADL	acyl-CoA dehydrogenase long chain	-1.85657	-4.29221	-2.02489	1115.73	597.205	254.984	546.76
ENSG00000115457	IGFBP2	insulin like growth factor binding protein 2	1.46189	4.24349	3.22581	2077.73	3120.23	9715.18	7256.46
ENSG00000115461	IGFBP5	insulin like growth factor binding protein 5	2.32713	6.8116	1.38874	7.60947	21.245	69.7342	11.7679
ENSG00000115590	IL1R2	interleukin 1 receptor type 2	1.66456	-7.01443	-7.96505	111.115	188.688	13.2974	11.0653
ENSG00000115604	IL18R1	interleukin 18 receptor 1	-1.21891	-5.04334	-4.97094	83.1267	67.4267	13.8769	14.1123
ENSG00000115718	PROC	protein C, inactivator of coagulation factors Va and VIIIa	-1.2065	2.57943	2.41295	19.8195	16.0004	55.628	52.185
ENSG00000115756	HPCAL1	hippocalcin like 1	-1.49731	-4.26553	-3.23699	889.864	585.997	195.972	261.362
ENSG00000115758	ODC1	ornithine decarboxylase 1	-1.88462	-2.25887	1.61394	19166.2	10029.4	8332.03	31259.4
ENSG00000115828	QPCT	glutaminyl-peptide cyclotransferase	1.57487	-3.32017	-3.8143	2143.99	3398.15	634.989	551.506
ENSG00000116254	CHD5	chromodomain helicase DNA binding protein 5	-1.18035	-3.37571	-4.50574	921.694	775.414	261.935	193.475
ENSG00000116285	ERRFI1	ERBB receptor feedback inhibitor 1	-1.69481	-2.55943	-1.21462	2454.17	1440.32	951.825	2017.38
ENSG00000116729	WLS	Wnt ligand secretion mediator	1.17826	5.45687	9.07879	281.337	333.551	1555.02	2592.28
ENSG00000116833	NR5A2	nuclear receptor subfamily 5 group A member 2	1.90634	-2.17242	-4.82422	43.281	85.4202	18.494	6.15529
ENSG00000116962	NID1	nidogen 1	1.18481	-9.63095	-10.4528	58.261	69.1083	3.47037	2.50638
ENSG00000117069	ST6GALNAC5	ST6 N-acetylgalactosaminide alpha-2,6-sialyltransferase 5	1.24652	2.39731	1.76278	113.455	143.577	277.666	203.324
ENSG00000117114	ADGRL2	adhesion G protein-coupled receptor L2	-1.20231	5.56838	4.96589	103.274	83.7583	616.86	548.318
ENSG00000117115	PADI2	peptidyl arginine deiminase 2	2.11131	-2.3112	-3.53189	237.291	507.561	99.6268	63.7391
ENSG00000117519	CNN3	calponin 3	-1.07081	-3.47257	-2.2601	2696.53	2519.37	770.87	1187.5
ENSG00000117586	TNFSF4	TNF superfamily member 4	1.64888	-2.35939	-3.33901	83.6986	140.179	34.2077	22.9474
ENSG00000117595	IRF6	interferon regulatory factor 6	1.55978	2.00319	1.31965	1578.98	2469.55	3179.73	2088.97
ENSG00000117600	PLPPR4	phospholipid phosphatase related 4	3.55136	18.2587	3.45411	2.20749	16.4415	101.546	16.3092
ENSG00000118263	KLF7	Kruppel like factor 7	1.13898	-2.19529	-2.43142	373.774	429.345	158.957	142.011
ENSG00000118271	TTR	transthyretin	2.64709	4.52724	2.2914	132.702	372.952	652.604	319.213
ENSG00000118473	SGIP1	SH3 domain GRB2 like endophilin interacting protein 1	1.10566	3.16858	1.9162	9.36717	10.4705	37.8526	21.2583
ENSG00000118495	PLAGL1	PLAG1 like zinc finger 1	1.09104	-2.77506	-4.63978	50.8544	55.8786	14.8153	7.01778
ENSG00000118508	RAB32	RAB32, member RAS oncogene family	1.65316	-3.05067	-1.89936	37.675	65.56	10.2211	18.2864
ENSG00000118513	MYB	MYB proto-oncogene, transcription factor	1.21597	-2.42126	-3.4886	187.023	228.312	75.8699	51.4954
ENSG00000118520	ARG1	arginase 1	1.47329	2.27048	3.17804	18.4439	28.1838	44.8795	63.9305
ENSG00000118557	PMFBP1	polyamine modulated factor 1 binding protein 1	-1.28315	-5.75194	-5.07824	74.9071	56.2384	8.52818	10.3034
ENSG00000118640	VAMP8	vesicle associated membrane protein 8	1.72184	-3.05367	-2.86176	331.999	593.856	99.4512	106.545
ENSG00000118689	FOXO3	forkhead box O3	1.58872	2.24799	1.68319	2743.72	4386.86	6241.13	4653.65
ENSG00000118690	ARMC2	armadillo repeat containing 2	-1.05557	2.34119	2.09732	66.9037	62.3955	161.043	144.104
ENSG00000118816	CCNI	cyclin I	1.40448	2.35334	1.86595	12199.9	17193.2	28945.5	22900.6
ENSG00000119125	GDA	guanine deaminase	-1.20291	-29.9049	-6.09935	2227.8	1849.54	70.2949	360.141
ENSG00000119139	TJP2	tight junction protein 2	-1.84921	-2.51559	-2.1493	35.0175	15.2321	9.90598	12.5178
ENSG00000119283	TRIM67	tripartite motif containing 67	1.17259	-9.78248	-8.80841	109.9	131.393	5.58524	6.30482
ENSG00000119514	GALNT12	polypeptide N-acetylgalactosaminyltransferase 12	1.15795	-11.0691	-14.8247	3794.34	4396.63	338.573	251.122
ENSG00000119782	FKBP1B	FKBP prolyl isomerase 1B	-1.24855	-2.84186	-1.3872	85.1892	68.2681	27.8902	60.4431
ENSG00000119787	ATL2	atlastin GTPase 2	-1.43962	-2.71535	-1.94422	3092.09	2139.26	1128.06	1581.24
ENSG00000119950	MXI1	MAX interactor 1, dimerization protein	2.2478	3.26176	1.0839	276.478	627.155	911.639	300.771
ENSG00000120251	GRIA2	glutamate ionotropic receptor AMPA type subunit 2	-1.0879	11.692	3.00527	0.34568	0	29.4256	6.13137
ENSG00000120324	PCDHB10	protocadherin beta 10	1.65669	5.96697	4.33387	62.7384	105.693	399.273	287.758
ENSG00000120327	PCDHB14	protocadherin beta 14	1.40006	4.54362	3.94829	166.523	234.575	770.571	668.508
ENSG00000120328	PCDHB12	protocadherin beta 12	1.81953	5.20889	3.02761	35.6911	68.2068	205.009	116.417
ENSG00000120647	CCDC77	coiled-coil domain containing 77	1.30719	2.00481	1.38871	351.316	461.879	713.566	490.986
ENSG00000120729	MYOT	myotilin	1.4024	2.94253	2.39678	81.5634	115.733	251.798	203.829
ENSG00000120875	DUSP4	dual specificity phosphatase 4	1.13154	3.92386	5.27661	6.49309	7.41108	35.5179	49.604
ENSG00000121005	CRISPLD1	cysteine rich secretory protein LCCL domain containing 1	2.24133	-5.20972	-7.13441	51.3157	119.024	7.69367	4.58264
ENSG00000121068	TBX2	T-box 2	-1.04986	-3.15686	-3.1404	102.676	97.6069	30.4109	30.441
ENSG00000121073	SLC35B1	solute carrier family 35 member B1	-1.21342	-2.24828	-1.5445	3416.46	2805.96	1492.63	2191.39
ENSG00000121101	TEX14	testis expressed 14, intercellular bridge forming factor	-1.32197	-2.81726	-1.97803	145.654	108.291	49.2045	71.0999
ENSG00000121207	LRAT	lecithin retinol acyltransferase	-1.08517	5.00783	4.69484	18.6356	16.8272	103.624	97.2053
ENSG00000121270	ABCC11	ATP binding cassette subfamily C member 11	2.20212	10.2774	3.73449	17.7565	47.1887	278.234	88.4625
ENSG00000121281	ADCY7	adenylate cyclase 7	-1.06008	2.60758	1.13625	21.3454	19.4988	63.3813	24.7631
ENSG00000121380	BCL2L14	BCL2 like 14	1.86749	-2.94325	-1.56922	88.102	168.285	27.8567	54.8289
ENSG00000121552	CSTA	cystatin A	2.3778	8.3745	7.84961	14.1182	39.8013	149.36	139.843
ENSG00000121653	MAPK8IP1	mitogen-activated protein kinase 8 interacting protein 1	-1.1332	-3.51454	-3.55853	1731.69	1525.25	483.104	477.031
ENSG00000121743	GJA3	gap junction protein alpha 3	1.64175	9.7264	6.26793	35.201	59.6701	374.999	240.02
ENSG00000121858	TNFSF10	TNF superfamily member 10	3.00235	2.01027	1.22416	863.774	2618.51	1747.35	1059.86
ENSG00000121903	ZSCAN20	zinc finger and SCAN domain containing 20	-1.05686	11.9226	12.3556	1.00233	0.674077	41.6104	43.4776
ENSG00000122417	ODF2L	outer dense fiber of sperm tails 2 like	1.21301	3.22522	1.81862	155.906	189.324	513.739	287.529
ENSG00000122574	WIPF3	WAS/WASL interacting protein family member 3	1.09469	-2.777	-3.85096	82.5324	90.2925	27.4396	18.6845
ENSG00000122585	NPY	neuropeptide Y	-1.57077	2.30168	1.55816	410.94	256.162	987.099	655.563
ENSG00000122641	INHBA	inhibin subunit beta A	2.33738	54.6739	9.31428	22.8419	57.2724	1435.16	241.158
ENSG00000122644	ARL4A	ADP ribosylation factor like GTPase 4A	-1.02477	-2.00421	-1.86293	362.868	355.059	176.88	191.386
ENSG00000123329	ARHGAP9	Rho GTPase activating protein 9	1.2811	2.40392	1.29775	14.2053	19.6591	38.9297	19.5416
ENSG00000123360	PDE1B	phosphodiesterase 1B	2.27049	5.21968	1.79358	12.0922	31.2744	75.2995	23.8707
ENSG00000123407	HOXC12	homeobox C12	1.28343	-11.2207	-12.1811	82.4237	106.121	4.66645	3.6016
ENSG00000123561	SERPINA7	serpin family A member 7	1.70845	11.8003	8.87073	1.00233	3.9089	41.2062	30.869
ENSG00000123836	PFKFB2	6-phosphofructo-2-kinase/fructose-2,6-biphosphatase 2	-2.58406	-3.19379	-1.50636	3165.71	1205.97	974.307	2089.48
ENSG00000123933	MXD4	MAX dimerization protein 4	1.4875	2.21846	1.30678	1189.33	1778.92	2667.91	1559.42
ENSG00000124006	OBSL1	obscurin like 1	1.40696	2.07365	1.27672	941.625	1332.84	1976.12	1206.4
ENSG00000124091	GCNT7	glucosaminyl (N-acetyl) transferase family member 7	-1.01495	3.29768	1.78417	8.94214	8.50047	35.921	17.9781
ENSG00000124107	SLPI	secretory leukocyte peptidase inhibitor	1.03116	-4.46844	1.32063	353.643	366.653	68.2759	477.304
ENSG00000124126	PREX1	phosphatidylinositol-3,4,5-trisphosphate dependent Rac exchange factor 1	1.29096	3.64536	1.72991	485.857	629.825	1827.53	852.005
ENSG00000124145	SDC4	syndecan 4	1.60268	-2.22601	-2.94159	857.355	1380.15	382.456	288.06
ENSG00000124256	ZBP1	Z-DNA binding protein 1	-2.52531	-5.29922	-1.31712	72.7152	26.6774	11.3745	54.6043
ENSG00000124302	CHST8	carbohydrate sulfotransferase 8	1.43142	-2.49075	-3.03632	200.766	294.1	75.5816	60.5763
ENSG00000124406	ATP8A1	ATPase phospholipid transporting 8A1	1.96928	4.00687	1.46118	1253.9	2524.74	5258.09	1856.05
ENSG00000124429	POF1B	POF1B actin binding protein	2.35765	-7.73762	-10.8779	149.949	365.124	16.0224	9.95215
ENSG00000124493	GRM4	glutamate metabotropic receptor 4	1.65001	-3.24092	-7.53517	93.8171	160.415	25.2737	8.00042
ENSG00000124557	BTN1A1	butyrophilin subfamily 1 member A1	-1.79935	-8.45261	-3.52578	45.8134	24.5546	2.9475	11.4345
ENSG00000124657	OR2B6	olfactory receptor family 2 subfamily B member 6	1.30317	4.17528	5.54606	21.0554	28.6583	96.7276	129.884
ENSG00000124743	KLHL31	kelch like family member 31	-1.03492	2.98791	1.76954	17.9636	17.3501	58.7519	33.9947
ENSG00000124920	MYRF	myelin regulatory factor	1.1264	-3.14212	-3.41095	193.12	217.696	57.5547	52.3246
ENSG00000124939	SCGB2A1	secretoglobin family 2A member 1	1.27078	-3.58564	-2.72563	598.72	772.259	154.24	206.704
ENSG00000125257	ABCC4	ATP binding cassette subfamily C member 4	-1.87014	-3.24507	-1.52412	8218.15	4341.37	2476.46	5349.81
ENSG00000125266	EFNB2	ephrin B2	1.2336	4.26962	3.19033	423.049	521.839	1841.65	1371.58
ENSG00000125384	PTGER2	prostaglandin E receptor 2	2.17141	7.5051	2.29064	16.2256	39.9105	143.635	41.8043
ENSG00000125430	HS3ST3B1	heparan sulfate-glucosamine 3-sulfotransferase 3B1	11.4302	4.22146	1.26803	13.3765	191.222	67.3885	18.1702
ENSG00000125458	NT5C	5', 3'-nucleotidase, cytosolic	1.62571	-5.72819	-7.78198	93.3399	158.816	12.4221	7.77367
ENSG00000125731	SH2D3A	SH2 domain containing 3A	-1.12471	-2.28865	-1.75134	356.845	317.788	153.51	201.851
ENSG00000125744	RTN2	reticulon 2	1.55501	-5.54912	-9.37515	792.684	1243.31	136.802	78.5403
ENSG00000125813	PAX1	paired box 1	1.54601	2.96669	1.46514	142.974	222.428	431.857	210.772
ENSG00000125814	NAPB	NSF attachment protein beta	-1.01806	-2.63562	-3.04241	1730.87	1698.39	645.102	556.955
ENSG00000125816	NKX2-4	NK2 homeobox 4	-1.03042	-2.57863	-2.65349	59.6383	58.491	21.2442	20.5122
ENSG00000125966	MMP24	matrix metallopeptidase 24	1.05859	-11.1202	-9.97099	897.737	952.997	65.7731	74.2786
ENSG00000125999	BPIFB1	BPI fold containing family B member 1	1.6129	-3.735	-3.29104	186.315	304.8	47.3336	53.8125
ENSG00000126016	AMOT	angiomotin	1.13478	2.10754	2.48508	95.9735	108.787	212.414	252.781
ENSG00000126091	ST3GAL3	ST3 beta-galactoside alpha-2,3-sialyltransferase 3	-1.17792	2.50806	2.10541	67.2322	55.6498	177.043	147.079
ENSG00000126337	KRT36	keratin 36	2.94525	-3.12923	-4.95693	55.3813	173.768	15.478	7.9232
ENSG00000126458	RRAS	RAS related	1.59076	-2.01737	-1.66276	235.187	386.364	110.479	136.291
ENSG00000126500	FLRT1	fibronectin leucine rich transmembrane protein 1	-1.48316	2.82043	1.81886	87.4042	55.9344	259.668	164.126
ENSG00000126561	STAT5A	signal transducer and activator of transcription 5A	1.65236	-2.38676	-3.25396	118.297	197.069	48.0012	34.364
ENSG00000126562	WNK4	WNK lysine deficient protein kinase 4	2.58761	-5.48518	-13.3131	515.882	1421.07	81.5303	28.4625
ENSG00000126773	PCNX4	pecanex 4	1.45077	2.31676	1.11834	4113.44	6005.14	9670.25	4609.61
ENSG00000126822	PLEKHG3	pleckstrin homology and RhoGEF domain containing G3	-1.51827	-3.04092	-2.34925	1309.2	853.48	420.304	547.266
ENSG00000126970	ZC4H2	zinc finger C4H2-type containing	1.81344	4.88695	3.26256	3.83177	9.59473	32.562	20.435
ENSG00000127124	HIVEP3	human immunodeficiency virus type I enhancer binding protein 3	-1.11022	-2.0547	-1.67993	484.614	432.921	226.134	279.885
ENSG00000127472	PLA2G5	phospholipase A2 group V	2.98122	3.03675	1.71524	63.0337	194.923	199.199	111.125
ENSG00000127585	FBXL16	F-box and leucine rich repeat protein 16	1.78037	2.34577	1.12621	141.54	257.103	339.678	159.268
ENSG00000127863	TNFRSF19	TNF receptor superfamily member 19	1.05391	-23.13	-13.1494	2518.73	2653.85	104.069	185.582
ENSG00000127954	STEAP4	STEAP4 metalloreductase	-8.31937	-28.3851	1.44494	4502.45	519.885	146.937	6543.88
ENSG00000128203	ASPHD2	aspartate beta-hydroxylase domain containing 2	-1.11147	-2.9185	-1.37423	173.728	155.098	57.5732	125.652
ENSG00000128253	RFPL2	ret finger protein like 2	-2.429	-5.52064	1.1912	2584.4	1058.87	462.135	3081.71
ENSG00000128283	CDC42EP1	CDC42 effector protein 1	-1.30205	-5.71393	-2.97321	1122.99	854.147	181.133	360.128
ENSG00000128564	VGF	VGF nerve growth factor inducible	-1.17988	-12.3537	-10.3313	439.798	368.882	26.7183	32.9588
ENSG00000128591	FLNC	filamin C	1.06571	-2.39566	-2.4216	176.075	187.969	67.1879	66.1982
ENSG00000128596	CCDC136	coiled-coil domain containing 136	1.1484	-3.4311	-3.61915	234.178	269.833	63.1445	59.1227
ENSG00000128683	GAD1	glutamate decarboxylase 1	1.0789	-2.27719	-1.82544	403.732	436.345	174.941	218.814
ENSG00000128791	TWSG1	twisted gastrulation BMP signaling modulator 1	1.03982	-2.73975	-2.84482	4928.1	5126.68	1792.95	1726.01
ENSG00000128849	CGNL1	cingulin like 1	-1.16019	-2.26208	-1.58429	8092.37	6921.98	3430.96	4990.23
ENSG00000128918	ALDH1A2	aldehyde dehydrogenase 1 family member A2	1.24714	-2.23147	-3.15885	166.244	207.416	72.9356	50.448
ENSG00000129159	KCNC1	potassium voltage-gated channel subfamily C member 1	-1.06755	-7.22019	-7.73542	171.462	159.197	20.5098	18.424
ENSG00000129596	CDO1	cysteine dioxygenase type 1	-1.13017	-2.5201	-1.46953	724.252	640.772	281.264	488.883
ENSG00000129646	QRICH2	glutamine rich 2	-1.2032	-2.1967	-2.3745	800.278	656.814	347.109	319.364
ENSG00000129675	ARHGEF6	Rac/Cdc42 guanine nucleotide exchange factor 6	1.08125	2.95561	3.16573	35.6023	38.253	110.863	118.892
ENSG00000129990	SYT5	synaptotagmin 5	1.40067	-29.1303	-18.9915	96.8744	136.918	0.332837	2.19642
ENSG00000130038	CRACR2A	calcium release activated channel regulator 2A	-1.27385	-5.73752	-2.37902	401.548	312.313	65.5533	165.21
ENSG00000130158	DOCK6	dedicator of cytokinesis 6	-1.05086	-2.11634	-2.62981	418.641	396.627	192.228	152.944
ENSG00000130429	ARPC1B	actin related protein 2/3 complex subunit 1B	1.03737	-2.50908	-1.46377	61.3167	64.7245	21.9034	40.3594
ENSG00000130477	UNC13A	unc-13 homolog A	-1.7025	-21.5533	-14.2627	13750.4	7790.56	505.688	791.933
ENSG00000130513	GDF15	growth differentiation factor 15	1.18075	-4.8027	-1.8276	5552.9	6611.32	1065.48	2947.75
ENSG00000130529	TRPM4	transient receptor potential cation channel subfamily M member 4	-1.04613	-2.55567	-2.36167	4515.61	4311.96	1737.48	1882.78
ENSG00000130558	OLFM1	olfactomedin 1	-1.02194	-2.40968	-2.08202	1927.07	1887.97	792.722	918.704
ENSG00000130707	ASS1	argininosuccinate synthase 1	2.13745	2.16943	1.34809	135.146	293.784	297.402	183.553
ENSG00000130720	FIBCD1	fibrinogen C domain containing 1	-1.10758	-2.85255	-2.85167	237.834	214.381	79.8876	80.1924
ENSG00000130787	HIP1R	huntingtin interacting protein 1 related	1.02079	-2.01824	-1.73179	4752.99	4852.3	2328.58	2720.41
ENSG00000130830	MPP1	membrane palmitoylated protein 1	1.50154	2.4525	1.74792	715.795	1080.99	1768.11	1257.5
ENSG00000130876	SLC7A10	solute carrier family 7 member 10	1.20638	-2.13305	-2.7011	46.7891	56.6801	20.5654	15.4881
ENSG00000130962	PRRG1	proline rich and Gla domain 1	1.52527	15.8091	14.6954	11.5203	19.3654	227.406	210.988
ENSG00000130997	POLN	DNA polymerase nu	1.19489	-2.36012	-2.7653	96.5263	115.988	37.9135	31.5297
ENSG00000131016	AKAP12	A-kinase anchoring protein 12	1.01114	3.41185	3.85691	120.528	120.707	420.836	476.962
ENSG00000131037	EPS8L1	EPS8 like 1	1.49592	3.09351	3.11354	68.2116	106.857	229.667	231.406
ENSG00000131050	BPIFA2	BPI fold containing family A member 2	1.87006	9.25934	4.22896	18.3747	38.2826	206.954	90.7654
ENSG00000131187	F12	coagulation factor XII	1.07471	-2.6394	-2.96044	602.353	652.87	205.911	180.946
ENSG00000131242	RAB11FIP4	RAB11 family interacting protein 4	-1.05357	-2.18845	-2.57358	3600.24	3410.56	1608.34	1360.77
ENSG00000131370	SH3BP5	SH3 domain binding protein 5	1.9068	2.50178	1.53407	24.1748	48.334	65.1818	38.852
ENSG00000131398	KCNC3	potassium voltage-gated channel subfamily C member 3	-1.52739	-43.5741	-53.0262	906.811	571.713	11.4671	7.71598
ENSG00000131435	PDLIM4	PDZ and LIM domain 4	1.29006	-2.13816	-1.44748	59.2744	78.4541	25.5174	39.6258
ENSG00000131471	AOC3	amine oxidase copper containing 3	1.12083	-2.51253	-2.84172	91.4027	102.382	33.315	28.7932
ENSG00000131480	AOC2	amine oxidase copper containing 2	-1.23707	-2.87946	-2.42925	265.737	212.676	89.709	106.702
ENSG00000131620	ANO1	anoctamin 1	1.06121	-4.87283	-6.54147	660.296	700.384	128.068	93.5922
ENSG00000131773	KHDRBS3	KH RNA binding domain containing, signal transduction associated 3	1.66864	2.51912	1.99693	591.996	998.85	1514.44	1196.45
ENSG00000131781	FMO5	flavin containing monooxygenase 5	-1.22921	-2.66245	-2.53759	163.621	130.605	57.2989	60.5122
ENSG00000131844	MCCC2	methylcrotonoyl-CoA carboxylase 2	1.33358	2.22006	1.82621	36977.8	49353.9	82266.8	67637.8
ENSG00000131951	LRRC9	leucine rich repeat containing 9	1.17588	2.19663	1.25845	125.387	148.457	291.386	160.729
ENSG00000132026	RTBDN	retbindin	1.65661	-13.7939	-9.24884	71.0306	119.121	2.44126	5.16069
ENSG00000132164	SLC6A11	solute carrier family 6 member 11	1.82141	2.4964	1.42189	74.4327	140.502	196.989	108.589
ENSG00000132170	PPARG	peroxisome proliferator activated receptor gamma	1.65444	-17.7882	-19.9252	232.218	390.725	9.57393	7.73233
ENSG00000132294	EFR3A	EFR3 homolog A	-1.77366	-2.42349	-1.2025	9155.89	5102.81	3712.62	7586.89
ENSG00000132329	RAMP1	receptor activity modifying protein 1	2.07144	-18.5161	-29.4782	447.293	1022.15	11.7398	4.46408
ENSG00000132437	DDC	dopa decarboxylase	3.90762	-7.37487	-9.3778	1689.66	6770.99	218.685	170.264
ENSG00000132470	ITGB4	integrin subunit beta 4	1.56723	-5.95063	-20.3122	153.748	245.947	21.8736	2.90499
ENSG00000132481	TRIM47	tripartite motif containing 47	1.03072	-2.39663	-2.30643	598.626	618.74	242.539	252.247
ENSG00000132561	MATN2	matrilin 2	2.16975	-2.76047	-2.96361	170.121	376.726	58.4311	54.4445
ENSG00000132563	REEP2	receptor accessory protein 2	2.11956	2.72072	-1.21282	81.172	177.531	228.548	65.9475
ENSG00000132639	SNAP25	synaptosome associated protein 25	1.33043	-92.7524	-110.956	526.202	701.721	2.17606	0.345314
ENSG00000132669	RIN2	Ras and Rab interactor 2	-1.07867	-2.13094	-1.45291	758.619	703.812	352.105	519.847
ENSG00000132688	NES	nestin	1.90375	-2.70133	-5.46609	44.7667	87.5618	15.1581	5.46466
ENSG00000132763	MMACHC	metabolism of cobalamin associated C	-1.256	-2.08489	-1.68201	625.475	496.011	297.537	369.303
ENSG00000132872	SYT4	synaptotagmin 4	-1.04274	-103.245	-117.883	817.036	783.516	4.19269	2.5004
ENSG00000132938	MTUS2	microtubule associated scaffold protein 2	-1.14572	2.55298	2.01241	132.179	112.916	360.637	280.042
ENSG00000133019	CHRM3	cholinergic receptor muscarinic 3	-1.21539	-42.7916	-34.5746	266.247	216.751	2.54594	3.64892
ENSG00000133083	DCLK1	doublecortin like kinase 1	1.83421	2.88476	2.44777	95.7209	177.444	284.246	240.647
ENSG00000133121	STARD13	StAR related lipid transfer domain containing 13	-1.16872	-2.24381	-2.21852	218.902	185.609	95.215	95.8451
ENSG00000133169	BEX1	brain expressed X-linked 1	1.79099	-36.7539	-39.4321	238.765	456.689	0.912355	0
ENSG00000133195	SLC39A11	solute carrier family 39 member 11	1.28308	-3.55545	-4.21433	516.443	663.506	142.949	119.665
ENSG00000133247	KMT5C	lysine methyltransferase 5C	1.28251	2.07829	1.38007	231.147	300.597	493.616	322.728
ENSG00000133321	PLAAT4	phospholipase A and acyltransferase 4	2.94239	-3.16844	-4.00256	102.902	324.475	28.7245	21.72
ENSG00000133433	GSTT2B	glutathione S-transferase theta 2B (gene/pseudogene)	-1.39788	-5.93257	-4.84511	32.8988	22.6578	2.7741	3.89959
ENSG00000133454	MYO18B	myosin XVIIIB	1.69506	2.90052	1.49105	18.3343	33.3865	61.1754	29.1043
ENSG00000133640	LRRIQ1	leucine rich repeats and IQ motif containing 1	1.37716	2.20658	1.10276	91.0469	126.904	206.164	100.693
ENSG00000133943	DGLUCY	D-glutamate cyclase	1.35353	2.65554	1.86738	94.5913	128.707	258.243	179.958
ENSG00000134020	PEBP4	phosphatidylethanolamine binding protein 4	-1.08631	-13.8382	-6.68797	318.805	293.517	17.6756	41.6917
ENSG00000134193	REG4	regenerating family member 4	5.95788	-9.0794	-14.6135	672.564	4134.59	69.0757	40.46
ENSG00000134240	HMGCS2	3-hydroxy-3-methylglutaryl-CoA synthase 2	1.77153	-2.46047	-1.93848	8742.27	15526.3	3539.31	4496.85
ENSG00000134317	GRHL1	grainyhead like transcription factor 1	1.00692	-2.14624	-2.33292	574.542	577.028	263.523	242.316
ENSG00000134531	EMP1	epithelial membrane protein 1	-3.55404	-30.7491	-6.91621	1029.68	284.943	29.5915	144.562
ENSG00000134755	DSC2	desmocollin 2	-1.02557	2.02326	2.3802	3671.91	3577.59	7500.62	8842.89
ENSG00000134765	DSC1	desmocollin 1	-1.05659	9.041	4.27524	5.50044	4.90254	71.6633	32.477
ENSG00000134955	SLC37A2	solute carrier family 37 member 2	-1.09975	-4.25479	-2.52753	191.983	172.877	41.652	73.0207
ENSG00000134986	NREP	neuronal regeneration related protein	1.33767	2.27955	1.76163	437.998	585.68	1007.26	776.362
ENSG00000135002	RFK	riboflavin kinase	-1.46889	-2.38647	-1.55707	2137.54	1443.18	875.967	1357.74
ENSG00000135046	ANXA1	annexin A1	1.34954	-3.17566	-2.06162	2463.43	3348.29	755.242	1175.49
ENSG00000135100	HNF1A	HNF1 homeobox A	-1.06053	-31.2693	-36.0944	362.726	339.784	5.89956	3.89959
ENSG00000135127	BICDL1	BICD family like cargo adaptor 1	-1.11403	-3.98449	-2.04759	3522.2	3155.87	868.299	1705.05
ENSG00000135314	KHDC1	KH domain containing 1	1.01365	-2.12241	-2.34578	203.743	207.754	94.0805	84.4329
ENSG00000135318	NT5E	5'-nucleotidase ecto	1.01234	-2.89453	-2.54555	110.273	111.498	35.9841	41.5167
ENSG00000135333	EPHA7	EPH receptor A7	-1.69219	-6.72446	-4.30395	669.934	389.288	93.4314	149.148
ENSG00000135426	TESPA1	thymocyte expressed, positive selection associated 1	3.37656	3.7639	-1.16543	7.88574	41.223	47.5867	5.97586
ENSG00000135439	AGAP2	ArfGAP with GTPase domain, ankyrin repeat and PH domain 2	-1.08778	-11.5003	-11.6015	407.51	374.389	30.1181	29.9516
ENSG00000135447	PPP1R1A	protein phosphatase 1 regulatory inhibitor subunit 1A	2.30848	2.38369	1.05958	23.8362	61.3767	62.7886	25.3515
ENSG00000135454	B4GALNT1	beta-1,4-N-acetyl-galactosaminyltransferase 1	-1.34221	-2.39797	-2.07188	391.9	288.77	159.963	185.409
ENSG00000135472	FAIM2	Fas apoptotic inhibitory molecule 2	1.10766	-12.6713	-14.5308	42.995	47.5663	0.979992	0
ENSG00000135678	CPM	carboxypeptidase M	-1.20251	-3.33915	-1.4527	57.7144	47.045	15.313	39.0353
ENSG00000135697	BCO1	beta-carotene oxygenase 1	1.77116	-2.53972	-1.47602	100.504	181.884	37.5197	66.7898
ENSG00000135709	KIAA0513	KIAA0513	-1.04148	-3.01814	-3.47374	155.533	148.219	47.6675	40.857
ENSG00000135736	CCDC102A	coiled-coil domain containing 102A	1.75322	2.16831	-1.01913	36.174	66.3851	82.3195	35.4756
ENSG00000135773	CAPN9	calpain 9	1.52275	-2.41926	-2.99562	58.7885	92.1834	21.934	16.8274
ENSG00000135842	NIBAN1	niban apoptosis regulator 1	-1.36232	-2.2475	-1.33258	1483.52	1075.58	640.51	1101.86
ENSG00000135899	SP110	SP110 nuclear body protein	2.51221	4.16224	2.11858	25.1438	66.7407	112.822	56.2738
ENSG00000135905	DOCK10	dedicator of cytokinesis 10	1.68328	58.2026	24.4725	9.21439	17.7164	779.032	321.674
ENSG00000136011	STAB2	stabilin 2	-1.39546	-2.67866	-1.77716	41.5994	27.6345	12.4331	20.8695
ENSG00000136048	DRAM1	DNA damage regulated autophagy modulator 1	2.24443	2.00936	1.38207	21.5149	52.5233	45.9902	30.7151
ENSG00000136052	SLC41A2	solute carrier family 41 member 2	-1.24498	-2.92018	-1.53299	609.207	486.132	203.463	394.165
ENSG00000136059	VILL	villin like	1.38318	-8.23367	-8.06083	165.118	229.731	16.9291	16.9954
ENSG00000136099	PCDH8	protocadherin 8	-1.0542	-15.0645	-13.6153	48.0792	45.9928	0.665674	0.749907
ENSG00000136153	LMO7	LIM domain 7	-1.23412	-2.3018	-1.7459	1567.65	1264.21	671.935	890.029
ENSG00000136158	SPRY2	sprouty RTK signaling antagonist 2	1.13788	-2.00274	-4.31783	81.5839	93.3977	39.3025	16.4827
ENSG00000136193	SCRN1	secernin 1	1.40734	-2.62119	-5.64868	215.966	307.781	78.225	33.4939
ENSG00000136205	TNS3	tensin 3	-1.58626	-6.01184	-3.10419	2500.47	1541.84	380.449	763.037
ENSG00000136231	IGF2BP3	insulin like growth factor 2 mRNA binding protein 3	-1.31169	-3.63985	-3.181	117.06	86.3362	27.3059	32.0354
ENSG00000136352	NKX2-1	NK2 homeobox 1	1.682	-4.33859	-6.42543	90.6169	156.291	18.4014	10.7515
ENSG00000136378	ADAMTS7	ADAM metallopeptidase with thrombospondin type 1 motif 7	-1.395	-2.34806	-1.82173	189.397	134.07	78.3112	101.589
ENSG00000136379	ABHD17C	abhydrolase domain containing 17C	1.12959	-2.78066	-2.25447	3539.87	4009.24	1249.82	1547.68
ENSG00000136425	CIB2	calcium and integrin binding family member 2	1.28775	-2.3581	-2.3688	416.325	540.313	172.147	171.294
ENSG00000136490	LIMD2	LIM domain containing 2	1.64317	-2.18878	-2.32396	267.029	451.235	115.899	108.59
ENSG00000136531	SCN2A	sodium voltage-gated channel alpha subunit 2	1.70868	-3.93322	-5.98695	42.3913	76.5086	7.78735	3.58964
ENSG00000136695	IL36RN	interleukin 36 receptor antagonist	3.15802	4.78729	1.61746	4.44404	21.1428	33.8126	9.17884
ENSG00000136826	KLF4	Kruppel like factor 4	1.21924	-3.75479	-2.13404	2095.43	2562.45	548.697	972.602
ENSG00000136842	TMOD1	tropomodulin 1	1.34641	-2.46489	-2.31033	148.187	200.92	58.0099	61.6764
ENSG00000136859	ANGPTL2	angiopoietin like 2	1.44034	3.96995	1.53964	6.02959	9.94226	33.4634	10.9826
ENSG00000136869	TLR4	toll like receptor 4	1.09829	-6.11231	-3.72882	150.734	165.635	20.5294	36.264
ENSG00000137501	SYTL2	synaptotagmin like 2	3.40795	5.58483	1.44727	1787.26	6310.02	10486.4	2615.27
ENSG00000137502	RAB30	RAB30, member RAS oncogene family	-1.03829	2.21537	1.74399	538.483	516.545	1248.71	970.133
ENSG00000137693	YAP1	Yes associated protein 1	1.18993	-2.42527	-2.06036	198.391	236	79.4963	94.2764
ENSG00000137727	ARHGAP20	Rho GTPase activating protein 20	1.99208	5.96629	1.83413	9.69348	22.1154	73.4966	20.5895
ENSG00000137747	TMPRSS13	transmembrane serine protease 13	1.85031	-2.47074	-6.13336	111.219	207.6	43.6101	15.3874
ENSG00000137809	ITGA11	integrin subunit alpha 11	-2.04467	-3.54479	-1.00549	35.4205	15.6216	7.69446	35.4223
ENSG00000137817	PARP6	poly(ADP-ribose) polymerase family member 6	1.52026	-6.86015	-8.1691	26.5948	41.4808	1.86175	0.755887
ENSG00000137976	DNASE2B	deoxyribonuclease 2 beta	-1.39365	2.17305	3.18153	355.019	253.56	776.232	1139.58
ENSG00000138061	CYP1B1	cytochrome P450 family 1 subfamily B member 1	-1.92937	-5.75975	-2.36473	861.155	444.215	146.458	361.93
ENSG00000138079	SLC3A1	solute carrier family 3 member 1	3.12938	5.10967	1.55861	42.0704	141.304	232.972	67.7224
ENSG00000138115	CYP2C8	cytochrome P450 family 2 subfamily C member 8	1.0961	-9.67711	-8.13288	23.9779	26.3837	0	0.345314
ENSG00000138119	MYOF	myoferlin	-1.83618	-4.56643	-1.44184	629.853	323.38	118.082	422.656
ENSG00000138166	DUSP5	dual specificity phosphatase 5	2.23911	3.10589	2.1661	60.0742	139.319	194.858	134.202
ENSG00000138356	AOX1	aldehyde oxidase 1	1.7471	-4.55289	-4.91259	1439.55	2540.61	305.501	282.084
ENSG00000138439	FAM117B	family with sequence similarity 117 member B	1.13621	2.37844	1.64587	1050.64	1194.45	2527.47	1740.9
ENSG00000138449	SLC40A1	solute carrier family 40 member 1	1.16169	-2.4269	-2.43128	589.45	684.416	239.666	239.528
ENSG00000138622	HCN4	hyperpolarization activated cyclic nucleotide gated potassium channel 4	-1.07435	-12.3745	-10.4995	80.7548	74.3476	3.38422	4.29222
ENSG00000138764	CCNG2	cyclin G2	2.21852	3.38976	1.25477	1740.92	3885.69	5954.99	2188.57
ENSG00000138769	CDKL2	cyclin dependent kinase like 2	1.311	4.46032	2.95708	33.7639	44.7742	171.208	110.763
ENSG00000138798	EGF	epidermal growth factor	-1.07718	-2.02431	-1.17917	323.298	298.588	157.514	273.53
ENSG00000138814	PPP3CA	protein phosphatase 3 catalytic subunit alpha	1.00458	3.92563	2.33377	3710.33	3726.48	14640.2	8688.04
ENSG00000139044	B4GALNT3	beta-1,4-N-acetyl-galactosaminyltransferase 3	1.61128	2.44848	1.96805	146.339	237.212	363.604	290.792
ENSG00000139117	CPNE8	copine 8	-2.59037	-70.2781	-62.6458	257.324	98.5779	0.598036	0.690627
ENSG00000139187	KLRG1	killer cell lectin like receptor G1	2.20598	3.46198	-1.04272	10.9815	28.5975	46.1561	10.1256
ENSG00000139192	TAPBPL	TAP binding protein like	1.24516	2.97121	2.4097	76.6688	95.6679	236.026	190.583
ENSG00000139219	COL2A1	collagen type II alpha 1 chain	2.40195	4.84065	1.53544	9.90575	27.5565	59.4508	16.7154
ENSG00000139220	PPFIA2	PTPRF interacting protein alpha 2	6.05652	28.0226	2.25759	83.8013	600.945	3101.13	206.709
ENSG00000139289	PHLDA1	pleckstrin homology like domain family A member 1	1.84608	2.63067	1.76306	56.2483	107.204	153.463	101.729
ENSG00000139292	LGR5	leucine rich repeat containing G protein-coupled receptor 5	-1.88431	-5.35227	-2.16869	271.985	143.264	48.5538	123.631
ENSG00000139329	LUM	lumican	12.0441	35.7766	2.82449	20.1671	292.259	882.508	65.2194
ENSG00000139547	RDH16	retinol dehydrogenase 16	1.36325	-2.1412	-2.63864	101.295	139.36	45.4926	36.3885
ENSG00000139668	WDFY2	WD repeat and FYVE domain containing 2	-1.54989	-2.16742	-1.14112	595.14	376.273	266.152	519.104
ENSG00000139737	SLAIN1	SLAIN motif family member 1	1.02259	-2.26471	-2.30045	218.237	222.704	94.864	93.3949
ENSG00000139767	SRRM4	serine/arginine repetitive matrix 4	-1.03458	-5.21257	-4.93539	472.673	454.77	79.3535	84.0343
ENSG00000139793	MBNL2	muscleblind like splicing regulator 2	1.62502	-3.49346	-4.40216	292.575	478.723	80.6497	62.9315
ENSG00000139835	GRTP1	growth hormone regulated TBC protein 1	1.07139	-2.17341	-2.28945	145.419	157.335	64.1358	60.4686
ENSG00000139874	SSTR1	somatostatin receptor 1	1.81883	2.26195	-1.02362	575.599	1049.73	1309.78	561.419
ENSG00000139926	FRMD6	FERM domain containing 6	1.59629	2.05637	1.5415	80.9754	130.84	171.662	127.3
ENSG00000139946	PELI2	pellino E3 ubiquitin protein ligase family member 2	1.7741	2.78492	1.8776	216.38	386.158	611.655	410.649
ENSG00000139970	RTN1	reticulon 1	2.0368	3.22033	1.51895	2010.01	4105.9	6496.47	3058.21
ENSG00000139971	ARMH4	armadillo like helical domain containing 4	1.29833	3.1911	2.35284	17.4996	23.2065	60.8101	44.4113
ENSG00000139988	RDH12	retinol dehydrogenase 12	1.80975	3.38587	1.62469	7.51076	16.1618	32.8522	14.1362
ENSG00000140044	JDP2	Jun dimerization protein 2	1.56423	2.34066	1.43492	30.764	49.7139	75.7448	45.1329
ENSG00000140199	SLC12A6	solute carrier family 12 member 6	1.52421	2.0728	-1.0265	802.082	1251.3	1732.55	780.088
ENSG00000140297	GCNT3	glucosaminyl (N-acetyl) transferase 3, mucin type	-1.20759	-6.15142	-1.57638	100.354	82.774	13.1554	61.9544
ENSG00000140323	DISP2	dispatched RND transporter family member 2	-2.05661	-6.86256	-2.25344	868.511	411.606	117.5	375.201
ENSG00000140463	BBS4	Bardet-Biedl syndrome 4	1.22191	5.18776	4.31005	1760.42	2154.87	9204.94	7642.88
ENSG00000140506	LMAN1L	lectin, mannose binding 1 like	-1.38371	-3.81859	-3.02739	990.014	674.295	197.719	263.014
ENSG00000140557	ST8SIA2	ST8 alpha-N-acetyl-neuraminide alpha-2,8-sialyltransferase 2	-1.15568	8.91744	5.68733	0.913554	0.333544	28.3353	17.6785
ENSG00000140807	NKD1	NKD inhibitor of WNT signaling pathway 1	1.09769	2.73098	1.94392	42.698	46.8364	123.913	86.8121
ENSG00000140931	CMTM3	CKLF like MARVEL transmembrane domain containing 3	-1.73196	-2.0028	1.69955	542.467	311.491	267.638	928.529
ENSG00000140968	IRF8	interferon regulatory factor 8	2.8969	-3.21758	-10.9199	72.6611	215.429	21.1505	3.29762
ENSG00000141012	GALNS	galactosamine (N-acetyl)-6-sulfatase	-1.20067	-2.01041	-1.78654	85.6263	70.0449	40.8417	46.5887
ENSG00000141068	KSR1	kinase suppressor of ras 1	1.37684	-2.64938	-4.2144	41.1708	58.4533	13.1184	6.61917
ENSG00000141179	PCTP	phosphatidylcholine transfer protein	-1.1354	-2.26276	-1.24973	973.867	856.882	421.493	775.067
ENSG00000141441	GAREM1	GRB2 associated regulator of MAPK1 subtype 1	1.00306	2.4119	1.74246	308.119	307.355	756.014	542.887
ENSG00000141526	SLC16A3	solute carrier family 16 member 3	1.03854	-2.10649	-3.18334	97.8448	101.801	44.7386	28.2755
ENSG00000141574	SECTM1	secreted and transmembrane 1	1.2094	-2.03848	-2.02484	190.87	233.774	89.76	90.3903
ENSG00000141639	MAPK4	mitogen-activated protein kinase 4	1.76468	7.30782	3.15461	18.8826	35.1311	159.381	66.5152
ENSG00000141934	PLPP2	phospholipid phosphatase 2	1.77292	-3.37057	-4.08713	1210	2182.48	345.055	282.434
ENSG00000141965	FEM1A	fem-1 homolog A	-1.54224	-3.49698	-1.99401	312.642	199.961	84.5251	152.19
ENSG00000142002	DPP9	dipeptidyl peptidase 9	-1.50369	-2.16729	-1.74084	1478.35	968.764	664.649	833.642
ENSG00000142149	HUNK	hormonally up-regulated Neu-associated kinase	1.2536	2.71043	1.92074	434.828	547.346	1212.99	851.382
ENSG00000142156	COL6A1	collagen type VI alpha 1 chain	1.58355	2.21762	-1.43882	400.609	640.097	902.349	275.093
ENSG00000142178	SIK1	salt inducible kinase 1	-1.00212	2.72464	2.64751	34.486	34.1305	98.2206	95.7946
ENSG00000142513	ACP4	acid phosphatase 4	-3.8638	-2.06492	1.31575	678.018	168.199	321.777	897.059
ENSG00000142515	KLK3	kallikrein related peptidase 3	-1.9217	-44.0864	-5.21478	77346.1	39898.3	1662.02	14502.7
ENSG00000142528	ZNF473	zinc finger protein 473	-1.25686	-4.20849	-3.06258	7763.51	6127.35	1753.54	2437.65
ENSG00000142552	RCN3	reticulocalbin 3	1.30362	-3.77642	-7.09905	112.438	151.191	24.6349	10.4356
ENSG00000142583	SLC2A5	solute carrier family 2 member 5	-3.61068	-4.79184	-1.31831	137.599	35.0214	25.8604	103.416
ENSG00000142875	PRKACB	protein kinase cAMP-activated catalytic subunit beta	-1.00982	2.1124	1.76853	3947.6	3907.28	8421.35	7034.71
ENSG00000143013	LMO4	LIM domain only 4	1.21078	5.80261	1.69894	267.538	327.259	1595.78	459.228
ENSG00000143028	SYPL2	synaptophysin like 2	-1.68998	-10.4824	-6.82728	82.7302	44.4891	3.21161	6.97046
ENSG00000143061	IGSF3	immunoglobulin superfamily member 3	1.61094	2.13581	1.22141	503.511	819.596	1096.18	618.124
ENSG00000143067	ZNF697	zinc finger protein 697	-1.64414	-2.46289	-1.65891	1502.72	908.464	605.524	902.451
ENSG00000143217	NECTIN4	nectin cell adhesion molecule 4	2.38534	3.68201	2.01603	108.219	266.641	413.082	223.582
ENSG00000143226	FCGR2A	Fc fragment of IgG receptor IIa	-1.50371	-3.52666	-1.64031	39.0443	25.2201	8.94529	22.8158
ENSG00000143320	CRABP2	cellular retinoic acid binding protein 2	1.68121	3.53399	1.80564	21.8802	39.4936	84.5753	41.77
ENSG00000143409	MINDY1	MINDY lysine 48 deubiquitinase 1	1.25224	2.06302	1.40268	520.962	660	1120	745.33
ENSG00000143412	ANXA9	annexin A9	1.25005	2.14801	1.41582	167.738	209.222	366.34	239.638
ENSG00000143416	SELENBP1	selenium binding protein 1	2.34822	2.32832	1.53522	2099.99	4963.96	4919.16	3234.04
ENSG00000143469	SYT14	synaptotagmin 14	1.00023	-7.56186	-6.97665	417.87	417.083	48.4435	52.3686
ENSG00000143473	KCNH1	potassium voltage-gated channel subfamily H member 1	1.76226	7.59706	2.67169	36.6536	67.326	307.99	104.864
ENSG00000143502	SUSD4	sushi domain containing 4	1.53913	2.03976	1.12393	409.768	632.685	842.186	461.297
ENSG00000143603	KCNN3	potassium calcium-activated channel subfamily N member 3	-1.78563	-3.82459	1.03795	287.693	153.398	66.7961	299.684
ENSG00000143786	CNIH3	cornichon family AMPA receptor auxiliary protein 3	1.42176	2.00621	1.11089	37.4486	54.8823	77.8729	41.9229
ENSG00000143858	SYT2	synaptotagmin 2	-1.20964	-2.1455	-3.3755	105.895	84.6474	44.0294	25.3809
ENSG00000143870	PDIA6	protein disulfide isomerase family A member 6	-1.31208	-2.27895	-1.41519	16081.8	12254.5	7047.84	11358
ENSG00000143995	MEIS1	Meis homeobox 1	1.15422	-3.6734	-3.81065	134.145	154.337	34.3932	32.5917
ENSG00000144040	SFXN5	sideroflexin 5	-1.39975	-2.19419	-1.61367	1073.49	764.442	485.922	662.532
ENSG00000144214	LYG1	lysozyme g1	1.0268	-2.83102	-1.78845	37.0921	38.2444	11.1648	19.4643
ENSG00000144218	AFF3	AF4/FMR2 family member 3	-3.97232	-7.26639	-2.37121	476.879	113.99	60.8656	196.26
ENSG00000144290	SLC4A10	solute carrier family 4 member 10	2.23073	3.73808	-1.17693	75.3555	173.248	296.545	63.3171
ENSG00000144331	ZNF385B	zinc finger protein 385B	2.31874	2.74167	1.51993	1698.85	3962.82	4694.64	2590.92
ENSG00000144339	TMEFF2	transmembrane protein with EGF like and two follistatin like domains 2	1.33048	-16.9045	-44.9172	5842.24	7820.56	323.151	116.315
ENSG00000144354	CDCA7	cell division cycle associated 7	-1.38905	-2.15762	-1.93316	2143.67	1540.88	990.051	1105.06
ENSG00000144366	GULP1	GULP PTB domain containing engulfment adaptor 1	1.07623	2.71164	1.9257	694.087	746.35	1910.4	1350.3
ENSG00000144406	UNC80	unc-80 homolog, NALCN channel complex subunit	-1.10743	-29.0251	-14.4909	848.525	761.548	22.0452	49.2103
ENSG00000144451	SPAG16	sperm associated antigen 16	1.89833	2.30543	1.49412	83.5385	164.597	199.986	127.402
ENSG00000144452	ABCA12	ATP binding cassette subfamily A member 12	2.05699	8.40049	1.27995	2.88351	8.74365	43.2368	4.35748
ENSG00000144476	ACKR3	atypical chemokine receptor 3	2.15202	3.53789	1.49872	7.35257	19.3255	33.91	12.5831
ENSG00000144649	GASK1A	golgi associated kinase 1A	1.23103	3.59235	1.45365	21.648	27.2682	84.2432	32.3116
ENSG00000144668	ITGA9	integrin subunit alpha 9	1.69973	2.37755	1.32945	66.8287	117.121	168.357	90.8781
ENSG00000144724	PTPRG	protein tyrosine phosphatase receptor type G	-1.3914	6.90425	6.74623	65.9078	46.0062	477.363	466.57
ENSG00000144868	TMEM108	transmembrane protein 108	1.0124	3.9038	1.90893	10.4833	10.2585	48.6653	22.3829
ENSG00000144891	AGTR1	angiotensin II receptor type 1	1.63157	7.80721	7.66385	16.3988	28.9499	148.555	146.467
ENSG00000144893	MED12L	mediator complex subunit 12L	-2.87331	-3.71833	-1.75579	82.9077	25.1953	19.0255	44.948
ENSG00000145050	MANF	mesencephalic astrocyte derived neurotrophic factor	-1.104	-2.16701	-1.14185	4729.25	4262.63	2092.19	4112.69
ENSG00000145087	STXBP5L	syntaxin binding protein 5 like	1.56488	2.64377	-1.23167	792.087	1268.98	2205.08	635.494
ENSG00000145147	SLIT2	slit guidance ligand 2	-1.11028	-3.61175	-3.04411	70.1509	63.2644	17.07	20.4899
ENSG00000145242	EPHA5	EPH receptor A5	-1.90493	-4.45501	-2.48091	248.504	124.627	50.229	94.4176
ENSG00000145545	SRD5A1	steroid 5 alpha-reductase 1	1.08787	-2.00532	-1.9492	1744.28	1900.06	867.547	892.519
ENSG00000145569	OTULINL	OTU deubiquitinase with linear linkage specificity like	1.03892	3.01954	3.53782	606.111	629.496	1846.88	2166.87
ENSG00000145632	PLK2	polo like kinase 2	2.70093	5.833	3.45747	50.6935	144.335	315.735	185.357
ENSG00000145779	TNFAIP8	TNF alpha induced protein 8	-1.17973	-2.42487	-1.09822	279.137	237.248	113.074	253.867
ENSG00000145832	SLC25A48	solute carrier family 25 member 48	-1.08902	4.77307	3.5795	9.34756	8.34071	53.4179	39.5442
ENSG00000145920	CPLX2	complexin 2	1.15143	-289.89	-285.924	3638.95	4202.25	6.83687	6.38045
ENSG00000146038	DCDC2	doublecortin domain containing 2	-1.30912	-2.07526	-1.72859	1452.64	1108.57	697.345	838.405
ENSG00000146054	TRIM7	tripartite motif containing 7	-1.17266	-2.99614	-3.05745	329.74	281.362	108.033	105.516
ENSG00000146070	PLA2G7	phospholipase A2 group VII	2.33863	3.52463	1.88154	604.504	1423.59	2151.45	1143.84
ENSG00000146147	MLIP	muscular LMNA interacting protein	2.7061	-2.47986	-3.00161	52.2605	149	19.1293	15.1188
ENSG00000146233	CYP39A1	cytochrome P450 family 39 subfamily A member 1	1.87471	2.2839	1.76324	103.366	196.687	241.372	185.269
ENSG00000146373	RNF217	ring finger protein 217	1.01895	17.0317	9.28141	0.301291	0.333544	50.5804	26.5664
ENSG00000146386	ABRACL	ABRA C-terminal like	1.21182	-2.04163	-1.61019	580.591	712.585	272.527	350.604
ENSG00000146409	SLC18B1	solute carrier family 18 member B1	1.96121	-2.31936	-7.49949	212.305	428.655	87.8062	23.111
ENSG00000146477	SLC22A3	solute carrier family 22 member 3	-1.55469	-4.10963	-2.68351	2574.95	1650.53	620.482	952.638
ENSG00000146555	SDK1	sidekick cell adhesion molecule 1	-2.14377	-3.75347	1.00717	1774.31	793.689	439.57	1787.7
ENSG00000146648	EGFR	epidermal growth factor receptor	-1.4827	-2.48625	-1.95163	3694.57	2433.85	1407.31	1819.6
ENSG00000146674	IGFBP3	insulin like growth factor binding protein 3	9.60057	3.68698	-1.30758	494.11	4833.89	1844.89	376.659
ENSG00000146950	SHROOM2	shroom family member 2	-1.08198	2.65067	2.43318	1013.73	933.702	2726.65	2499.99
ENSG00000146955	RAB19	RAB19, member RAS oncogene family	-1.09852	-2.03937	-1.69925	45.1971	40.0384	19.9628	24.6919
ENSG00000147010	SH3KBP1	SH3 domain containing kinase binding protein 1	1.20499	-2.66558	-2.68944	440.738	532.617	160.946	159.715
ENSG00000147036	LANCL3	LanC like 3	1.55935	3.91073	2.57517	56.3782	89.2193	228.729	149.861
ENSG00000147041	SYTL5	synaptotagmin like 5	2.62469	2.48889	-1.33642	326.738	879.119	833.956	242.403
ENSG00000147050	KDM6A	lysine demethylase 6A	-1.08339	2.14886	2.05946	2111.69	1943.96	4608.78	4413.39
ENSG00000147251	DOCK11	dedicator of cytokinesis 11	-2.00333	-10.1645	-2.33322	83.6485	40.5636	5.52404	34.8203
ENSG00000147408	CSGALNACT1	chondroitin sulfate N-acetylgalactosaminyltransferase 1	-1.19791	-2.1919	-1.15488	5616.58	4683.59	2555.56	4861.52
ENSG00000147488	ST18	ST18 C2H2C-type zinc finger transcription factor	-2.53561	-9.25069	-7.4966	58.6237	21.7959	3.90897	5.32218
ENSG00000147526	TACC1	transforming acidic coiled-coil containing protein 1	-1.38814	-3.57007	-2.47222	15414.1	10972.6	4120.45	6032.71
ENSG00000147650	LRP12	LDL receptor related protein 12	-1.25236	-2.21844	-2.26171	671.254	531.585	296.445	290.226
ENSG00000147852	VLDLR	very low density lipoprotein receptor	-1.96237	-2.61923	-1.0369	1301.04	661.465	493.953	1256.09
ENSG00000147872	PLIN2	perilipin 2	1.16099	-2.23305	-1.57923	419.107	489.957	183.42	262.016
ENSG00000147883	CDKN2B	cyclin dependent kinase inhibitor 2B	-1.45159	-2.68817	-1.89905	119.07	80.5865	42.6782	61.1576
ENSG00000147955	SIGMAR1	sigma non-opioid intracellular receptor 1	-1.24352	-3.05206	-2.6947	4818.87	3869.73	1569.32	1779.75
ENSG00000148180	GSN	gelsolin	2.32157	-2.1109	-4.55856	125.135	295.961	57.6892	24.8388
ENSG00000148408	CACNA1B	calcium voltage-gated channel subunit alpha1 B	-1.2263	-6.98048	-9.91577	2286.41	1841.53	289.517	197.758
ENSG00000148488	ST8SIA6	ST8 alpha-N-acetyl-neuraminide alpha-2,8-sialyltransferase 6	-2.56001	-12.2714	-6.59134	38.1364	13.403	0.647155	3.6549
ENSG00000148584	A1CF	APOBEC1 complementation factor	4.04631	-9.70187	-12.5912	90.2592	378.355	6.39936	3.6549
ENSG00000148735	PLEKHS1	pleckstrin homology domain containing S1	2.51869	2.12796	1.0216	19.1978	52.6964	44.3131	19.7384
ENSG00000148737	TCF7L2	transcription factor 7 like 2	-1.18149	-3.44948	-3.65781	379.034	320.791	106.901	100.139
ENSG00000148798	INA	internexin neuronal intermediate filament protein alpha	-1.02522	-2.98815	-3.06036	5037.77	4913.83	1681.38	1641.63
ENSG00000148848	ADAM12	ADAM metallopeptidase domain 12	1.0925	-3.60487	-4.24879	48.6447	53.7121	9.32725	7.02974
ENSG00000149218	ENDOD1	endonuclease domain containing 1	-1.41145	2.24486	3.31329	5070.74	3584.96	11416.7	16872.8
ENSG00000149294	NCAM1	neural cell adhesion molecule 1	1.50933	-3.88952	-9.42459	305.554	468.782	72.4814	26.401
ENSG00000149295	DRD2	dopamine receptor D2	-1.03191	-20.1719	-16.7949	766.603	742.577	33.8035	41.1158
ENSG00000149507	OOSP2	oocyte secreted protein 2	1.01798	13.2383	7.83337	1.6493	1.61391	55.4916	31.9065
ENSG00000149516	MS4A3	membrane spanning 4-domains A3	-1.12548	6.84078	3.69828	1.55486	1.06842	26.9964	13.4292
ENSG00000149534	MS4A2	membrane spanning 4-domains A2	1.72571	15.2001	6.17191	0.913554	3.95571	52.5992	20.4176
ENSG00000149557	FEZ1	fasciculation and elongation protein zeta 1	2.88568	-3.16303	-5.92483	44.9093	134.722	12.4406	4.75012
ENSG00000149564	ESAM	endothelial cell adhesion molecule	1.55078	-2.31105	-2.82208	54.6824	86.6812	22.1759	17.3701
ENSG00000149573	MPZL2	myelin protein zero like 2	-1.1638	-3.22534	-2.03364	616.957	529.713	187.133	299.197
ENSG00000149809	TM7SF2	transmembrane 7 superfamily member 2	1.72861	2.81361	2.66085	5378.3	9446.93	15588	14718.8
ENSG00000149948	HMGA2	high mobility group AT-hook 2	-1.63673	-4.01868	-2.72389	122.351	73.3841	28.2281	42.7097
ENSG00000149970	CNKSR2	connector enhancer of kinase suppressor of Ras 2	-1.62619	7.72861	11.5137	99.7102	58.2208	820.792	1233.17
ENSG00000150401	DCUN1D2	defective in cullin neddylation 1 domain containing 2	-1.08412	-2.20428	-2.03802	262.565	240.804	116.607	125.934
ENSG00000150403	TMCO3	transmembrane and coiled-coil domains 3	1.26662	-2.484	-1.97435	655.098	831.787	261.483	329.651
ENSG00000150457	LATS2	large tumor suppressor kinase 2	-1.18712	-2.34074	-1.55158	418.158	349.219	174.47	266.514
ENSG00000150527	MIA2	MIA SH3 domain ER export factor 2	-1.10609	-2.23215	-1.71912	1681.14	1517.7	748.955	974.694
ENSG00000150556	LYPD6B	LY6/PLAUR domain containing 6B	2.75949	3.58066	1.38636	40.1411	124.925	164.263	58.139
ENSG00000150627	WDR17	WD repeat domain 17	-1.1727	-2.26935	-3.98201	291.941	246.051	123.063	67.1314
ENSG00000150672	DLG2	discs large MAGUK scaffold protein 2	1.28956	6.70079	4.18225	28.1107	36.3539	205.25	127.056
ENSG00000150676	CCDC83	coiled-coil domain containing 83	4.93013	16.0129	3.46847	20.3005	115.392	383.421	80.3518
ENSG00000150687	PRSS23	serine protease 23	1.83284	5.01454	4.09125	453.572	840.545	2321.24	1890.14
ENSG00000150750	C11orf53	chromosome 11 open reading frame 53	2.31257	3.45627	1.36521	13.7512	35.6907	54.1705	19.6732
ENSG00000150867	PIP4K2A	phosphatidylinositol-5-phosphate 4-kinase type 2 alpha	-1.20767	-2.06893	-1.67162	195.034	160.013	91.5653	114.512
ENSG00000150893	FREM2	FRAS1 related extracellular matrix 2	2.11645	4.27227	1.89697	37.0878	85.4867	185.645	76.3683
ENSG00000150995	ITPR1	inositol 1,4,5-trisphosphate receptor type 1	1.37352	2.0638	1.95805	4296.81	6041.13	9348.89	8836.81
ENSG00000151025	GPR158	G protein-coupled receptor 158	-1.36087	-91.1145	-73.1822	525.887	381.614	1.60863	2.61896
ENSG00000151224	MAT1A	methionine adenosyltransferase 1A	1.48247	-7.44487	-17.1876	324.631	484.477	40.6562	14.52
ENSG00000151458	ANKRD50	ankyrin repeat domain 50	1.21375	2.60107	1.85227	299.447	365.875	814.032	571.113
ENSG00000151498	ACAD8	acyl-CoA dehydrogenase family member 8	-1.37395	-2.24696	-1.1054	2213.7	1607.69	980.974	2001.43
ENSG00000151502	VPS26B	VPS26, retromer complex component B	-2.33217	-2.39444	1.11461	9480.41	4043.88	3941.18	10573.2
ENSG00000151503	NCAPD3	non-SMC condensin II complex subunit D3	-2.7582	-2.23628	2.2552	12547	4393.43	5460.24	29058.5
ENSG00000151632	AKR1C2	aldo-keto reductase family 1 member C2	1.05516	-3.30498	-4.87188	73.3656	77.7589	20.1093	12.2687
ENSG00000151689	INPP1	inositol polyphosphate-1-phosphatase	1.109	-2.88766	-2.45457	293.198	326.736	98.9997	117.102
ENSG00000151835	SACS	sacsin molecular chaperone	-1.53129	-2.6256	-2.33207	898.835	576.501	329.787	373.148
ENSG00000151883	PARP8	poly(ADP-ribose) polymerase family member 8	2.31315	6.62881	2.48688	127.987	303.731	897.794	329.186
ENSG00000152086	TUBA3E	tubulin alpha 3e	-2.57495	-3.98522	-1.27055	151.142	57.5372	35.4612	118.361
ENSG00000152137	HSPB8	heat shock protein family B (small) member 8	1.51788	-2.43066	-2.18762	64.704	100.091	25.1261	28.0118
ENSG00000152154	TMEM178A	transmembrane protein 178A	1.99424	-3.10507	-5.42946	1057.13	2146.35	329.894	184.458
ENSG00000152402	GUCY1A2	guanylate cyclase 1 soluble subunit alpha 2	1.32932	-6.58511	-7.07064	205.401	276.321	26.3871	24.0132
ENSG00000152465	NMT2	N-myristoyltransferase 2	1.46635	2.03705	1.10454	368.355	542.055	754.881	406.82
ENSG00000152527	PLEKHH2	pleckstrin homology, MyTH4 and FERM domain containing H2	1.15136	-2.02199	-5.98983	195.075	226.493	90.2716	25.7496
ENSG00000152749	GPR180	G protein-coupled receptor 180	-1.30752	-2.07839	-1.5528	1273.7	972.183	610.057	818.161
ENSG00000152804	HHEX	hematopoietically expressed homeobox	-1.03439	-4.59593	-3.48957	303.737	294.396	60.1731	81.1066
ENSG00000152932	RAB3C	RAB3C, member RAS oncogene family	1.27441	-29.6933	-29.156	149.841	190.928	2.19458	1.79183
ENSG00000152936	LMNTD1	lamin tail domain containing 1	2.43703	3.59281	-1.26961	13.0809	35.4835	54.4054	9.38765
ENSG00000152952	PLOD2	procollagen-lysine,2-oxoglutarate 5-dioxygenase 2	-2.00698	-4.93479	-3.00833	232.868	111.974	42.6892	72.8561
ENSG00000152953	STK32B	serine/threonine kinase 32B	-1.07846	-7.43034	-6.92198	43.0996	39.8357	3.43334	3.64294
ENSG00000152954	NRSN1	neurensin 1	1.76723	-24.976	-30.9482	318.666	573.076	8.95738	6.12978
ENSG00000153012	LGI2	leucine rich repeat LGI family member 2	-1.15942	-3.64253	-6.29885	406.218	348.36	106.834	59.9173
ENSG00000153060	TEKT5	tektin 5	1.43935	2.34324	2.94809	19.3017	29.6207	49.1613	63.1687
ENSG00000153064	BANK1	B cell scaffold protein with ankyrin repeats 1	1.07942	2.11436	1.94735	100.244	108.404	215.394	198.953
ENSG00000153071	DAB2	DAB adaptor protein 2	1.55413	3.39818	2.53913	81.5062	127.944	288.652	213.852
ENSG00000153132	CLGN	calmegin	-1.29566	-2.54277	1.03548	4304.63	3309.59	1666.03	4460.53
ENSG00000153233	PTPRR	protein tyrosine phosphatase receptor type R	1.60477	-9.38036	-9.02869	33.2463	54.5293	1.16547	1.05388
ENSG00000153234	NR4A2	nuclear receptor subfamily 4 group A member 2	8.58537	10.651	-1.04795	32.9365	306.131	382.194	30.6737
ENSG00000153246	PLA2R1	phospholipase A2 receptor 1	1.36106	5.26462	5.23487	15.6534	22.3742	94.011	93.5205
ENSG00000153250	RBMS1	RNA binding motif single stranded interacting protein 1	-1.41382	-2.31878	-1.1631	611.684	430.569	259.285	524.41
ENSG00000153291	SLC25A27	solute carrier family 25 member 27	1.77652	2.33552	1.1445	268.629	483.062	636.92	308.48
ENSG00000153292	ADGRF1	adhesion G protein-coupled receptor F1	5.5238	18.5885	2.38551	22.6643	145.212	514.987	59.8601
ENSG00000153404	PLEKHG4B	pleckstrin homology and RhoGEF domain containing G4B	1.0504	-2.28359	-2.41448	285.825	299.296	122.133	115.146
ENSG00000153446	C16orf89	chromosome 16 open reading frame 89	5.89282	3.30889	-2.98257	8.86305	64.9935	35.1442	0.351294
ENSG00000153714	LURAP1L	leucine rich adaptor protein 1 like	2.8458	-3.55503	-5.83807	87.1924	254.577	22.3364	12.042
ENSG00000153956	CACNA2D1	calcium voltage-gated channel auxiliary subunit alpha2delta 1	-1.60656	-2.09803	-1.96302	600.388	368.783	281.436	301.495
ENSG00000154027	AK5	adenylate kinase 5	2.84644	6.55711	3.4093	8.52303	30.2216	73.8539	37.0422
ENSG00000154146	NRGN	neurogranin	1.28979	-2.93982	-3.33023	167.554	220.537	51.9641	45.1791
ENSG00000154153	RETREG1	reticulophagy regulator 1	1.69094	2.66947	1.58962	1998.04	3391.92	5365.81	3186.22
ENSG00000154265	ABCA5	ATP binding cassette subfamily A member 5	-1.13319	-2.05147	-1.37587	954.314	838.984	458.793	689.561
ENSG00000154274	C4orf19	chromosome 4 open reading frame 19	1.00586	-2.61058	-1.0116	322.79	323.974	120.008	319.042
ENSG00000154330	PGM5	phosphoglucomutase 5	2.21496	-4.40739	-5.80776	35.3995	80.4063	6.26299	3.64892
ENSG00000154359	LONRF1	LON peptidase N-terminal domain and ring finger 1	-1.44657	-2.34713	-1.66019	763.887	527.658	322.586	457.707
ENSG00000154438	ASZ1	ankyrin repeat, SAM and basic leucine zipper domain containing 1	6.91354	150.362	7.26528	5.34791	64.469	1519.33	66.8927
ENSG00000154511	DIPK1A	divergent protein kinase domain 1A	1.12002	2.03762	1.708	336.424	377.085	692.728	579.728
ENSG00000154640	BTG3	BTG anti-proliferation factor 3	1.03445	-2.02746	-1.20348	363.456	378.13	174.473	300.216
ENSG00000154760	SLFN13	schlafen family member 13	-1.28063	-2.71228	-2.28987	1812.35	1406.85	655.377	778.708
ENSG00000154917	RAB6B	RAB6B, member RAS oncogene family	1.11335	2.59354	2.09327	367.592	407.676	960.314	774.158
ENSG00000155085	AK9	adenylate kinase 9	1.31435	2.28459	1.81151	167.016	220.029	386.712	305.776
ENSG00000155093	PTPRN2	protein tyrosine phosphatase receptor type N2	1.02235	-3.53747	-2.80688	14422.6	14749.2	3979.46	5037.98
ENSG00000155265	GOLGA7B	golgin A7 family member B	1.31494	-8.1653	-6.55338	421.204	555.755	48.4371	61.186
ENSG00000155380	SLC16A1	solute carrier family 16 member 1	-1.42233	-2.27761	-1.67499	4092.9	2874.58	1791.86	2439.81
ENSG00000155629	PIK3AP1	phosphoinositide-3-kinase adaptor protein 1	-1.13889	-2.03845	-1.32065	813.27	711.131	394.29	613.255
ENSG00000155657	TTN	titin	-1.16585	3.75561	3.54589	71.7128	59.4678	299.839	282.119
ENSG00000155660	PDIA4	protein disulfide isomerase family A member 4	-1.36913	-2.59084	-1.42997	26657.6	19453.3	10255.6	18620.7
ENSG00000155754	C2CD6	C2 calcium dependent domain containing 6	1.10973	2.3621	1.63657	109.983	121.897	265.853	182.738
ENSG00000155760	FZD7	frizzled class receptor 7	1.80243	2.69597	1.41461	49.0525	91.7161	138.01	70.9777
ENSG00000155792	DEPTOR	DEP domain containing MTOR interacting protein	1.31026	-2.2707	-2.60101	1225.48	1608.33	537.414	467.938
ENSG00000155816	FMN2	formin 2	1.47286	2.57546	1.88479	71.089	105.195	188.176	136.99
ENSG00000155849	ELMO1	engulfment and cell motility 1	-2.35352	-6.60875	-1.18364	99.1933	40.1359	12.4527	83.4547
ENSG00000155886	SLC24A2	solute carrier family 24 member 2	1.92753	2.26221	1.51854	193.002	383.502	454.751	299.786
ENSG00000156042	CFAP70	cilia and flagella associated protein 70	1.20852	2.60195	2.28254	410.627	502.116	1141.94	993.219
ENSG00000156096	UGT2B4	UDP glucuronosyltransferase family 2 member B4	-1.36318	-2.40856	1.34627	1678.88	1229.6	691.578	2266.27
ENSG00000156140	ADAMTS3	ADAM metallopeptidase with thrombospondin type 1 motif 3	1.35677	38.7995	28.7825	54.964	75.3923	2285.9	1693.53
ENSG00000156206	CFAP161	cilia and flagella associated protein 161	-1.37356	-3.17055	-2.57192	58.0853	41.0445	16.0965	20.5356
ENSG00000156218	ADAMTSL3	ADAMTS like 3	1.98614	3.41424	1.57239	94.8234	200.732	362.477	156.231
ENSG00000156239	N6AMT1	N-6 adenine-specific DNA methyltransferase 1	1.06509	3.09664	2.42831	970.561	1032.9	3034.59	2375.54
ENSG00000156298	TSPAN7	tetraspanin 7	3.37947	6.93621	1.39413	5.67422	30.0049	67.5715	9.36971
ENSG00000156486	KCNS2	potassium voltage-gated channel modifier subfamily S member 2	-1.43655	-8.49717	-6.45153	102.261	69.543	8.82289	12.3889
ENSG00000156535	CD109	CD109 molecule	1.22795	2.11784	-1.07514	156.288	192.825	343.283	144.9
ENSG00000156564	LRFN2	leucine rich repeat and fibronectin type III domain containing 2	3.38839	5.01318	2.66422	3.72765	20.0777	30.6327	15.202
ENSG00000156675	RAB11FIP1	RAB11 family interacting protein 1	-1.15004	-2.22466	-2.08146	5012.28	4269.01	1990.52	2150.76
ENSG00000156804	FBXO32	F-box protein 32	1.07852	-4.1504	-3.3472	368.259	396.62	85.4329	106.193
ENSG00000157064	NMNAT2	nicotinamide nucleotide adenylyltransferase 2	1.10001	-35.2168	-51.0223	1775.84	1961.01	39.4861	24.8284
ENSG00000157315	TMED6	transmembrane p24 trafficking protein 6	1.47691	-2.48812	-1.68794	181.355	273.105	69.6265	105.127
ENSG00000157343	ARMC12	armadillo repeat containing 12	-1.3908	-2.65869	-1.27193	172.561	123.413	62.7263	134.325
ENSG00000157470	FAM81A	family with sequence similarity 81 member A	-1.64643	-2.59435	-1.41687	866.48	525.186	330.657	609.34
ENSG00000157502	PWWP3B	PWWP domain containing 3B	1.62395	10.2462	14.3723	39.1772	66.6488	437.636	616.887
ENSG00000157514	TSC22D3	TSC22 domain family member 3	-1.0129	2.77518	2.76001	66.9949	66.9151	193.027	191.931
ENSG00000157542	KCNJ6	potassium voltage-gated channel subfamily J member 6	1.07125	-8.32608	-6.08745	26.6796	29.0107	0.912355	2.20838
ENSG00000157578	LCA5L	lebercilin LCA5 like	1.60673	2.41159	1.79114	32.1106	54.2884	82.1069	60.1908
ENSG00000157601	MX1	MX dynamin like GTPase 1	1.46596	2.24924	1.3948	22.8518	34.436	55.5993	33.0914
ENSG00000157734	SNX22	sorting nexin 22	2.63034	2.27381	-1.06609	695.802	1843.11	1592.28	652.044
ENSG00000157782	CABP1	calcium binding protein 1	1.52588	-6.89981	-6.92885	33.3254	52.4689	2.61358	2.2024
ENSG00000157796	WDR19	WD repeat domain 19	1.29014	2.09053	1.2093	267.468	345.21	565.405	324.622
ENSG00000157827	FMNL2	formin like 2	-1.27401	-6.97226	-4.19976	5799.2	4520.32	786.11	1325.61
ENSG00000157884	CIB4	calcium and integrin binding family member 4	1.40224	-3.54905	-4.27523	111.147	159.801	27.7558	22.2149
ENSG00000158014	SLC30A2	solute carrier family 30 member 2	1.03404	-2.51676	1.20055	969.245	1002.04	381.773	1164.37
ENSG00000158089	GALNT14	polypeptide N-acetylgalactosaminyltransferase 14	1.20153	-3.32996	-4.75881	166.071	200.53	47.408	31.652
ENSG00000158201	ABHD3	abhydrolase domain containing 3	-1.4699	-2.4104	-1.10614	669.383	454.392	273.554	604.06
ENSG00000158246	TENT5B	terminal nucleotidyltransferase 5B	1.25274	-7.52287	-6.02195	37.8486	48.8194	2.39215	3.69026
ENSG00000158402	CDC25C	cell division cycle 25C	1.32347	2.3641	1.88401	1390.95	1848.88	3316.13	2637.5
ENSG00000158486	DNAH3	dynein axonemal heavy chain 3	-1.1201	2.40906	2.33566	14.597	12.0651	44.4836	42.9006
ENSG00000158560	DYNC1I1	dynein cytoplasmic 1 intermediate chain 1	-1.33278	-4.65665	-2.82767	131.887	97.1791	25.3701	44.1149
ENSG00000158747	NBL1	NBL1, DAN family BMP antagonist	1.4578	-2.82667	-2.70489	1645.94	2441.85	553.784	579.984
ENSG00000158806	NPM2	nucleophosmin/nucleoplasmin 2	2.00358	12.2921	4.67569	0.948261	5.03811	41.3219	14.7795
ENSG00000158813	EDA	ectodysplasin A	1.59015	6.60393	3.22032	132.797	214.432	938.178	447.83
ENSG00000159167	STC1	stanniocalcin 1	-1.18793	-4.29316	-2.07288	113.221	93.7877	23.2359	52.5004
ENSG00000159337	PLA2G4D	phospholipase A2 group IVD	3.53034	3.41148	-1.18582	14.601	57.7087	56.0685	11.8033
ENSG00000159399	HK2	hexokinase 2	-2.01625	-3.31552	-2.33364	2252.91	1103.31	665.901	951.748
ENSG00000159403	C1R	complement C1r	1.99481	2.27743	-1.19246	104.577	211.259	241.788	86.8855
ENSG00000159433	STARD9	StAR related lipid transfer domain containing 9	-1.04618	-2.24375	-1.967	125.908	119.017	51.0842	59.2946
ENSG00000159450	TCHH	trichohyalin	-1.70409	-3.18701	-1.26695	43.055	22.8815	10.6041	33.0599
ENSG00000159753	CARMIL2	capping protein regulator and myosin 1 linker 2	1.2038	-2.30735	-3.2513	246.359	300.693	100.658	69.2581
ENSG00000159784	FAM131B	family with sequence similarity 131 member B	1.1	2.43638	2.07523	142.877	156.923	363.937	307.812
ENSG00000159921	GNE	glucosamine (UDP-N-acetyl)-2-epimerase/N-acetylmannosamine kinase	-2.07221	-41.5522	-14.8616	553.639	260.539	8.98154	32.3764
ENSG00000160050	CCDC28B	coiled-coil domain containing 28B	1.50357	2.10734	1.00779	118.381	183.811	260.68	119.161
ENSG00000160111	CPAMD8	C3 and PZP like alpha-2-macroglobulin domain containing 8	1.57404	2.14103	-1.63003	760.916	1217.41	1676.69	457.023
ENSG00000160145	KALRN	kalirin RhoGEF kinase	1.45484	2.02345	1.3612	479.738	714.159	1015.4	666.353
ENSG00000160182	TFF1	trefoil factor 1	1.17163	-4.06755	-2.40113	649.678	769.983	144.027	254.746
ENSG00000160233	LRRC3	leucine rich repeat containing 3	1.5633	2.80814	1.57044	66.7413	105.793	193.153	106.671
ENSG00000160336	ZNF761	zinc finger protein 761	-2.08921	-5.149	-1.40503	20636.5	9756.14	3898.76	14605.9
ENSG00000160410	SHKBP1	SH3KBP1 binding protein 1	1.07862	-2.12914	-1.89276	1320.74	1426.67	612.793	690.839
ENSG00000160460	SPTBN4	spectrin beta, non-erythrocytic 4	1.5276	-4.82722	-5.65072	339.196	519.708	67.3216	56.7942
ENSG00000160716	CHRNB2	cholinergic receptor nicotinic beta 2 subunit	-1.33376	-27.4304	-32.2606	4174.19	3083.36	124.319	103.742
ENSG00000160781	PAQR6	progestin and adipoQ receptor family member 6	-1.07124	-4.05531	-4.39156	571.612	532.871	135.91	124.659
ENSG00000161647	MPP3	membrane palmitoylated protein 3	-1.03458	-2.60827	-3.54219	331.486	319.987	124.532	90.0988
ENSG00000161955	TNFSF13	TNF superfamily member 13	-1.15827	-2.30506	-1.66483	618.497	530.655	261.932	366.176
ENSG00000162009	SSTR5	somatostatin receptor 5	1.29855	-2.3146	-7.92389	147.325	192.536	60.8834	14.7795
ENSG00000162407	PLPP3	phospholipid phosphatase 3	1.44578	4.20161	2.90155	204.863	298.498	873.252	601.478
ENSG00000162433	AK4	adenylate kinase 4	-1.42889	-4.25736	-2.27434	5198.09	3630.3	1208.28	2272.74
ENSG00000162444	RBP7	retinol binding protein 7	1.52947	-2.77149	-3.9843	35.8579	60.4928	9.27249	4.85672
ENSG00000162576	MXRA8	matrix remodeling associated 8	-1.04027	2.30526	1.74432	288.687	275.7	676.323	508.857
ENSG00000162627	SNX7	sorting nexin 7	1.57918	-4.00237	-3.81611	188.374	305.776	42.4946	44.5255
ENSG00000162630	B3GALT2	beta-1,3-galactosyltransferase 2	3.76004	5.27687	-1.20305	4.77035	24.4868	34.9987	3.19102
ENSG00000162670	BRINP3	BMP/retinoic acid inducible neural specific 3	1.26607	2.13558	1.23276	26.3766	33.8992	59.45	33.1502
ENSG00000162761	LMX1A	LIM homeobox transcription factor 1 alpha	1.75254	-8.28038	-6.95571	37.3584	67.2879	2.11486	2.89901
ENSG00000162782	TDRD5	tudor domain containing 5	1.15179	-2.19349	-2.62609	137.527	159.694	61.1792	50.596
ENSG00000162804	SNED1	sushi, nidogen and EGF like domains 1	1.41158	-2.51895	-5.0747	676.971	981.533	247.854	113.822
ENSG00000162817	C1orf115	chromosome 1 open reading frame 115	1.45273	2.32665	1.69707	2289	3329.14	5336.32	3889.74
ENSG00000162878	PKDCC	protein kinase domain containing, cytoplasmic	1.16967	-3.70943	-2.93066	724.941	850.414	190.984	243.33
ENSG00000162896	PIGR	polymeric immunoglobulin receptor	2.47799	-3.15989	-3.38777	37.9933	98.3068	10.246	8.93574
ENSG00000162929	KIAA1841	KIAA1841	-1.1916	-2.5474	-1.82199	374.434	313.864	145.083	204.006
ENSG00000162949	CAPN13	calpain 13	1.47437	-3.46855	-4.76988	176.33	262.834	47.3159	33.1486
ENSG00000163072	NOSTRIN	nitric oxide synthase trafficking	-1.19897	-5.98405	-2.20167	253.758	210.391	39.59	113.514
ENSG00000163171	CDC42EP3	CDC42 effector protein 3	-1.53522	-2.07761	-1.18354	3810.19	2475.31	1826.95	3217.33
ENSG00000163235	TGFA	transforming growth factor alpha	1.31589	-2.40657	-3.40828	1188.71	1564.47	491.209	345.746
ENSG00000163239	TDRD10	tudor domain containing 10	1.46126	-6.91828	-7.21525	60.392	90.3383	6.09147	5.47064
ENSG00000163251	FZD5	frizzled class receptor 5	-1.845	-2.37653	1.1172	2490.2	1343.68	1044.18	2783.08
ENSG00000163257	DCAF16	DDB1 and CUL4 associated factor 16	-1.07482	2.06973	1.78446	1686.76	1566.45	3503.79	3019.05
ENSG00000163293	NIPAL1	NIPA like domain containing 1	1.01805	-2.29614	-2.8276	159.308	161.524	66.5604	52.7896
ENSG00000163346	PBXIP1	PBX homeobox interacting protein 1	2.04988	2.01758	1.55862	1420.16	2932.6	2883.89	2222.87
ENSG00000163347	CLDN1	claudin 1	-1.11215	3.08908	5.3865	15.9646	14.3795	55.9144	99.9053
ENSG00000163376	KBTBD8	kelch repeat and BTB domain containing 8	-1.74103	-3.90268	-2.48473	117.725	66.2022	27.9995	45.8084
ENSG00000163377	TAFA4	TAFA chemokine like family member 4	-1.17413	-14.1359	-14.7563	75.6761	64.6788	2.82966	2.08384
ENSG00000163393	SLC22A15	solute carrier family 22 member 15	1.04413	-2.08769	-2.06051	302.951	315.87	143.276	145.04
ENSG00000163399	ATP1A1	ATPase Na+/K+ transporting subunit alpha 1	-1.94705	-2.76502	1.10418	28009.3	14266.1	10003.4	30964.7
ENSG00000163430	FSTL1	follistatin like 1	1.08267	3.23193	3.58825	11322.6	12261.8	36672.4	40722
ENSG00000163462	TRIM46	tripartite motif containing 46	-1.0189	-2.68964	-2.99285	86.256	84.016	29.9001	26.642
ENSG00000163485	ADORA1	adenosine A1 receptor	1.2682	-3.08495	-4.53779	64.02	82.9988	18.5249	11.2328
ENSG00000163491	NEK10	NIMA related kinase 10	-1.05606	-2.38741	-1.60016	83.5576	78.7693	33.2908	51.0614
ENSG00000163501	IHH	Indian hedgehog signaling molecule	3.06473	5.19248	2.19353	395.826	1252.52	2147.57	887.735
ENSG00000163513	TGFBR2	transforming growth factor beta receptor 2	1.10748	-2.25637	-1.87498	63.437	70.1122	26.0905	32.1023
ENSG00000163520	FBLN2	fibulin 2	1.5408	3.44543	1.24075	450.777	700.7	1595.17	561.632
ENSG00000163531	NFASC	neurofascin	1.35459	-4.47707	-8.39651	1767.75	2441.33	354.768	178.75
ENSG00000163536	SERPINI1	serpin family I member 1	3.32846	3.65134	-1.23718	106.516	367.532	402.473	85.3901
ENSG00000163618	CADPS	calcium dependent secretion activator	-1.05177	-7.23974	-5.50188	2071.17	1965.73	272.621	361.925
ENSG00000163631	ALB	albumin	5.33004	7.45835	1.30946	221.497	1216.36	1706.24	292.426
ENSG00000163694	RBM47	RNA binding motif protein 47	-1.03061	-2.22054	-1.72911	9019.64	8749.56	4056.64	5211.34
ENSG00000163864	NMNAT3	nicotinamide nucleotide adenylyltransferase 3	1.74863	-2.11867	-4.13741	105.332	188.9	47.9037	22.3992
ENSG00000163874	ZC3H12A	zinc finger CCCH-type containing 12A	-1.03982	2.46387	1.70658	126.883	121.296	321.383	220.326
ENSG00000163879	DNALI1	dynein axonemal light intermediate chain 1	1.00174	15.0689	9.12175	5.6492	6.15872	128.309	76.3803
ENSG00000163888	CAMK2N2	calcium/calmodulin dependent protein kinase II inhibitor 2	-1.09104	-2.97957	-2.5381	92.7278	85.3094	28.6345	34.0785
ENSG00000163993	S100P	S100 calcium binding protein P	-1.11575	-31.3919	-7.06408	561.667	499.35	8.97589	63.3481
ENSG00000163995	ABLIM2	actin binding LIM protein family member 2	1.11913	-4.02099	-4.51393	50.2865	57.358	9.5562	7.70402
ENSG00000164047	CAMP	cathelicidin antimicrobial peptide	-1.24884	-9.9204	-9.51089	78.3254	62.0701	4.35213	4.46408
ENSG00000164061	BSN	bassoon presynaptic cytomatrix protein	-1.27389	-3.84544	-5.00041	1751.21	1338.92	390.101	289.555
ENSG00000164066	INTU	inturned planar cell polarity protein	-1.14215	5.94982	3.01233	30.2988	25.5864	194.511	96.8197
ENSG00000164076	CAMKV	CaM kinase like vesicle associated	1.00926	-2.14523	-4.24414	84.7496	85.5971	38.2149	17.4832
ENSG00000164120	HPGD	15-hydroxyprostaglandin dehydrogenase	-1.70888	-41.4801	-10.0725	60073.4	34964.1	1390.73	5822.56
ENSG00000164175	SLC45A2	solute carrier family 45 member 2	-3.90808	-4.88192	1.04991	61.5908	12.8817	10.172	65.0572
ENSG00000164188	RANBP3L	RAN binding protein 3 like	-1.04494	3.04675	4.09146	14.1916	13.6236	49.2139	66.9393
ENSG00000164236	ANKRD33B	ankyrin repeat domain 33B	1.07768	-2.0686	-2.42097	241.753	260.856	110.297	92.8005
ENSG00000164266	SPINK1	serine peptidase inhibitor, Kazal type 1	2.46157	-4.5175	-5.42724	1237.36	3230.4	244.778	200.323
ENSG00000164318	EGFLAM	EGF like, fibronectin type III and laminin G domains	1.72917	7.5754	5.61873	3.68867	8.4187	49.9403	36.0671
ENSG00000164326	CARTPT	CART prepropeptide	1.50675	5.34963	5.40974	44.3223	70.3221	262.441	265.688
ENSG00000164362	TERT	telomerase reverse transcriptase	-1.30829	-4.10571	-4.17274	60.068	44.5403	11.5339	11.2138
ENSG00000164520	RAET1E	retinoic acid early transcript 1E	-1.20197	-3.53739	1.44479	57.2988	46.5464	13.889	84.2514
ENSG00000164574	GALNT10	polypeptide N-acetylgalactosaminyltransferase 10	-1.52938	-2.69121	-1.61085	3114.63	2005.12	1117.01	1901.55
ENSG00000164604	GPR85	G protein-coupled receptor 85	6.00902	10.4205	-1.77516	18.2106	122.179	212.797	8.23315
ENSG00000164659	KIAA1324L	KIAA1324 like	-1.72137	-2.09493	-2.36029	72.7655	39.592	32.3033	28.0129
ENSG00000164674	SYTL3	synaptotagmin like 3	1.79994	2.22389	1.24621	28.7827	53.2575	67.327	36.3118
ENSG00000164683	HEY1	hes related family bHLH transcription factor with YRPW motif 1	1.43391	2.47697	2.17498	50.1184	74.5419	130.633	114.058
ENSG00000164687	FABP5	fatty acid binding protein 5	1.35272	2.2207	-1.1824	25.1884	34.5733	58.6831	20.6917
ENSG00000164749	HNF4G	hepatocyte nuclear factor 4 gamma	1.45671	-19.6233	-39.3084	381.973	558.611	16.2634	5.72519
ENSG00000164929	BAALC	BAALC binder of MAP3K1 and KLF4	-1.1318	-6.06579	-7.7842	33.0699	29.0247	3.21726	1.39321
ENSG00000164938	TP53INP1	tumor protein p53 inducible nuclear protein 1	1.68552	3.75583	2.58128	3153.21	5349.21	12045.1	8239.64
ENSG00000164946	FREM1	FRAS1 related extracellular matrix 1	1.52332	-2.58551	-4.25426	278.325	429.866	102.878	60.2153
ENSG00000165028	NIPSNAP3B	nipsnap homolog 3B	3.65333	3.55162	-1.20501	35.2604	135.592	131.88	28.1869
ENSG00000165029	ABCA1	ATP binding cassette subfamily A member 1	2.2211	2.67128	1.38741	67.9273	164.883	203.008	98.3299
ENSG00000165061	ZMAT4	zinc finger matrin-type 4	1.72552	-2.44901	-2.53023	30.5635	55.7963	10.4001	9.85751
ENSG00000165078	CPA6	carboxypeptidase A6	3.55827	107.269	35.1663	6.16275	32.6102	1077.22	349.754
ENSG00000165084	C8orf34	chromosome 8 open reading frame 34	1.60047	9.88947	4.45785	70.3202	113.336	735.577	327.915
ENSG00000165118	C9orf64	chromosome 9 open reading frame 64	1.21512	-2.52909	-2.69976	359.966	438.573	140.221	130.68
ENSG00000165125	TRPV6	transient receptor potential cation channel subfamily V member 6	1.11773	2.30955	1.72555	237.842	266.003	557.796	414.88
ENSG00000165168	CYBB	cytochrome b-245 beta chain	1.31236	2.1589	1.66229	137.188	181.294	303.724	231.875
ENSG00000165194	PCDH19	protocadherin 19	1.15718	18.2917	1.71728	4.07333	5.11449	121.18	8.91182
ENSG00000165359	INTS6L	integrator complex subunit 6 like	1.19463	2.68027	1.66784	310.767	371.434	851.547	524.521
ENSG00000165434	PGM2L1	phosphoglucomutase 2 like 1	1.5478	-3.36733	-6.98429	203.108	316.602	57.7198	25.3706
ENSG00000165443	PHYHIPL	phytanoyl-CoA 2-hydroxylase interacting protein like	-1.33632	-5.96914	-4.83502	574.081	427.251	92.7223	115.358
ENSG00000165474	GJB2	gap junction protein beta 2	1.35486	2.111	2.86358	330.244	450.87	702.453	955.017
ENSG00000165507	DEPP1	DEPP1 autophagy regulator	1.55613	-2.27733	-1.5965	75.9703	122.072	30.4483	45.4766
ENSG00000165548	TMEM63C	transmembrane protein 63C	-1.0517	-2.82577	-4.26563	926.747	878.274	315.801	204.993
ENSG00000165556	CDX2	caudal type homeobox 2	1.61166	2.48555	1.39103	43.6637	72.9694	114.276	61.9021
ENSG00000165568	AKR1E2	aldo-keto reductase family 1 member E2	-1.25359	-2.09913	-1.87376	186.033	146.524	86.4348	96.9687
ENSG00000165655	ZNF503	zinc finger protein 503	1.81456	2.56687	1.88017	260.573	488.077	699.005	504.963
ENSG00000165714	BORCS5	BLOC-1 related complex subunit 5	1.22614	2.31815	2.08544	113.214	138.484	267.887	240.331
ENSG00000165730	STOX1	storkhead box 1	1.58764	3.22795	2.00496	35.9173	58.7303	121.573	74.6048
ENSG00000165801	ARHGEF40	Rho guanine nucleotide exchange factor 40	1.83817	2.23708	-1.29799	153.137	285.693	351.517	116.512
ENSG00000165810	BTNL9	butyrophilin like 9	-1.17333	-3.96917	-5.54036	3856.43	3281.46	962.302	687.163
ENSG00000165821	SALL2	spalt like transcription factor 2	2.03475	3.19851	1.07047	207.592	430.558	686.915	222.798
ENSG00000165899	OTOGL	otogelin like	1.85587	5.53908	1.79727	4.30119	10.6443	37.6682	10.3627
ENSG00000165905	LARGE2	LARGE xylosyl- and glucuronyltransferase 2	-1.23505	-2.03625	-2.28179	1355.37	1093.76	657.926	585.703
ENSG00000165914	TTC7B	tetratricopeptide repeat domain 7B	1.28687	2.56799	1.69243	432.726	558.295	1130.92	740.108
ENSG00000165915	SLC39A13	solute carrier family 39 member 13	1.22782	2.02374	1.45458	251.519	310.677	518.378	369.431
ENSG00000165959	CLMN	calmin	1.95203	3.13996	1.39784	614.122	1228.06	2011.07	869.753
ENSG00000165966	PDZRN4	PDZ domain containing ring finger 4	-3.1862	-30.0136	-3.9365	314.28	95.93	7.04651	77.717
ENSG00000165996	HACD1	3-hydroxyacyl-CoA dehydratase 1	1.37184	-2.24103	-2.89515	48.7744	68.7722	19.9257	14.5663
ENSG00000166068	SPRED1	sprouty related EVH1 domain containing 1	-1.27148	-4.00712	-3.43355	486.938	380.062	117.733	138.001
ENSG00000166105	GLB1L3	galactosidase beta 1 like 3	-1.80759	-7.95865	-2.53363	1297.54	715.691	159.488	508.737
ENSG00000166111	SVOP	SV2 related protein	1.75689	-21.9562	-24.7961	103.547	183.143	1.95998	0.690627
ENSG00000166126	AMN	amnion associated transmembrane protein	1.14231	-3.53928	-4.50205	43.1903	49.6548	10.0356	6.822
ENSG00000166159	LRTM2	leucine rich repeats and transmembrane domains 2	2.04548	-7.71636	-11.0032	458.07	941.229	56.5146	38.3941
ENSG00000166257	SCN3B	sodium voltage-gated channel beta subunit 3	1.03935	-20.701	-22.007	798.551	830.68	30.0671	27.4903
ENSG00000166268	MYRFL	myelin regulatory factor like	1.23229	-6.49766	-4.17455	38.629	48.3798	3.77261	7.30381
ENSG00000166348	USP54	ubiquitin specific peptidase 54	1.19019	2.01425	1.4183	4456.54	5391.79	9578.3	6532.36
ENSG00000166391	MOGAT2	monoacylglycerol O-acyltransferase 2	-1.349	-2.48916	1.07474	284.98	207.563	109.887	307.404
ENSG00000166394	CYB5R2	cytochrome b5 reductase 2	1.19388	-2.09591	-2.18215	189.901	227.873	88.9411	85.3939
ENSG00000166401	SERPINB8	serpin family B member 8	1.22601	2.5739	2.75374	11.7215	14.9475	34.3199	37.1015
ENSG00000166432	ZMAT1	zinc finger matrin-type 1	1.01922	19.8819	6.20363	7.2775	7.09152	199.584	60.5383
ENSG00000166450	PRTG	protogenin	-1.10315	3.13552	1.91759	107.513	95.7405	348.19	210.293
ENSG00000166451	CENPN	centromere protein N	-1.99928	-2.11759	1.00551	3143.18	1568.12	1481.07	3160.73
ENSG00000166546	BEAN1	brain expressed associated with NEDD4 1	-2.21065	-5.58586	1.67185	115.721	49.7968	17.8842	196.863
ENSG00000166573	GALR1	galanin receptor 1	1.72044	17.0984	2.083	0.310973	2.55375	44.2935	3.60758
ENSG00000166598	HSP90B1	heat shock protein 90 beta family member 1	-1.15998	-2.22615	-1.36915	153113	131668	67852.3	111239
ENSG00000166681	BEX3	brain expressed X-linked 3	1.73946	2.56822	1.55038	416.372	751.743	1134.4	664.162
ENSG00000166741	NNMT	nicotinamide N-methyltransferase	-2.80649	-2.4188	1.25363	63.2358	20.6129	24.5605	80.1641
ENSG00000166866	MYO1A	myosin IA	-1.77913	-34.0412	-19.1365	209.966	115.002	2.84174	7.64315
ENSG00000166888	STAT6	signal transducer and activator of transcription 6	1.41688	9.15509	4.91415	179.229	255.249	1738.16	920.874
ENSG00000166908	PIP4K2C	phosphatidylinositol-5-phosphate 4-kinase type 2 gamma	-1.3803	-2.0631	-1.40177	2327.23	1666.32	1100.36	1641.32
ENSG00000166912	MTMR10	myotubularin related protein 10	-1.00249	-2.69897	-2.53131	55.7054	55.1511	16.8301	18.1967
ENSG00000166920	C15orf48	chromosome 15 open reading frame 48	2.98892	6.74898	1.38257	50.3949	163.981	381.615	71.764
ENSG00000166923	GREM1	gremlin 1, DAN family BMP antagonist	-1.95156	-8.52063	-8.17034	35.4441	16.7002	1.81263	1.84513
ENSG00000166959	MS4A8	membrane spanning 4-domains A8	1.26782	-4.00596	-3.82266	519.536	659.284	126.312	132.546
ENSG00000166963	MAP1A	microtubule associated protein 1A	-1.25427	2.42352	1.77483	30.3583	23.2323	78.3141	56.4886
ENSG00000166979	EVA1C	eva-1 homolog C	-1.27272	-4.04502	-2.39098	374.663	294.677	89.1443	153.431
ENSG00000167107	ACSF2	acyl-CoA synthetase family member 2	1.83732	-2.69705	-6.90472	141.225	268.83	48.6851	15.6615
ENSG00000167183	PRR15L	proline rich 15 like	1.1201	-2.05138	-1.14162	1201.21	1348.93	581.767	1052.05
ENSG00000167261	DPEP2	dipeptidase 2	-2.3841	-11.1753	-2.99181	33.5086	12.4094	0.283718	9.58344
ENSG00000167332	OR51E2	olfactory receptor family 51 subfamily E member 2	1.99175	26.8467	5.70223	0.612263	4.69757	94.6543	18.1554
ENSG00000167371	PRRT2	proline rich transmembrane protein 2	-1.22269	2.45511	1.89528	829.063	672.256	2086.22	1599.22
ENSG00000167549	CORO6	coronin 6	1.73886	2.0908	1.03089	66.0594	116.847	140.61	68.1265
ENSG00000167619	TMEM145	transmembrane protein 145	-1.08068	-2.99645	-3.36078	758.39	699.776	247.315	218.953
ENSG00000167653	PSCA	prostate stem cell antigen	-1.16142	-6.6208	-4.92632	780.604	664.87	97.9868	136.213
ENSG00000167676	PLIN4	perilipin 4	1.41085	-3.05087	-5.81112	122.03	173.27	37.6494	17.6507
ENSG00000167695	FAM57A	family with sequence similarity 57 member A	-1.23097	-2.04	-1.37904	2327.32	1890.25	1137.14	1685.38
ENSG00000167701	GPT	glutamic--pyruvic transaminase	-1.21845	2.4781	1.33356	21.4939	16.2327	62.5384	30.3594
ENSG00000167766	ZNF83	zinc finger protein 83	-1.02346	-2.05123	-2.03252	4504.09	4398.36	2182.29	2201.63
ENSG00000167971	CASKIN1	CASK interacting protein 1	-1.18264	2.42603	1.70858	98.7435	81.79	253.829	175.046
ENSG00000168032	ENTPD3	ectonucleoside triphosphate diphosphohydrolase 3	1.30604	-3.06969	-2.22737	78.2142	103.574	22.6499	32.9104
ENSG00000168209	DDIT4	DNA damage inducible transcript 4	-2.37702	-2.37362	-1.23899	543.482	225.533	224.52	436.922
ENSG00000168309	FAM107A	family with sequence similarity 107 member A	-1.06938	-5.30966	-2.41138	147.171	136.865	24.8767	58.7774
ENSG00000168348	INSM2	INSM transcriptional repressor 2	3.00542	-8.67379	-12.3344	67.6589	210.657	5.4368	2.13714
ENSG00000168389	MFSD2A	major facilitator superfamily domain containing 2A	-1.42346	-5.54985	-4.64852	108.647	75.2187	16.5219	20.2322
ENSG00000168404	MLKL	mixed lineage kinase domain like pseudokinase	-1.45641	-2.95133	-2.31687	204.472	138.368	66.6613	85.6657
ENSG00000168421	RHOH	ras homolog family member H	1.85875	2.52418	-1.10311	17.9537	35.5325	49.2278	16.0999
ENSG00000168461	RAB31	RAB31, member RAS oncogene family	1.02303	-2.45661	-4.19532	194.583	198.587	77.3081	43.8169
ENSG00000168502	MTCL1	microtubule crosslinking factor 1	-1.78848	-2.14242	-1.28891	742.572	408.142	340.164	572.207
ENSG00000168528	SERINC2	serine incorporator 2	-1.46502	-4.4481	-2.04626	3651.04	2476.59	799.041	1762.16
ENSG00000168615	ADAM9	ADAM metallopeptidase domain 9	-1.62938	-2.58419	-1.31403	11999.3	7227.71	4477.13	9038.08
ENSG00000168646	AXIN2	axin 2	1.39856	2.94383	2.6726	53.9709	75.6699	165.855	150.123
ENSG00000168671	UGT3A2	UDP glycosyltransferase family 3 member A2	1.65024	2.92494	2.69817	30.1963	52.0019	94.3873	86.9301
ENSG00000168779	SHOX2	short stature homeobox 2	1.26159	-4.5466	-3.99495	107.824	136.925	21.1588	24.4592
ENSG00000168785	TSPAN5	tetraspanin 5	2.07215	4.52478	2.71427	208.278	434.636	956.507	572.178
ENSG00000168874	ATOH8	atonal bHLH transcription factor 8	3.72784	3.37012	1.78017	44.5789	174.221	156.751	81.07
ENSG00000168993	CPLX1	complexin 1	-1.22825	-6.11292	-7.51856	659.495	532.917	98.0453	78.2233
ENSG00000168994	PXDC1	PX domain containing 1	-1.08882	-3.15504	-2.63378	50.3965	46.5367	13.9446	17.1852
ENSG00000169031	COL4A3	collagen type IV alpha 3 chain	2.19654	2.17392	1.12084	38.1151	86.4169	86.4174	43.0017
ENSG00000169083	AR	androgen receptor	1.47388	4.29902	1.15115	8997.94	13443.1	40678.6	10409.8
ENSG00000169116	PARM1	prostate androgen-regulated mucin-like protein 1	-1.03442	-2.2449	-1.56014	588.428	566.688	257.248	373.354
ENSG00000169126	ARMC4	armadillo repeat containing 4	-1.04393	6.20691	4.1906	2.62661	2.21322	31.5646	20.429
ENSG00000169136	ATF5	activating transcription factor 5	-1.58887	-8.1569	-5.01459	20480.1	12836.6	2460.34	4022.06
ENSG00000169169	CPT1C	carnitine palmitoyltransferase 1C	-1.02186	-2.37714	-3.82334	109.161	106.42	43.434	25.1617
ENSG00000169239	CA5B	carbonic anhydrase 5B	-1.42793	-2.29962	-1.40027	1434.23	998.648	618.058	1020.65
ENSG00000169291	SHE	Src homology 2 domain containing E	-1.02759	-10.4136	-11.6647	284.35	275.492	23.3905	20.3801
ENSG00000169302	STK32A	serine/threonine kinase 32A	2.72299	-2.4221	-6.52926	1036.33	2863.4	421.621	151.868
ENSG00000169418	NPR1	natriuretic peptide receptor 1	-2.30278	-18.439	-6.66768	262.478	112.525	11.2642	37.0617
ENSG00000169429	CXCL8	C-X-C motif chemokine ligand 8	-1.17086	-3.38333	-1.06926	52.3199	44.0577	12.1497	48.4778
ENSG00000169435	RASSF6	Ras association domain family member 6	1.63891	2.79406	1.66883	627.867	1041.15	1801.35	1062.27
ENSG00000169439	SDC2	syndecan 2	1.88684	2.64115	1.98838	16.3143	33.6372	47.8085	35.4891
ENSG00000169499	PLEKHA2	pleckstrin homology domain containing A2	1.46963	-3.74402	-6.08797	287.488	425.191	73.7271	43.8865
ENSG00000169507	SLC38A11	solute carrier family 38 member 11	-1.02017	-2.7165	-2.81305	1004.81	983.115	359.636	346.708
ENSG00000169594	BNC1	basonuclin 1	1.5543	-2.89019	-6.54658	52.3065	82.1691	16.2876	5.04213
ENSG00000169752	NRG4	neuregulin 4	-1.20631	-3.2086	-2.03218	72.1461	58.7508	19.6106	33.0213
ENSG00000169760	NLGN1	neuroligin 1	2.022	3.36088	-1.03783	6.99155	16.9644	30.5639	6.41142
ENSG00000169860	P2RY1	purinergic receptor P2Y1	1.13267	4.10452	2.01074	810.033	917.623	3394.64	1646.76
ENSG00000169926	KLF13	Kruppel like factor 13	1.02126	-2.40734	-2.41338	275.902	281.535	104.451	104.075
ENSG00000169994	MYO7B	myosin VIIB	-1.10244	-9.41048	-10.2142	439.166	393.073	32.1143	28.487
ENSG00000170006	TMEM154	transmembrane protein 154	1.43684	-3.1849	-2.14554	333.542	483.835	99.9959	151.017
ENSG00000170017	ALCAM	activated leukocyte cell adhesion molecule	1.7353	4.66455	2.70752	1000.48	1743.17	4724.01	2731.81
ENSG00000170153	RNF150	ring finger protein 150	1.47362	6.25366	4.31739	50.6962	75.3676	339.852	232.965
ENSG00000170271	FAXDC2	fatty acid hydroxylase domain containing 2	1.16226	3.10233	1.90568	69.0373	79.999	224.249	135.289
ENSG00000170340	B3GNT2	UDP-GlcNAc:betaGal beta-1,3-N-acetylglucosaminyltransferase 2	-1.48632	-3.47736	-1.7043	560.375	375.999	157.91	326.752
ENSG00000170367	CST5	cystatin D	1.67878	-31.3813	-33.1133	168.734	292.608	1.51683	0.755887
ENSG00000170369	CST2	cystatin SA	1.12064	-86.6905	-52.9708	71397.6	80304.4	702.147	1173.08
ENSG00000170373	CST1	cystatin SN	-1.09994	-15.5856	-10.4116	3763.09	3415.86	224.64	340.74
ENSG00000170381	SEMA3E	semaphorin 3E	1.87764	3.23156	1.19291	520.361	985.046	1710.85	622.44
ENSG00000170382	LRRN2	leucine rich repeat neuronal 2	1.39477	3.82676	1.44631	16.8973	24.2242	75.8745	26.0656
ENSG00000170390	DCLK2	doublecortin like kinase 2	1.26189	2.74756	1.90153	105.592	133.18	298.602	204.684
ENSG00000170419	VSTM2A	V-set and transmembrane domain containing 2A	1.40998	-43.2816	-19.269	592.339	836.698	10.1728	27.4489
ENSG00000170464	DNAJC18	DnaJ heat shock protein family (Hsp40) member C18	1.73826	3.05485	1.3715	178.583	312.097	554.286	246.145
ENSG00000170468	RIOX1	ribosomal oxygenase 1	-1.07159	-3.75116	-3.0153	32.4121	30.0322	6.40579	8.47187
ENSG00000170469	SPATA24	spermatogenesis associated 24	1.04041	2.40714	2.11911	117.619	122.115	286.694	252.147
ENSG00000170476	MZB1	marginal zone B and B1 cell specific protein	1.00299	2.67256	2.09384	55.5093	54.8488	156.848	121.401
ENSG00000170482	SLC23A1	solute carrier family 23 member 1	1.89045	6.00921	2.82176	64.4235	123.288	403.895	187.518
ENSG00000170485	NPAS2	neuronal PAS domain protein 2	1.29421	-4.20114	-2.44261	161.149	211.216	33.3482	61.2419
ENSG00000170579	DLGAP1	DLG associated protein 1	-1.44536	-179.066	-117.984	1089.11	746.091	1.52891	4.47604
ENSG00000170703	TTLL6	tubulin tyrosine ligase like 6	1.20308	-2.71908	-2.40377	188.952	229.141	64.008	73.2274
ENSG00000170745	KCNS3	potassium voltage-gated channel modifier subfamily S member 3	1.15366	-2.57305	-1.53255	737.01	852.29	283.531	479.17
ENSG00000170801	HTRA3	HtrA serine peptidase 3	1.16811	9.85208	4.10718	1.21484	1.94746	36.103	13.7152
ENSG00000170837	GPR27	G protein-coupled receptor 27	1.53178	2.38871	1.95039	79.1004	124.662	195.031	158.512
ENSG00000170873	MTSS1	MTSS I-BAR domain containing 1	1.07091	-3.69452	-2.8294	2164.59	2317.84	575.542	754.272
ENSG00000170889	RPS9	ribosomal protein S9	1.10016	16.3549	15.8802	0	0.272749	50.4011	49.4817
ENSG00000170921	TANC2	tetratricopeptide repeat, ankyrin repeat and coiled-coil containing 2	-1.12605	-2.07995	-2.35072	1053.32	925.937	477.552	418.084
ENSG00000171016	PYGO1	pygopus family PHD finger 1	1.21463	3.86885	3.0302	228.353	277.79	913.059	711.891
ENSG00000171121	KCNMB3	potassium calcium-activated channel subfamily M regulatory beta subunit 3	1.03644	-2.0875	-2.4123	54.1145	55.9452	24.3584	20.7494
ENSG00000171126	KCNG3	potassium voltage-gated channel modifier subfamily G member 3	-1.8149	-3.0456	1.15528	243.826	133.199	77.7502	282.281
ENSG00000171303	KCNK3	potassium two pore domain channel subfamily K member 3	1.06222	-6.31784	-6.42324	4813.59	5114.52	754.694	742.538
ENSG00000171345	KRT19	keratin 19	-1.05001	-6.98095	-6.22324	3336.3	3171.19	431.569	487.287
ENSG00000171346	KRT15	keratin 15	-6.45927	-57.9168	-22.9298	266.247	39.3386	1.57803	9.39802
ENSG00000171365	CLCN5	chloride voltage-gated channel 5	1.2911	-2.45336	-2.24639	720.506	935.69	285.757	312.632
ENSG00000171388	APLN	apelin	-1.36942	-2.43881	-1.24592	962.695	701.832	391.445	772.048
ENSG00000171425	ZNF581	zinc finger protein 581	1.98622	2.98503	1.57146	334.103	688.872	1053.78	537.713
ENSG00000171443	ZNF524	zinc finger protein 524	1.3515	2.01653	1.6797	124.545	173.815	266.093	218.535
ENSG00000171444	MCC	MCC regulator of WNT signaling pathway	1.21378	2.60514	2.73255	48.1194	59.0578	139.016	146.673
ENSG00000171476	HOPX	HOP homeobox	3.71657	7.39687	2.46307	0.301291	11.5739	27.6044	6.17869
ENSG00000171517	LPAR3	lysophosphatidic acid receptor 3	-1.74354	-5.79372	-5.49991	112.51	63.2278	17.415	18.0966
ENSG00000171522	PTGER4	prostaglandin E receptor 4	-2.21076	4.35612	6.05872	61.1929	26.0158	276.412	385.901
ENSG00000171587	DSCAM	DS cell adhesion molecule	-1.67034	4.19879	2.88695	53.149	29.3092	235.687	160.548
ENSG00000171680	PLEKHG5	pleckstrin homology and RhoGEF domain containing G5	1.43404	-2.3475	-5.27572	68.6012	98.9598	27.6795	10.1675
ENSG00000171791	BCL2	BCL2 apoptosis regulator	-1.20378	3.13025	3.06685	56.8355	46.8057	186.348	182.397
ENSG00000171817	ZNF540	zinc finger protein 540	1.28347	2.61855	2.39159	27.5929	35.6105	76.7997	69.8466
ENSG00000171848	RRM2	ribonucleotide reductase regulatory subunit M2	-1.28375	-2.77183	-1.56767	3165.76	2461.38	1128.14	2009.03
ENSG00000171931	FBXW10	F-box and WD repeat domain containing 10	-1.54023	-4.19299	1.21053	75.1819	48.503	15.6533	91.9957
ENSG00000171951	SCG2	secretogranin II	1.04469	-9.77404	-5.81648	114.746	120.023	8.95173	17.1314
ENSG00000172000	ZNF556	zinc finger protein 556	-1.48519	-2.94525	-2.44561	668.642	449.003	224.095	270.734
ENSG00000172031	EPHX4	epoxide hydrolase 4	1.16625	4.56597	3.43261	5.57954	6.73539	34.8798	25.649
ENSG00000172159	FRMD3	FERM domain containing 3	1.00525	-4.21019	-4.14124	477.86	479.156	110.449	112.028
ENSG00000172183	ISG20	interferon stimulated exonuclease gene 20	1.41534	-5.05416	-4.21163	95.8833	137.64	16.651	20.4176
ENSG00000172215	CXCR6	C-X-C motif chemokine receptor 6	-1.14401	4.56023	4.41221	38.6828	32.1513	193.423	186.997
ENSG00000172238	ATOH1	atonal bHLH transcription factor 1	4.11799	5.71209	1.77558	9.83067	48.6504	68.8793	19.6498
ENSG00000172296	SPTLC3	serine palmitoyltransferase long chain base subunit 3	4.30463	2.72339	-1.57247	34.3278	156.616	98.5676	20.6368
ENSG00000172349	IL16	interleukin 16	-1.34552	-4.31003	-5.57841	222.415	161.079	44.9455	33.2464
ENSG00000172403	SYNPO2	synaptopodin 2	2.05291	6.93169	1.52892	2.95293	9.53233	41.8799	6.10797
ENSG00000172551	MUCL1	mucin like 1	4.83012	3.42289	1.00174	25.0609	140.833	97.1802	24.7707
ENSG00000172867	KRT2	keratin 2	5.60123	2.65993	1.56533	50.5934	307.188	142.053	81.1445
ENSG00000172889	EGFL7	EGF like domain multiple 7	1.53758	-2.31341	-3.18113	387.374	632.693	146.646	100.345
ENSG00000172955	ADH6	alcohol dehydrogenase 6 (class V)	-1.99134	-9.5851	-4.36772	35.2526	16.9316	1.26371	6.14931
ENSG00000173083	HPSE	heparanase	1.67746	-5.59544	-6.30924	40.8168	69.3725	5.2218	4.00619
ENSG00000173198	CYSLTR1	cysteinyl leukotriene receptor 1	1.48453	3.44571	3.30398	21.3163	33.5103	80.0264	76.817
ENSG00000173210	ABLIM3	actin binding LIM protein family member 3	1.83068	2.31433	1.32827	572.616	1057.19	1343.84	764.197
ENSG00000173227	SYT12	synaptotagmin 12	1.58619	4.44305	1.75415	11.1843	19.3255	58.5792	21.7674
ENSG00000173239	LIPM	lipase family member M	3.09541	3.26404	1.97891	11.0221	41.1441	43.0252	25.1422
ENSG00000173334	TRIB1	tribbles pseudokinase 1	2.67972	2.59066	1.1172	6123.48	16472.1	15920.1	6843.53
ENSG00000173456	RNF26	ring finger protein 26	-1.29872	-2.79881	-2.06376	630.869	481.842	219.966	300.842
ENSG00000173467	AGR3	anterior gradient 3, protein disulphide isomerase family member	-1.16113	-14.4389	-2.3584	1610.24	1375.34	90.6552	646.426
ENSG00000173482	PTPRM	protein tyrosine phosphatase receptor type M	-2.52768	-4.09761	-1.59077	2836.43	1093.23	666.06	1761.65
ENSG00000173702	MUC13	mucin 13, cell surface associated	2.04296	-11.4557	-14.6259	46.0356	95.8971	1.52891	0
ENSG00000173826	KCNH6	potassium voltage-gated channel subfamily H member 6	1.04034	-21.5301	-18.0187	4505.74	4687.56	201.239	241.153
ENSG00000174080	CTSF	cathepsin F	2.12006	2.44882	1.29794	1565.4	3388.21	3926.26	2046.23
ENSG00000174099	MSRB3	methionine sulfoxide reductase B3	2.18918	-2.9986	-7.25606	58.908	131.727	17.9526	5.10141
ENSG00000174292	TNK1	tyrosine kinase non receptor 1	1.08912	-3.9222	-4.73227	324.522	353.051	80.032	65.0354
ENSG00000174327	SLC16A13	solute carrier family 16 member 13	1.13457	-2.12053	-2.5447	179.991	205.075	82.9878	68.7464
ENSG00000174405	LIG4	DNA ligase 4	-1.31827	-2.01509	-1.28443	605.858	457.606	297.529	470.538
ENSG00000174469	CNTNAP2	contactin associated protein like 2	-1.4532	-3.99012	-3.05116	344.044	227.698	74.1207	100.296
ENSG00000174473	GALNTL6	polypeptide N-acetylgalactosaminyltransferase like 6	1.52874	3.67012	3.99569	24.2501	39.3876	96.8999	105.932
ENSG00000174562	KLK15	kallikrein related peptidase 15	-1.07994	-2.07003	-1.22669	221.562	206.012	104.225	179.429
ENSG00000174567	GOLT1A	golgi transport 1A	1.54535	-2.56984	-4.58532	92.4374	148.474	32.3546	15.8529
ENSG00000174586	ZNF497	zinc finger protein 497	1.29079	2.50281	1.70068	17.558	23.639	47.9751	31.7276
ENSG00000174599	TRAM1L1	translocation associated membrane protein 1 like 1	1.43104	2.08815	1.38869	38.9671	57.7281	86.112	55.8453
ENSG00000174607	UGT8	UDP glycosyltransferase 8	1.16259	2.18006	1.32992	456.525	531.139	1002.19	609.78
ENSG00000174640	SLCO2A1	solute carrier organic anion transporter family member 2A1	-2.06601	-6.48929	-2.86914	143.316	65.9708	18.1271	46.3662
ENSG00000174748	RPL15	ribosomal protein L15	1.43205	2.06697	1.7137	27745.7	40135.4	58517.1	48266.4
ENSG00000174808	BTC	betacellulin	1.74376	2.39111	1.38966	56.8856	102.576	140.677	80.4186
ENSG00000174939	ASPHD1	aspartate beta-hydroxylase domain containing 1	1.16404	-7.63366	-7.5479	342.382	403.039	37.6002	37.7584
ENSG00000175040	CHST2	carbohydrate sulfotransferase 2	-1.08412	-3.9102	-2.94194	64.653	59.7902	13.9585	19.6737
ENSG00000175175	PPM1E	protein phosphatase, Mg2+/Mn2+ dependent 1E	-1.37283	-3.69443	-2.45004	9788.56	7088.7	2587.84	3931.78
ENSG00000175197	DDIT3	DNA damage inducible transcript 3	1.16392	-2.09549	-1.47609	1342.24	1573.73	620.11	894.282
ENSG00000175265	GOLGA8A	golgin A8 family member A	1.11208	2.24298	1.58202	1665.49	1853.89	3765.35	2646.31
ENSG00000175352	NRIP3	nuclear receptor interacting protein 3	2.85944	2.48954	1.25809	160.169	468.852	408.555	203.031
ENSG00000175356	SCUBE2	signal peptide, CUB domain and EGF like domain containing 2	7.43625	3.01055	-1.06397	82.3947	692.383	267.55	76.736
ENSG00000175471	MCTP1	multiple C2 and transmembrane domain containing 1	1.67072	3.05058	1.01523	218.563	366.823	677.124	221.955
ENSG00000175591	P2RY2	purinergic receptor P2Y2	-1.25903	-2.98934	-4.0936	60.7714	47.0833	17.5596	11.9751
ENSG00000175600	SUGCT	succinyl-CoA:glutarate-CoA transferase	1.22767	4.115	4.75353	87.8109	110.389	387.945	450.721
ENSG00000175793	SFN	stratifin	-1.14322	-5.5964	-1.93994	42.8217	37.6731	4.96868	20.4948
ENSG00000175928	LRRN1	leucine rich repeat neuronal 1	3.78523	45.4605	2.8648	16.0687	70.91	904.256	52.8554
ENSG00000176014	TUBB6	tubulin beta 6 class V	-1.20003	-2.00415	-1.81401	813.284	676.117	398.044	441.124
ENSG00000176055	MBLAC2	metallo-beta-lactamase domain containing 2	-1.08311	2.01192	1.26413	209.824	193.428	428.186	266.564
ENSG00000176105	YES1	YES proto-oncogene 1, Src family tyrosine kinase	-1.29427	-2.10998	-1.48271	7955.25	6130.49	3744.42	5346.05
ENSG00000176153	GPX2	glutathione peroxidase 2	2.05842	-10.5512	-10.8546	674.118	1400	59.8811	57.6996
ENSG00000176170	SPHK1	sphingosine kinase 1	-1.09962	-2.71445	-1.25815	105.359	95.9818	34.8261	81.9994
ENSG00000176204	LRRTM4	leucine rich repeat transmembrane neuronal 4	-1.79922	-110.047	-112.061	614.419	339.947	2.1825	1.5591
ENSG00000176406	RIMS2	regulating synaptic membrane exocytosis 2	-1.11457	-90.1111	-106.079	1169.83	1042.5	6.33815	4.13073
ENSG00000176454	LPCAT4	lysophosphatidylcholine acyltransferase 4	1.80588	2.60468	-1.52011	311.167	563.403	816.366	202.617
ENSG00000176641	RNF152	ring finger protein 152	-1.16308	-2.60805	-3.63453	261.021	222.301	96.0257	67.5485
ENSG00000176771	NCKAP5	NCK associated protein 5	-1.30276	-4.34537	-2.32762	137.133	101.839	25.7093	53.285
ENSG00000176788	BASP1	brain abundant membrane attached signal protein 1	2.62177	3.72482	1.33833	19.302	56.8561	81.7552	26.9242
ENSG00000176907	TCIM	transcriptional and immune response regulator	1.32948	-2.64978	-1.47406	186.349	251.093	66.9936	124.415
ENSG00000177119	ANO6	anoctamin 6	-1.07804	2.41385	2.18982	871.325	805.196	2146.27	1942.61
ENSG00000177283	FZD8	frizzled class receptor 8	-1.94011	-2.44122	-1.00847	1416.7	711.696	558.699	1404.34
ENSG00000177301	KCNA2	potassium voltage-gated channel subfamily A member 2	3.16547	-2.89216	-5.36996	36.284	141.294	8.75981	2.20838
ENSG00000177380	PPFIA3	PTPRF interacting protein alpha 3	-1.02805	-2.1273	-1.7951	1395.25	1356.74	642.731	765.474
ENSG00000177398	UMODL1	uromodulin like 1	2.11428	2.36309	1.40475	18.4925	42.1285	47.8651	26.9671
ENSG00000177469	CAVIN1	caveolae associated protein 1	-1.37052	-6.04454	-3.52618	322.322	234.836	50.4523	88.5914
ENSG00000177483	RBM44	RNA binding motif protein 44	-1.17802	-2.57999	-2.54468	37.5319	31.608	13.0685	13.0306
ENSG00000177614	PGBD5	piggyBac transposable element derived 5	1.02866	-6.81095	-7.41625	747.593	768.389	105.543	95.9572
ENSG00000177663	IL17RA	interleukin 17 receptor A	-1.40591	-2.36876	-1.45602	1811.46	1274.48	745.591	1230.88
ENSG00000177675	CD163L1	CD163 molecule like 1	1.47127	2.8576	2.7183	59.0126	90.6848	182.172	173.234
ENSG00000177679	SRRM3	serine/arginine repetitive matrix 3	1.18596	-46.7219	-44.2319	603.097	717.137	9.40885	9.62039
ENSG00000177694	NAALADL2	N-acetylated alpha-linked acidic dipeptidase like 2	1.17567	2.61254	1.98237	798.819	942.489	2143.22	1614.61
ENSG00000177706	FAM20C	FAM20C golgi associated secretory pathway kinase	1.13006	-2.07685	-2.26927	574.195	652.045	270.774	246.872
ENSG00000177839	PCDHB9	protocadherin beta 9	1.64068	3.25359	2.37599	15.9143	27.7372	58.3235	42.0474
ENSG00000178031	ADAMTSL1	ADAMTS like 1	-1.08899	70.4663	28.1411	13.2393	11.6987	1225.08	482.732
ENSG00000178038	ALS2CL	ALS2 C-terminal like	2.73094	-2.13594	-4.10067	50.2848	150.483	20.979	8.43053
ENSG00000178075	GRAMD1C	GRAM domain containing 1C	2.01368	2.17153	-1.19253	161.589	330.926	357.436	135.283
ENSG00000178171	AMER3	APC membrane recruitment protein 3	1.2373	-115.751	-128.467	928.19	1152	3.80321	2.19642
ENSG00000178201	VN1R1	vomeronasal 1 receptor 1	1.10327	2.06919	1.78207	57.4731	64.067	123.387	105.38
ENSG00000178222	RNF212	ring finger protein 212	3.25952	-2.27038	-4.21927	173.402	576.685	74.5616	38.0906
ENSG00000178401	DNAJC22	DnaJ heat shock protein family (Hsp40) member C22	-1.0408	-12.7061	-12.3149	3576.19	3433.69	272.646	281.961
ENSG00000178537	SLC25A20	solute carrier family 25 member 20	-1.16516	-2.73373	-1.52941	227.881	196.199	81.4219	147.955
ENSG00000178538	CA8	carbonic anhydrase 8	2.77234	11.4127	5.04421	57.3061	164.182	696.173	304.666
ENSG00000178573	MAF	MAF bZIP transcription factor	-3.44363	-4.21214	-1.93099	543.725	154.359	125.064	278.238
ENSG00000178597	PSAPL1	prosaposin like 1 (gene/pseudogene)	-1.31827	-10.3656	-6.40909	27.064	20.055	0.283718	2.2557
ENSG00000178623	GPR35	G protein-coupled receptor 35	1.13717	-2.31423	-3.08413	57.6487	65.6793	23.4694	16.5555
ENSG00000178662	CSRNP3	cysteine and serine rich nuclear protein 3	1.62871	3.26794	-1.31825	97.446	163.907	346.188	71.9343
ENSG00000178690	DYNAP	dynactin associated protein	-1.464	-8.81219	-3.02874	26.3436	17.6003	0.647155	7.36907
ENSG00000178695	KCTD12	potassium channel tetramerization domain containing 12	-1.13618	8.85967	5.98478	52.3844	45.989	492.915	331.413
ENSG00000178726	THBD	thrombomodulin	1.32379	2.79747	4.8021	10.4526	15.0326	34.5	61.8662
ENSG00000178796	RIIAD1	regulatory subunit of type II PKA R-subunit (RIIa) domain containing 1	2.13694	-4.4845	-6.17133	38.1581	86.7808	6.21388	3.13772
ENSG00000178882	RFLNA	refilin A	2.24202	-3.01879	-5.22909	245.158	568.693	76.3281	41.5911
ENSG00000179178	TMEM125	transmembrane protein 125	1.02129	-2.88875	-1.83721	1001.11	1024.78	334.805	534.476
ENSG00000179292	TMEM151A	transmembrane protein 151A	1.1634	-5.80481	-4.83551	255.574	299.012	40.8647	49.3822
ENSG00000179331	RAB39A	RAB39A, member RAS oncogene family	-1.61345	-10.9738	-7.59231	620.241	357.982	35.6765	56.8714
ENSG00000179348	GATA2	GATA binding protein 2	1.37801	3.36539	2.43537	4104.89	5675.5	13981.4	10085.6
ENSG00000179873	NLRP11	NLR family pyrin domain containing 11	1.11349	-3.76516	-5.19556	106.993	120.167	26.1581	17.7932
ENSG00000179915	NRXN1	neurexin 1	1.82308	-5.99476	-9.04765	75.5777	139.789	10.4315	5.37548
ENSG00000179981	TSHZ1	teashirt zinc finger homeobox 1	1.21127	2.08961	1.35968	397.926	484.491	854.435	547.619
ENSG00000180113	TDRD6	tudor domain containing 6	2.09899	3.06294	1.37544	273.611	594.559	884.294	382.796
ENSG00000180251	SLC9A4	solute carrier family 9 member A4	1.36093	-11.8794	-9.96565	34.7622	47.7573	0.332837	0.749907
ENSG00000180336	MEIOC	meiosis specific with coiled-coil domain	-1.35199	-2.16182	-1.55045	48.4344	35.7429	21.0096	30.3105
ENSG00000180340	FZD2	frizzled class receptor 2	1.21745	-2.23134	-4.42994	82.4977	102.079	34.4691	15.0671
ENSG00000180535	BHLHA15	basic helix-loop-helix family member a15	-2.2642	-6.71816	-3.33784	78.7353	31.3191	7.9959	19.9477
ENSG00000180730	SHISA2	shisa family member 2	-1.25106	-5.62973	-3.35439	69.7953	55.6381	9.66761	18.4061
ENSG00000180785	OR51E1	olfactory receptor family 51 subfamily E member 1	4.45196	19.6298	1.42734	0.957943	14.3187	70.1843	2.7136
ENSG00000180806	HOXC9	homeobox C9	2.20049	2.29926	1.98293	76.7425	177.08	184.721	158.19
ENSG00000180881	CAPS2	calcyphosine 2	1.37937	4.60631	3.34637	10.157	14.8345	57.4213	40.9369
ENSG00000181019	NQO1	NAD(P)H quinone dehydrogenase 1	1.05604	-6.01168	-6.21594	586.224	621.413	92.1393	88.859
ENSG00000181035	SLC25A42	solute carrier family 25 member 42	-1.53164	-2.08762	-1.23557	1073.33	699.826	512.3	867.484
ENSG00000181264	TMEM136	transmembrane protein 136	2.16556	2.2203	1.03739	593.902	1293.22	1325.9	616.562
ENSG00000181378	CFAP65	cilia and flagella associated protein 65	1.72559	3.29454	1.5542	12.4188	23.9483	50.1069	21.4889
ENSG00000181418	DDN	dendrin	-1.07051	2.39096	-1.11925	83.2872	76.2396	207.633	73.8946
ENSG00000181449	SOX2	SRY-box 2	2.07589	-2.70657	-3.03485	46.8311	99.3773	15.7757	13.7256
ENSG00000181467	RAP2B	RAP2B, member of RAS oncogene family	1.38769	4.95525	1.38864	294.436	412.27	1487.71	411.08
ENSG00000181638	ZFP41	ZFP41 zinc finger protein	1.00712	2.11239	1.69231	170.856	170.916	364.256	290.964
ENSG00000181804	SLC9A9	solute carrier family 9 member A9	1.61109	-2.90361	-3.09827	71.602	118.034	22.3587	20.5601
ENSG00000181830	SLC35C1	solute carrier family 35 member C1	-1.36058	-2.33785	-1.33371	1168.37	851.424	490.321	870.547
ENSG00000182022	CHST15	carbohydrate sulfotransferase 15	1.24388	-10.1144	-11.2338	58.4057	73.4077	2.86026	1.79781
ENSG00000182107	TMEM30B	transmembrane protein 30B	-1.00412	-6.57776	-4.3917	868.021	865.786	129.386	194.993
ENSG00000182118	FAM89A	family with sequence similarity 89 member A	1.1123	-2.27677	-2.06	90.1486	101.624	37.3139	41.6009
ENSG00000182218	HHIPL1	HHIP like 1	1.08153	2.3841	1.19593	25.3259	27.075	65.9457	31.0723
ENSG00000182264	IZUMO1	izumo sperm-egg fusion 1	-1.47323	-2.53942	-1.88676	123.546	80.56	45.0102	62.3475
ENSG00000182272	B4GALNT4	beta-1,4-N-acetyl-galactosaminyltransferase 4	1.18538	2.15985	1.58647	1013.45	1206.46	2226.18	1624.16
ENSG00000182310	SPACA6	sperm acrosome associated 6	1.36443	-2.11884	-2.42042	154.975	214.316	70.9466	61.3191
ENSG00000182324	KCNJ14	potassium voltage-gated channel subfamily J member 14	-1.12186	-2.32603	-1.90322	134.975	120.228	55.4903	68.6703
ENSG00000182459	TEX19	testis expressed 19	1.33139	-2.30248	-1.94178	36.4548	50.2541	13.8944	16.9585
ENSG00000182568	SATB1	SATB homeobox 1	4.56476	2.18645	-3.01503	52.2637	251.236	118.479	14.4771
ENSG00000182601	HS3ST4	heparan sulfate-glucosamine 3-sulfotransferase 4	-1.95879	-2.04517	1.43708	183.777	92.296	88.4488	265.935
ENSG00000182667	NTM	neurotrimin	1.84313	2.51517	1.25877	280.262	518.488	710.57	353.479
ENSG00000182718	ANXA2	annexin A2	1.11438	-6.77394	-4.21254	3094.46	3466.27	416.981	687.187
ENSG00000182771	GRID1	glutamate ionotropic receptor delta type subunit 1	1.14746	-11.6394	-18.5539	131.136	150.225	8.7413	3.59562
ENSG00000182836	PLCXD3	phosphatidylinositol specific phospholipase C X domain containing 3	-1.24533	17.2351	3.19922	1.26892	0.272749	62.0236	9.99947
ENSG00000182871	COL18A1	collagen type XVIII alpha 1 chain	1.17194	2.33492	1.26323	207.771	244.253	496.18	264.154
ENSG00000182963	GJC1	gap junction protein gamma 1	1.06028	-2.20589	-3.61339	118.78	126.265	52.4258	30.7564
ENSG00000182993	C12orf60	chromosome 12 open reading frame 60	2.24755	2.73713	1.3204	66.9368	156.211	190.168	89.7808
ENSG00000183049	CAMK1D	calcium/calmodulin dependent protein kinase ID	-1.19474	-3.3229	-2.54864	2882.56	2393.27	822.672	1085.78
ENSG00000183098	GPC6	glypican 6	1.26245	84.1685	33.1493	5.05228	7.34169	741.752	288.38
ENSG00000183186	C2CD4C	C2 calcium dependent domain containing 4C	3.77867	-3.58981	-6.52253	76.5965	303.638	19.0977	8.47625
ENSG00000183273	CCDC60	coiled-coil domain containing 60	1.9337	-5.02534	-5.94469	124.007	252.563	20.0798	16.1314
ENSG00000183307	TMEM121B	transmembrane protein 121B	-1.54915	-5.73935	-2.01445	3363.87	2165.3	580.842	1664.73
ENSG00000183570	PCBP3	poly(rC) binding protein 3	1.35818	-5.83427	-8.08384	234.667	318.839	37.63	25.8997
ENSG00000183654	MARCH11	membrane associated ring-CH-type finger 11	2.06842	-10.0716	-14.0091	80.2857	175.364	4.66645	1.73853
ENSG00000183775	KCTD16	potassium channel tetramerization domain containing 16	1.99923	55.793	12.3589	10.0085	24.0317	760.03	165.686
ENSG00000183779	ZNF703	zinc finger protein 703	-1.00009	-2.31667	-2.17254	533.9	534.506	224.303	239.495
ENSG00000183798	EMILIN3	elastin microfibril interfacer 3	1.63399	9.10673	4.07049	8.45337	15.9708	99.7511	43.1382
ENSG00000183837	PNMA3	PNMA family member 3	1.72343	6.99036	4.14076	11.7966	22.1762	101.254	58.6687
ENSG00000183850	ZNF730	zinc finger protein 730	-1.22908	-2.21718	-1.76483	97.5551	78.243	42.0396	53.9529
ENSG00000184012	TMPRSS2	transmembrane serine protease 2	-2.38172	-3.70591	-1.0253	13047	5463.44	3507.33	12723.1
ENSG00000184156	KCNQ3	potassium voltage-gated channel subfamily Q member 3	-1.69226	-12.7262	-8.25729	285.281	164.027	18.1131	30.0598
ENSG00000184160	ADRA2C	adrenoceptor alpha 2C	1.89771	2.30971	1.43732	32.852	67.0055	81.2606	48.877
ENSG00000184162	NR2C2AP	nuclear receptor 2C2 associated protein	-1.27935	-2.23231	-1.71183	542.925	423.663	238.422	313.393
ENSG00000184185	KCNJ12	potassium voltage-gated channel subfamily J member 12	1.32159	12.9929	7.04238	7.36226	10.3124	129.589	69.2332
ENSG00000184221	OLIG1	oligodendrocyte transcription factor 1	-1.22926	2.22241	2.35072	25.2468	20.3784	59.6019	63.1169
ENSG00000184254	ALDH1A3	aldehyde dehydrogenase 1 family member A3	-2.33534	-2.2849	1.30763	1185.26	503.214	514.268	1553.26
ENSG00000184261	KCNK12	potassium two pore domain channel subfamily K member 12	1.10777	-3.82996	-5.59581	56.6868	62.8211	12.5335	7.58825
ENSG00000184271	POU6F1	POU class 6 homeobox 1	1.75178	2.01543	-1.04671	92.2528	164.394	191.4	87.513
ENSG00000184305	CCSER1	coiled-coil serine rich protein 1	1.33378	2.06761	1.28744	113.965	152.245	239.882	147.932
ENSG00000184384	MAML2	mastermind like transcriptional coactivator 2	-1.45743	4.03058	3.56234	159.501	104.247	728.567	637.742
ENSG00000184454	NCMAP	non-compact myelin associated protein	1.85185	-2.18833	-4.39793	275.149	515.764	123.023	59.7238
ENSG00000184470	TXNRD2	thioredoxin reductase 2	2.12576	3.73489	2.44848	23.3027	54.7606	101.469	63.9566
ENSG00000184481	FOXO4	forkhead box O4	2.17558	2.84715	1.45219	169.262	376.357	497.223	249.23
ENSG00000184588	PDE4B	phosphodiesterase 4B	1.40734	3.89562	2.52139	68.6149	97.4691	280.388	179.288
ENSG00000184838	PRR16	proline rich 16	1.74621	-4.26552	-8.5312	33.8586	61.0043	6.01175	1.03594
ENSG00000184898	RBM43	RNA binding motif protein 43	1.41268	3.24078	1.63035	35.2526	51.1939	122.928	59.6807
ENSG00000184949	FAM227A	family with sequence similarity 227 member A	1.1328	2.02386	1.26068	73.5423	82.8604	153.69	93.7907
ENSG00000184979	USP18	ubiquitin specific peptidase 18	-1.23073	-2.58304	-2.0228	370.304	299.196	140.46	180.532
ENSG00000185002	RFX6	regulatory factor X6	-1.51209	-5.75967	-3.08121	278.911	180.419	43.7382	85.8937
ENSG00000185015	CA13	carbonic anhydrase 13	1.89206	2.1082	1.62181	77.1401	149.571	167.592	127.466
ENSG00000185052	SLC24A3	solute carrier family 24 member 3	1.12205	-3.00297	-3.98275	45.2009	50.7263	12.6559	8.69544
ENSG00000185482	STAC3	SH3 and cysteine rich domain 3	1.18694	-2.69122	-2.3737	128.824	154.133	45.6157	52.4411
ENSG00000185483	ROR1	receptor tyrosine kinase like orphan receptor 1	-1.49755	-2.15967	-1.243	1474.52	971.413	667.098	1178.9
ENSG00000185615	PDIA2	protein disulfide isomerase family A member 2	1.434	3.12233	1.67052	115.781	170.239	381.425	198.44
ENSG00000185621	LMLN	leishmanolysin like peptidase	-1.04925	2.41204	2.14631	94.1202	88.6017	236.941	209.873
ENSG00000185736	ADARB2	adenosine deaminase RNA specific B2 (inactive)	-1.56762	-29.1831	-9.02557	946.023	591.182	25.0176	93.9203
ENSG00000185811	IKZF1	IKAROS family zinc finger 1	-1.72462	-26.0524	-10.6265	1317.24	754.336	44.3392	115.889
ENSG00000185875	THNSL1	threonine synthase like 1	1.2502	-5.40744	-12.1932	176.963	223.457	30.0051	11.2252
ENSG00000185989	RASA3	RAS p21 protein activator 3	-1.34204	-3.05637	-2.56395	217.285	161.476	69.0969	82.8956
ENSG00000186063	AIDA	axin interactor, dorsalization associated	1.4823	5.30654	1.82145	468.567	697.228	2520.68	858.797
ENSG00000186073	C15orf41	chromosome 15 open reading frame 41	1.29141	-4.83697	-4.97702	62.8444	82.1622	10.7821	10.0369
ENSG00000186088	GSAP	gamma-secretase activating protein	1.73021	2.26098	1.4053	208.293	365.675	482.346	295.887
ENSG00000186204	CYP4F12	cytochrome P450 family 4 subfamily F member 12	1.07566	-7.98384	-3.14736	2149.77	2311.74	263.969	676.598
ENSG00000186310	NAP1L3	nucleosome assembly protein 1 like 3	2.55514	10.8326	3.65989	1.84647	10.0832	52.3994	15.7426
ENSG00000186409	CCDC30	coiled-coil domain containing 30	1.2757	2.02324	1.21538	24.1608	31.2222	51.2981	29.9396
ENSG00000186462	NAP1L2	nucleosome assembly protein 1 like 2	1.3449	2.81571	1.84358	35.7664	50.5307	109.085	69.616
ENSG00000186469	GNG2	G protein subunit gamma 2	2.93833	4.08249	-1.85067	25.2428	79.5515	111.342	12.1785
ENSG00000186470	BTN3A2	butyrophilin subfamily 3 member A2	2.27151	3.49419	-1.10673	57.3073	134.944	208.45	51.5492
ENSG00000186496	ZNF396	zinc finger protein 396	1.99645	2.0915	1.28577	19.7851	43.8317	46.0616	26.6436
ENSG00000186526	CYP4F8	cytochrome P450 family 4 subfamily F member 8	-1.34706	-3.33448	-1.44661	15077.3	11124.9	4413.36	10346.4
ENSG00000186529	CYP4F3	cytochrome P450 family 4 subfamily F member 3	1.56877	-7.6404	-7.55967	318.877	502.844	38.4015	38.6861
ENSG00000186567	CEACAM19	carcinoembryonic antigen related cell adhesion molecule 19	-1.11848	-5.94343	-6.94822	819.276	729.636	132.777	112.269
ENSG00000186648	CARMIL3	capping protein regulator and myosin 1 linker 3	1.25528	-2.04342	-3.09249	135.318	171.861	61.9699	38.7394
ENSG00000186732	MPPED1	metallophosphoesterase domain containing 1	-1.04118	2.0948	1.86789	58.2973	55.9975	124.793	111.183
ENSG00000186806	VSIG10L	V-set and immunoglobulin domain containing 10 like	-1.33041	-4.35951	-1.85625	475.972	354.072	103.943	252.595
ENSG00000186847	KRT14	keratin 14	-2.09267	-3.09613	-1.57136	181.848	83.7129	53.9128	112.439
ENSG00000186998	EMID1	EMI domain containing 1	2.08803	2.90826	1.0318	99.1381	219.696	311.298	102.414
ENSG00000187134	AKR1C1	aldo-keto reductase family 1 member C1	1.28881	-5.48823	-8.83652	46.505	61.7275	6.08504	2.31498
ENSG00000187210	GCNT1	glucosaminyl (N-acetyl) transferase 1	-1.32066	-2.11221	-1.34411	3084.26	2326.32	1447.62	2287.28
ENSG00000187372	PCDHB13	protocadherin beta 13	1.29151	2.59751	2.06426	27.3919	35.9994	77.5749	60.7112
ENSG00000187391	MAGI2	membrane associated guanylate kinase, WW and PDZ domain containing 2	1.21703	4.89331	3.64046	269.536	328.644	1345.67	998.025
ENSG00000187398	LUZP2	leucine zipper protein 2	2.35397	6.00375	3.91101	491.817	1174.78	3031.08	1964.01
ENSG00000187474	FPR3	formyl peptide receptor 3	1.57238	2.49633	1.41959	19.5895	32.2142	53.6216	29.0967
ENSG00000187510	C12orf74	chromosome 12 open reading frame 74	3.57841	4.96237	1.64846	10.7112	45.996	65.4698	19.733
ENSG00000187634	SAMD11	sterile alpha motif domain containing 11	1.86135	2.56809	-1.1773	164.398	313.325	435.028	138.318
ENSG00000187689	AMTN	amelotin	1.83779	4.75536	3.28465	11.8951	24.3949	66.1293	45.2085
ENSG00000187720	THSD4	thrombospondin type 1 domain containing 4	-1.34089	-2.58791	-1.22408	526.747	385.092	191.945	425.407
ENSG00000187730	GABRD	gamma-aminobutyric acid type A receptor delta subunit	1.18152	-5.85165	-6.76675	62.6486	75.8896	6.95927	5.16069
ENSG00000187772	LIN28B	lin-28 homolog B	-1.79575	-22.0098	-23.3601	67.5601	36.8214	0.616555	0
ENSG00000187840	EIF4EBP1	eukaryotic translation initiation factor 4E binding protein 1	-1.12131	-2.91442	-1.57378	2380.03	2108.81	761.814	1469.69
ENSG00000188070	C11orf95	chromosome 11 open reading frame 95	1.77029	2.12371	1.10608	856.696	1518.81	1825.73	947.091
ENSG00000188089	PLA2G4E	phospholipase A2 group IVE	-3.00826	-6.21104	1.22893	129.314	37.2205	15.7508	161.934
ENSG00000188107	EYS	eyes shut homolog	-1.27632	-3.15474	-2.21307	45.5414	34.7992	12.1886	18.5322
ENSG00000188175	HEPACAM2	HEPACAM family member 2	3.16319	4.1521	1.1514	7.6345	30.6993	41.2591	9.2142
ENSG00000188306	LRRIQ4	leucine rich repeats and IQ motif containing 4	-1.14599	-4.32103	-3.29979	127.582	109	23.7845	32.7755
ENSG00000188372	ZP3	zona pellucida glycoprotein 3	1.65805	-4.28161	-6.40105	33.7599	58.4335	5.74012	2.42915
ENSG00000188404	SELL	selectin L	1.11916	-3.17844	-2.36953	31.7956	36.5907	7.44243	11.1855
ENSG00000188488	SERPINA5	serpin family A member 5	1.5624	6.0947	6.53577	70.3438	112.447	448.04	482.022
ENSG00000188672	RHCE	Rh blood group CcEe antigens	2.13695	2.55502	-1.0098	18.6354	42.9646	51.5024	18.1206
ENSG00000188738	FSIP2	fibrous sheath interacting protein 2	1.08173	-2.02268	-2.24482	72.3178	78.4301	31.7933	27.8117
ENSG00000188763	FZD9	frizzled class receptor 9	-1.19195	-5.34677	-2.35038	33.6652	28.038	3.97661	12.8218
ENSG00000188783	PRELP	proline and arginine rich end leucine rich repeat protein	-1.42558	-3.26056	-1.96034	106.271	73.0242	30.5167	52.4682
ENSG00000188803	SHISA6	shisa family member 6	-1.23994	-4.44865	-10.6968	85.1533	67.7984	16.8486	4.74414
ENSG00000189120	SP6	Sp6 transcription factor	-1.34742	-2.40763	-1.64675	244.086	180.47	98.955	147.216
ENSG00000189221	MAOA	monoamine oxidase A	-1.26961	2.33025	2.24894	2029.96	1592.18	4774.28	4606.37
ENSG00000189283	FHIT	fragile histidine triad	1.14437	4.76657	6.29298	8.16201	9.95462	49.7212	67.2309
ENSG00000189362	NEMP2	nuclear envelope integral membrane protein 2	1.05447	-2.01308	-1.90374	266.427	281.085	130.199	138.442
ENSG00000189367	KIAA0408	KIAA0408	-1.37595	-5.02848	-5.97628	43.2619	29.0972	4.83985	3.23834
ENSG00000196091	MYBPC1	myosin binding protein C, slow type	-1.23654	-2.29675	1.13614	8113.46	6551.16	3514.27	9226.33
ENSG00000196092	PAX5	paired box 5	-1.40449	-15.3137	-16.4705	1892.99	1316.8	99.3975	91.2016
ENSG00000196104	SPOCK3	SPARC (osteonectin), cwcv and kazal like domains proteoglycan 3	-1.73705	5.97978	5.07958	16.1715	8.31813	112.729	95.4847
ENSG00000196116	TDRD7	tudor domain containing 7	1.06795	-3.51431	-3.26039	900.318	961.705	253.096	273.775
ENSG00000196139	AKR1C3	aldo-keto reductase family 1 member C3	4.10004	-2.33962	-5.74575	158.814	708.826	63.5026	22.1382
ENSG00000196187	TMEM63A	transmembrane protein 63A	-1.28864	-2.12465	-1.28394	536.756	407.718	238.395	410.272
ENSG00000196220	SRGAP3	SLIT-ROBO Rho GTPase activating protein 3	1.26431	2.44558	1.80108	1057.66	1346.41	2664.92	1943.14
ENSG00000196378	ZNF34	zinc finger protein 34	1.24992	2.39507	1.61094	51.6845	65.151	127.573	85.0197
ENSG00000196407	THEM5	thioesterase superfamily member 5	1.7951	-2.29489	-2.68416	70.7492	129.015	29.0928	24.2101
ENSG00000196482	ESRRG	estrogen related receptor gamma	1.55692	-3.10188	-2.70519	302.159	476.754	92.4265	106.813
ENSG00000196549	MME	membrane metalloendopeptidase	-1.01611	-5.47427	-6.40892	1211.26	1190.64	211.1	178.976
ENSG00000196557	CACNA1H	calcium voltage-gated channel subunit alpha1 H	1.18974	2.29314	1.39417	908.933	1086.16	2138.64	1280.2
ENSG00000196604	POTEF	POTE ankyrin domain family member F	-1.23582	-3.46835	-2.72408	63.0203	47.946	11.7991	16.7861
ENSG00000196724	ZNF418	zinc finger protein 418	1.07833	2.0311	1.65209	280.848	301.954	576.482	467.921
ENSG00000196834	POTEI	POTE ankyrin domain family member I	-1.00054	-4.98549	-5.00859	226.558	226.06	17.6987	17.3272
ENSG00000196876	SCN8A	sodium voltage-gated channel alpha subunit 8	1.16515	-7.09763	-12.954	1017.76	1202.27	115.018	56.692
ENSG00000196917	HCAR1	hydroxycarboxylic acid receptor 1	-1.07831	-2.76039	-2.44666	282.773	260.254	98.2444	111.598
ENSG00000196932	TMEM26	transmembrane protein 26	1.17672	6.63191	5.34322	22.4367	26.6479	165.34	133.109
ENSG00000196935	SRGAP1	SLIT-ROBO Rho GTPase activating protein 1	-1.44299	-6.00801	-4.23535	985.54	663.99	141.463	207.32
ENSG00000196975	ANXA4	annexin A4	1.15296	-2.0693	-2.21763	999.42	1156.11	479.465	447.08
ENSG00000197093	GAL3ST4	galactose-3-O-sulfotransferase 4	-1.03806	-2.00988	-2.5273	55.2096	52.7104	25.9375	19.9951
ENSG00000197106	SLC6A17	solute carrier family 6 member 17	-1.26897	-2.67427	-3.75985	796.229	618.798	282.357	196.436
ENSG00000197172	MAGEA6	MAGE family member A6	1.15203	-16.357	-18.6294	330.2	384.204	15.0285	12.303
ENSG00000197208	SLC22A4	solute carrier family 22 member 4	-1.22952	-2.08895	-1.68458	46.9782	37.0974	20.9235	26.6969
ENSG00000197249	SERPINA1	serpin family A member 1	1.31972	-2.97545	-1.67477	56.4209	76.2246	16.7002	32.4933
ENSG00000197273	GUCA2A	guanylate cyclase activator 2A	-1.24958	-4.0842	-1.30101	79.9187	62.2003	14.0023	58.9716
ENSG00000197321	SVIL	supervillin	1.09253	-2.3642	-4.59645	1569.91	1722.08	633.303	312.487
ENSG00000197355	UAP1L1	UDP-N-acetylglucosamine pyrophosphorylase 1 like 1	-1.22372	-2.11703	-1.81442	4642.39	3787	2179.2	2545.31
ENSG00000197363	ZNF517	zinc finger protein 517	1.15297	2.08887	1.44739	129.679	149.612	273.844	188.395
ENSG00000197381	ADARB1	adenosine deaminase RNA specific B1	1.31042	2.92635	1.57967	1428.45	1882.89	4290.68	2282.22
ENSG00000197444	OGDHL	oxoglutarate dehydrogenase like	1.15784	-2.59938	-5.69343	1465.86	1699.04	555.236	248.645
ENSG00000197457	STMN3	stathmin 3	1.22653	-2.01826	-2.53507	3091.25	3813.86	1501.69	1187.65
ENSG00000197479	PCDHB11	protocadherin beta 11	1.81562	4.58438	2.68422	176.825	324.503	837.765	485.727
ENSG00000197496	SLC2A10	solute carrier family 2 member 10	-1.10222	-2.31634	-2.09679	1382.59	1249.7	583.547	646.272
ENSG00000197565	COL4A6	collagen type IV alpha 6 chain	1.13151	-3.75044	-3.5875	208.857	236.757	51.1779	53.9414
ENSG00000197599	CCDC154	coiled-coil domain containing 154	-1.04471	2.06167	1.36639	179.61	170.352	385.053	249.682
ENSG00000197603	CPLANE1	ciliogenesis and planar polarity effector 1	1.01422	2.52673	1.34993	1115.14	1131.79	3089.66	1552.67
ENSG00000197747	S100A10	S100 calcium binding protein A10	1.59708	-13.3992	-24.7104	8249.47	13518.9	524.943	271.329
ENSG00000197763	TXNRD3	thioredoxin reductase 3	1.42996	2.00206	1.38476	261.639	377.544	529.47	364.381
ENSG00000197774	EME2	essential meiotic structure-specific endonuclease subunit 2	-1.18177	2.21791	1.82385	537.286	451.604	1207.89	990.032
ENSG00000197837	HIST4H4	histone cluster 4 H4	1.52999	2.45557	1.23291	20.2403	33.706	59.9624	26.2271
ENSG00000197893	NRAP	nebulin related anchoring protein	2.27462	-19.2152	-7.85233	104.43	242.331	2.10843	10.6134
ENSG00000197977	ELOVL2	ELOVL fatty acid elongase 2	-1.19434	-2.41615	-1.8261	11678.7	9749.5	4766.84	6335.31
ENSG00000198046	ZNF667	zinc finger protein 667	1.09686	2.17783	1.53084	391.544	428.486	863.557	603.825
ENSG00000198075	SULT1C4	sulfotransferase family 1C member 4	2.42517	6.17596	4.12282	21.8648	58.7732	162.495	105.961
ENSG00000198092	TMPRSS11F	transmembrane serine protease 11F	1.45615	4.27439	1.26604	6.65153	11.0699	36.5693	9.03038
ENSG00000198203	SULT1C2	sulfotransferase family 1C member 2	-1.51071	-8.77863	-5.74646	1778.95	1156.99	183.268	286.491
ENSG00000198300	PEG3	paternally expressed 3	-1.85827	-2.18599	-1.98141	485.602	250.126	210.921	234.349
ENSG00000198346	ZNF813	zinc finger protein 813	-1.56736	-2.12994	-1.11265	2389.31	1507.75	1102.82	2142.71
ENSG00000198363	ASPH	aspartate beta-hydroxylase	1.39809	4.46608	2.32021	2613.85	3659.34	11763.3	6092.08
ENSG00000198369	SPRED2	sprouty related EVH1 domain containing 2	-1.3268	-2.83873	-1.97705	1509.79	1125.29	511.858	745.129
ENSG00000198478	SH3BGRL2	SH3 domain binding glutamate rich protein like 2	1.54289	-4.55248	-6.17973	2224.51	3442.7	481.097	352.351
ENSG00000198624	CCDC69	coiled-coil domain containing 69	-1.16924	-3.24445	-2.48836	358.322	304.113	106.822	141.05
ENSG00000198642	KLHL9	kelch like family member 9	-1.01339	2.24613	2.12345	1328.03	1308.71	3010.51	2844.49
ENSG00000198643	FAM3D	family with sequence similarity 3 member D	1.49413	-5.69974	-2.63986	348.081	526.888	56.8018	127.931
ENSG00000198648	STK39	serine/threonine kinase 39	-1.72355	-2.65643	1.03856	4469.52	2586.04	1673.97	4643.79
ENSG00000198673	TAFA2	TAFA chemokine like family member 2	1.51	5.57297	1.3315	11.0649	18.7279	76.4094	15.8334
ENSG00000198734	F5	coagulation factor V	-1.06803	-4.17767	-1.72731	1600.75	1492	350.331	897.39
ENSG00000198743	SLC5A3	solute carrier family 5 member 3	-1.22129	2.21531	2.0607	786.253	639.773	1769.5	1643.83
ENSG00000198756	COLGALT2	collagen beta(1-O)galactosyltransferase 2	-1.21074	-2.06766	-1.60095	128.998	104.814	59.7209	78.4571
ENSG00000198788	MUC2	mucin 2, oligomeric mucus/gel-forming	-1.21933	-20.2514	-19.3699	255.9	200.393	2.19458	2.2024
ENSG00000198818	SFT2D1	SFT2 domain containing 1	1.14546	4.51558	4.46466	420.323	484.676	1923.5	1901.22
ENSG00000198832	SELENOM	selenoprotein M	1.69126	-2.13465	-1.4075	71.0042	133.137	27.6194	46.8046
ENSG00000198846	TOX	thymocyte selection associated high mobility group box	1.24687	8.61276	3.59473	5.763	7.9862	71.6016	28.1276
ENSG00000198855	FICD	FIC domain containing	-1.58013	-2.4699	-1.38101	563.064	353.802	225.443	406.059
ENSG00000198879	SFMBT2	Scm like with four mbt domains 2	1.08046	2.69528	1.97401	143.674	154.024	397.674	289.002
ENSG00000198910	L1CAM	L1 cell adhesion molecule	1.52314	-4.47753	-8.23424	161.574	249.095	32.8216	15.7208
ENSG00000198915	RASGEF1A	RasGEF domain family member 1A	-1.26183	-3.23169	-3.15883	48.5694	37.7543	13.2539	13.5184
ENSG00000198932	GPRASP1	G protein-coupled receptor associated sorting protein 1	1.16134	2.09478	1.46154	87.2869	100.74	188.165	129.894
ENSG00000198934	MAGEE1	MAGE family member E1	1.36905	2.5176	1.64308	71.8363	99.6657	185.085	119.949
ENSG00000198947	DMD	dystrophin	-1.50618	4.46992	3.75355	9.38251	5.0537	51.3548	42.8712
ENSG00000198948	MFAP3L	microfibril associated protein 3 like	-1.44633	-5.94401	-3.79733	125.884	84.9849	18.217	30.4051
ENSG00000203666	EFCAB2	EF-hand calcium binding domain 2	1.51117	2.66158	1.48939	34.0458	52.5732	95.5742	52.5815
ENSG00000203685	STUM	stum, mechanosensory transduction mediator homolog	1.32154	2.18837	-1.12358	41.6844	55.5019	96.1108	36.7083
ENSG00000203697	CAPN8	calpain 8	1.48224	-4.14308	-2.63506	42.5438	65.0223	7.47759	13.8088
ENSG00000203727	SAMD5	sterile alpha motif domain containing 5	-1.19487	2.81483	1.59783	378.36	314.209	1083.01	609.587
ENSG00000203778	FAM229B	family with sequence similarity 229 member B	2.15591	2.03743	1.10196	42.0163	98.8051	91.9248	46.7986
ENSG00000203943	SAMD13	sterile alpha motif domain containing 13	1.64793	3.07049	2.4967	374.058	624.345	1169.95	948.787
ENSG00000203952	CCDC160	coiled-coil domain containing 160	2.06085	2.70691	3.27854	26.6255	58.0353	77.0354	94.2792
ENSG00000203985	LDLRAD1	low density lipoprotein receptor class A domain containing 1	2.59953	-2.34958	-8.38083	183.308	480.601	76.6349	18.8036
ENSG00000204103	MAFB	MAF bZIP transcription factor B	1.62051	3.78105	2.46898	344.238	562.959	1319.89	858.724
ENSG00000204128	C2orf72	chromosome 2 open reading frame 72	1.01103	-3.261	-3.51854	947.24	955.982	284.513	262.997
ENSG00000204262	COL5A2	collagen type V alpha 2 chain	1.56629	14.8206	2.67633	32.3481	51.8017	532.613	92.3322
ENSG00000204335	SP5	Sp5 transcription factor	1.41248	-2.74122	-2.67094	35.145	53.2463	9.56106	9.73297
ENSG00000204673	AKT1S1	AKT1 substrate 1	-1.64096	-3.80921	-3.04482	11342.4	6891.89	2955.56	3702.34
ENSG00000204866	IGFL2	IGF like family member 2	1.56806	-4.68114	-3.71886	70.8689	117.671	11.0296	14.8463
ENSG00000204956	PCDHGA1	protocadherin gamma subfamily A, 1	1.18734	2.35083	1.80915	28.9241	34.662	71.899	54.5624
ENSG00000205085	FAM71F2	family with sequence similarity 71 member F2	-1.00753	-3.34205	-3.72387	72.6334	71.3634	18.6851	16.1966
ENSG00000205352	PRR13	proline rich 13	1.24285	-2.00225	-1.49894	1133.62	1425.13	546.724	741.294
ENSG00000205517	RGL3	ral guanine nucleotide dissociation stimulator like 3	2.33333	3.52479	1.04213	23.321	58.5614	91.4961	24.0387
ENSG00000205667	ARSH	arylsulfatase family member H	1.85431	2.38184	1.9742	57.2894	108.901	140.877	115.639
ENSG00000205726	ITSN1	intersectin 1	1.00273	2.22818	1.8179	1647.35	1650.69	3810.01	3079.8
ENSG00000205856	C22orf42	chromosome 22 open reading frame 42	-3.79806	-21.6481	-1.02408	145.04	37.0162	3.34154	141.949
ENSG00000206190	ATP10A	ATPase phospholipid transporting 10A (putative)	-1.86158	-5.30395	-3.07256	235.498	120.755	38.8508	70.7307
ENSG00000211445	GPX3	glutathione peroxidase 3	2.47389	-5.83573	-2.91741	16232.9	40963.4	2671.28	5431.49
ENSG00000212710	CTAGE1	cutaneous T cell lymphoma-associated antigen 1	-1.20428	-2.19853	-1.804	49.7689	40.1897	20.8982	26.1129
ENSG00000212993	POU5F1B	POU class 5 homeobox 1B	1.8991	2.73576	-1.00167	28.9605	57.125	83.3929	28.7041
ENSG00000213024	NUP62	nucleoporin 62	-1.68269	-6.99159	-6.47617	28660.9	16954.2	4028.68	4352.12
ENSG00000213171	LINGO4	leucine rich repeat and Ig domain containing 4	1.64215	-3.46547	-5.51801	38.223	65.4651	8.4761	3.6549
ENSG00000213199	ASIC3	acid sensing ion channel subunit 3	-1.01639	-4.01234	-4.19014	171.96	168.941	39.2513	36.8904
ENSG00000213626	LBH	LBH regulator of WNT signaling pathway	1.44195	-5.94842	-5.54555	131.208	191.049	19.5177	21.136
ENSG00000213759	UGT2B11	UDP glucuronosyltransferase family 2 member B11	1.21947	-2.92912	2.74225	39.1272	48.8505	11.2271	112.399
ENSG00000213762	ZNF134	zinc finger protein 134	1.0107	2.04426	1.89746	840.551	847.049	1725.86	1600.95
ENSG00000213889	PPM1N	protein phosphatase, Mg2+/Mn2+ dependent 1N (putative)	2.14069	-2.76007	-4.89197	103.98	233.749	34.2756	17.1085
ENSG00000213988	ZNF90	zinc finger protein 90	-1.16563	-39.9587	-35.4908	172.543	147.119	1.21459	1.39321
ENSG00000214530	STARD10	StAR related lipid transfer domain containing 10	1.32724	-2.4762	-2.1357	5133.16	6877.5	2010.59	2343.05
ENSG00000214711	CAPN14	calpain 14	-1.29266	-4.05285	-2.01695	61.2435	46.3414	12.6132	28.9037
ENSG00000214814	FER1L6	fer-1 like family member 6	-1.25055	-2.79754	-2.59996	198.43	151.166	55.909	61.3219
ENSG00000214944	ARHGEF28	Rho guanine nucleotide exchange factor 28	-1.05997	-2.23888	-1.91744	1340.52	1260.05	576.872	678.558
ENSG00000215018	COL28A1	collagen type XXVIII alpha 1 chain	2.39971	-2.63742	-5.06318	96.9419	240.951	34.2764	15.7502
ENSG00000215187	FAM166B	family with sequence similarity 166 member B	-2.09162	-9.33455	-3.99241	151.692	71.3727	13.5079	35.9584
ENSG00000215252	GOLGA8B	golgin A8 family member B	1.48394	2.61747	1.29446	442.301	660.04	1170.07	574.272
ENSG00000215475	SIAH3	siah E3 ubiquitin protein ligase family member 3	-1.30228	-3.28495	-3.14837	156.329	117.319	43.3608	45.1269
ENSG00000215788	TNFRSF25	TNF receptor superfamily member 25	1.51075	-3.07891	-5.452	30.071	47.4604	7.41183	2.48245
ENSG00000215915	ATAD3C	ATPase family AAA domain containing 3C	1.0944	-5.05742	-5.02673	307.213	337.797	57.2763	57.0454
ENSG00000216588	IGSF23	immunoglobulin superfamily member 23	-1.18439	-4.10189	-1.3285	123.608	104.147	26.2185	91.2838
ENSG00000217555	CKLF	chemokine like factor	-1.72059	-2.54956	1.26353	222.775	128.537	84.7529	283.259
ENSG00000219481	NBPF1	NBPF member 1	1.46143	2.96249	1.69613	500.887	742.889	1552.53	869.074
ENSG00000221867	MAGEA3	MAGE family member A3	1.09046	-14.2692	-12.047	492.24	539.804	29.2084	34.9834
ENSG00000221963	APOL6	apolipoprotein L6	1.91141	-3.91309	-9.29285	134.804	263.859	31.3244	10.5362
ENSG00000221995	TIAF1	TGFB1-induced anti-apoptotic factor 1	-1.098	2.05253	1.71146	64.0547	56.8414	137.235	113.618
ENSG00000222038	POTEJ	POTE ankyrin domain family member J	1.08799	-3.13103	-2.11366	50.3021	56.7606	6.059	14.3705
ENSG00000223573	TINCR	TINCR ubiquitin domain containing	1.57694	-2.54038	-3.77668	233.941	372.839	88.6966	57.8372
ENSG00000223802	GDF1	growth differentiation factor 1	1.28047	2.92072	2.08618	154.729	202.573	486.14	340.058
ENSG00000228278	ORM2	orosomucoid 2	-8.97568	-40.831	-2.44482	258.022	26.4989	2.70082	103.685
ENSG00000228672	PROB1	proline rich basic protein 1	-1.26766	2.42014	1.99409	267.341	205.102	698.679	566.58
ENSG00000229676	ZNF492	zinc finger protein 492	-1.27918	-2.43365	-1.87942	58.1959	44.7259	21.5537	29.1364
ENSG00000230797	YY2	YY2 transcription factor	-1.04426	2.43717	2.59761	117.74	111.885	292.144	311.874
ENSG00000233822	HIST1H2BN	histone cluster 1 H2B family member n	1.13158	3.11628	2.83765	147.867	167.172	467.957	426.64
ENSG00000234616	JRK	Jrk helix-turn-helix protein	-1.19251	2.36709	1.89001	681.377	566.11	1662.36	1317.22
ENSG00000235109	ZSCAN31	zinc finger and SCAN domain containing 31	1.54255	2.52411	1.2481	158.106	244.918	407.206	198.548
ENSG00000235711	ANKRD34C	ankyrin repeat domain 34C	1.07926	-13.7658	-13.6425	40.4652	43.4767	0.314318	0
ENSG00000239389	PCDHA13	protocadherin alpha 13	-1.27879	-2.37062	-2.39418	55.9217	41.2526	19.3333	18.8661
ENSG00000241489			1.08556	2.07181	1.5987	61.6134	66.7696	139.959	104.767
ENSG00000241635	UGT1A1	UDP glucuronosyltransferase family 1 member A1	-1.03076	-11.6834	-13.4407	43.8978	42.0816	0.979992	0
ENSG00000241839	PLEKHO2	pleckstrin homology domain containing O2	-1.66103	-4.32408	-1.85999	314.236	186.351	69.9639	167.124
ENSG00000242173	ARHGDIG	Rho GDP dissociation inhibitor gamma	1.32001	2.44384	1.44843	106.491	144.019	274.019	157.845
ENSG00000242265	PEG10	paternally expressed 10	1.12323	2.23632	-1.05375	4024.48	4529.32	9143.15	3815.15
ENSG00000243135	UGT1A3	UDP glucuronosyltransferase family 1 member A3	1.17622	-25.751	-15.2785	113.847	134.089	1.16547	4.44614
ENSG00000243244	STON1	stonin 1	3.31777	2.0098	1.18001	76.1259	259.335	155.776	90.3115
ENSG00000243927	MRPS6	mitochondrial ribosomal protein S6	1.25854	2.51358	2.57324	437.258	559.335	1160.01	1189.2
ENSG00000243955	GSTA1	glutathione S-transferase alpha 1	1.16071	5.4377	2.91873	3.87616	4.97731	34.5462	17.3316
ENSG00000248144	ADH1C	alcohol dehydrogenase 1C (class I), gamma polypeptide	-1.13381	-13.8832	-3.86034	161.737	142.572	7.39787	37.7846
ENSG00000248329	APELA	apelin receptor early endogenous ligand	4.31326	6.75853	1.8048	32.6548	149.007	235.571	61.0315
ENSG00000248485	PCP4L1	Purkinje cell protein 4 like 1	1.75424	-3.25104	-4.32891	50.4086	91.254	13.5505	9.2974
ENSG00000250120	PCDHA10	protocadherin alpha 10	1.19414	-2.08409	-2.20452	177.07	211.848	83.504	78.7514
ENSG00000250423	KIAA1210	KIAA1210	1.93181	4.53929	1.90604	7.78137	18.1926	49.9778	18.1385
ENSG00000250486	FAM218A	family with sequence similarity 218 member A	1.37285	2.56374	1.82983	24.0763	34.4937	66.3537	46.9629
ENSG00000251247	ZNF345	zinc finger protein 345	1.60535	2.1827	1.32115	120.86	196.627	271.409	161.446
ENSG00000251369	ZNF550	zinc finger protein 550	-1.08165	2.59651	2.58326	655.594	603.659	1724.86	1715.65
ENSG00000251664	PCDHA12	protocadherin alpha 12	-1.37292	-2.21486	-1.83235	172.381	119.121	68.5888	85.6054
ENSG00000253276	CCDC71L	coiled-coil domain containing 71 like	1.00388	-3.60972	-2.29977	312.522	315.151	84.1737	134.014
ENSG00000253305	PCDHGB6	protocadherin gamma subfamily B, 6	1.09853	2.47428	1.45331	37.2516	41.0881	96.5156	55.6022
ENSG00000253485	PCDHGA5	protocadherin gamma subfamily A, 5	1.18374	2.04979	1.67088	77.5767	91.6977	163.321	132.344
ENSG00000253731	PCDHGA6	protocadherin gamma subfamily A, 6	1.13004	2.09258	1.81176	138.286	155.242	294.148	253.796
ENSG00000254087	LYN	LYN proto-oncogene, Src family tyrosine kinase	-1.28182	-2.9344	-1.55624	1715.03	1336.28	581.004	1099.94
ENSG00000254726	MEX3A	mex-3 RNA binding family member A	-1.12421	2.21071	1.31745	1455.38	1289.58	3268.1	1928.07
ENSG00000255151	GLYATL1B	glycine-N-acyltransferase like 1B	-1.212	2.36737	2.2714	25.834	20.0061	68.5351	65.5744
ENSG00000255330	SOGA3	SOGA family member 3	-1.12854	-10.6459	-9.05019	56.7618	49.4665	2.2131	2.94633
ENSG00000255346	NOX5	NADPH oxidase 5	-1.28348	-2.70267	-3.12331	97.0845	73.8892	33.7812	28.3941
ENSG00000255529	POLR2M	RNA polymerase II subunit M	1.57684	3.23252	-1.06835	1329.48	2113.1	4371.65	1243.7
ENSG00000260027	HOXB7	homeobox B7	1.80538	-3.62161	-3.22156	74.1567	143.992	16.1346	18.697
ENSG00000260097	SPDYE6	speedy/RINGO cell cycle regulator family member E6	1.06354	2.3626	2.07088	58.8638	62.3072	143.813	125.596
ENSG00000260903	XKR7	XK related 7	-1.00026	-220.207	-205.777	2197.09	2195.67	3.51494	3.54232
ENSG00000261341	LOC105372440	uncharacterized LOC105372440	-4.74389	-2.2905	1.42359	205.318	38.4456	86.1621	296.331
ENSG00000262543	SMIM28	small integral membrane protein 28	2.01826	2.66137	1.0642	35.3691	75.8895	100.899	37.8774
ENSG00000263639	MSMB	microseminoprotein beta	1.26589	-10.1436	-5.06501	293.638	380.283	21.0837	48.6525
ENSG00000264717	NPY4R2	neuropeptide Y receptor Y4-2	1.18961	5.92808	8.79452	6.09334	7.41108	49.6804	75.0034
ENSG00000266074	BAHCC1	BAH domain and coiled-coil containing 1	1.1534	-2.55256	-6.75609	52.0859	60.3608	17.8219	4.00021
ENSG00000266714	MYO15B	myosin XVB	1.38238	-2.15002	-4.54788	386.921	540.434	173.799	78.0987
ENSG00000268104	SLC6A14	solute carrier family 6 member 14	1.18953	-4.83891	-2.11587	45.2654	54.2737	6.78131	19.709
ENSG00000271601	LIX1L	limb and CNS expressed 1 like	1.35628	2.14693	1.7588	469.477	638.931	1016.04	831.002
ENSG00000272047	GTF2H5	general transcription factor IIH subunit 5	1.46947	2.08098	1.88228	904.435	1352.2	1940.34	1748.11
ENSG00000272325	NUDT3	nudix hydrolase 3	-1.08998	2.19541	1.51603	127.21	116.604	283.751	194.591
ENSG00000272674	PCDHB16	protocadherin beta 16	1.44249	3.5438	2.3668	83.7637	121.982	311.373	205.541
ENSG00000273540	AGBL1	ATP/GTP binding protein like 1	1.12849	15.033	1.44295	0	0.333544	30.3387	1.1012
ENSG00000274641	HIST1H2BO	histone cluster 1 H2B family member o	-1.30432	2.7864	3.27504	18.8576	13.9227	58.2773	69.6019
ENSG00000274750	HIST1H3E	histone cluster 1 H3 family member e	1.19483	-9.1662	-4.67459	40.9125	50.0368	1.52891	6.08405
ENSG00000275342	PRAG1	PEAK1 related, kinase-activating pseudokinase 1	-1.70118	-2.13567	1.12162	352.655	202.094	160.094	396.903
ENSG00000275395	FCGBP	Fc fragment of IgG binding protein	1.12445	-17.8467	-5.53703	397.655	448.573	17.7183	66.5667
ENSG00000275410	HNF1B	HNF1 homeobox B	-1.15355	2.56985	3.83582	63.2065	54.3975	167.256	252.403
ENSG00000275713	HIST1H2BH	histone cluster 1 H2B family member h	1.0387	-5.18123	-4.87009	110.075	115.34	18.5989	19.8276
ENSG00000276368	HIST1H2AJ	histone cluster 1 H2A family member j	1.10736	-5.43836	-5.63045	38.2828	43.5645	3.84025	3.2503
ENSG00000276644	DACH1	dachshund family transcription factor 1	3.04251	3.99463	1.2703	126.046	392.118	517.767	161.845
ENSG00000280670	CCDC163	coiled-coil domain containing 163	-1.1214	-3.30328	-2.58845	166.548	147.713	48.5176	62.905
ENSG00000285130			-1.31881	-3.17968	-1.91034	94.2371	68.7763	25.4619	45.7598

## Sheet: AR-as. all
ENSEMBL	SYMBOL	GENENAME	fc_VCaP.T_0.1nM_T_48h	fc_VCaP.CT_0.1nM_T	fc_VCaP.CT_10nM_T_48h	level_VCaP-T_10nM_T	level_VCaP-T_0.1nM_T_48h	level_VCaP-CT_0.1nM_T	level_VCaP-CT_10nM_T_48h
ENSG00000002834	LASP1	LIM and SH3 protein 1	2.01647	1.2709	-2.00036	443.384	900.873	565.212	218.694
ENSG00000004866	ST7	suppression of tumorigenicity 7	3.56267	7.28407	1.62566	1841.33	6624.3	13601.9	3005.43
ENSG00000006788	MYH13	myosin heavy chain 13	-3.57433	-2.30989	3.53625	52.8744	12.5762	21.0783	196.307
ENSG00000007216	SLC13A2	solute carrier family 13 member 2	3.11807	2.44862	1.75041	11.6729	42.7644	33.0849	22.5846
ENSG00000009765	IYD	iodotyrosine deiodinase	2.02545	2.51737	1.61162	25.1287	54.1973	69.327	42.7352
ENSG00000010319	SEMA3G	semaphorin 3G	-4.37204	-4.8912	-1.42699	41.6246	7.53106	6.46056	28.7084
ENSG00000010438	PRSS3	serine protease 3	2.00263	-16.743	-22.9218	728.483	1511.59	34.9051	23.5946
ENSG00000011638	TMEM159	transmembrane protein 159	2.13223	-1.22204	-1.70538	170.936	372.796	139.202	98.0361
ENSG00000012223	LTF	lactotransferrin	7.82402	3.08388	-1.49653	120.143	981.114	381.181	79.1489
ENSG00000012504	NR1H4	nuclear receptor subfamily 1 group H member 4	3.0475	-4.10722	-3.17142	23.0891	76.7723	3.42769	5.27327
ENSG00000012822	CALCOCO1	calcium binding and coiled-coil domain 1	2.01742	1.77489	-1.29674	850.551	1767.95	1548.08	648.084
ENSG00000018408	WWTR1	WW domain containing transcription regulator 1	-2.17024	-3.43759	-1.09088	1451.75	667.475	418.751	1330.57
ENSG00000019549	SNAI2	snail family transcriptional repressor 2	-2.32804	-35.1354	-3.53883	196.568	83.3318	2.10843	54.1801
ENSG00000023445	BIRC3	baculoviral IAP repeat containing 3	3.74429	2.70767	1.84238	81.4103	319.427	230.002	154.58
ENSG00000024862	CCDC28A	coiled-coil domain containing 28A	2.32297	-1.10702	-2.31431	196.473	469.357	176.856	81.6803
ENSG00000026950	BTN3A1	butyrophilin subfamily 3 member A1	2.53173	4.03716	1.79014	102.06	270.299	441.652	189.099
ENSG00000035664	DAPK2	death associated protein kinase 2	2.08254	1.40172	-1.20735	541.01	1132.02	761.137	446.925
ENSG00000040731	CDH10	cadherin 10	2.19047	1.16027	-3.83137	372.183	821.662	432.985	93.5514
ENSG00000047936	ROS1	ROS proto-oncogene 1, receptor tyrosine kinase	2.43594	4.10259	1.60741	12.291	34.2327	61.1131	21.7276
ENSG00000049323	LTBP1	latent transforming growth factor beta binding protein 1	2.05052	1.66789	-1.46512	264.442	552.529	448.118	178.111
ENSG00000052850	ALX4	ALX homeobox 4	2.09452	1.87625	-1.78581	21.8124	49.75	44.2259	10.4709
ENSG00000058085	LAMC2	laminin subunit gamma 2	-2.00744	-3.9311	1.32835	205.124	101.268	49.7692	274.024
ENSG00000058668	ATP2B4	ATPase plasma membrane Ca2+ transporting 4	-2.39972	-3.06538	1.23245	2081.03	839.735	652.536	2582.79
ENSG00000059804	SLC2A3	solute carrier family 2 member 3	-5.23436	-7.58765	1.25982	358.105	66.3464	44.731	452.63
ENSG00000063180	CA11	carbonic anhydrase 11	2.4458	-1.33586	-4.98618	44.8961	114.733	33.0932	6.13137
ENSG00000064205	CCN5	cellular communication network factor 5	4.41958	1.68957	-1.91549	5.21449	29.8047	10.1905	1.1012
ENSG00000064393	HIPK2	homeodomain interacting protein kinase 2	-2.00003	-1.48367	1.15519	20919.3	9858.71	13639.7	24454
ENSG00000065618	COL17A1	collagen type XVII alpha 1 chain	2.13809	1.7344	-1.71151	27.6819	62.2825	50.1904	14.7795
ENSG00000065882	TBC1D1	TBC1 domain family member 1	2.03429	-1.74367	-2.17459	164.469	340.401	92.5403	73.3291
ENSG00000067066	SP100	SP100 nuclear antigen	2.22044	-1.47835	-3.38634	15.3368	37.6849	9.37181	2.13116
ENSG00000069122	ADGRF5	adhesion G protein-coupled receptor F5	2.89102	6.69927	1.68477	171.823	515.527	1229.22	295.785
ENSG00000071575	TRIB2	tribbles pseudokinase 2	-2.39382	-2.7228	1.43598	1604.88	665.037	585.378	2308.87
ENSG00000071967	CYBRD1	cytochrome b reductase 1	2.85212	-2.09117	-4.42616	110.606	329.494	50.8754	21.3883
ENSG00000072274	TFRC	transferrin receptor	-2.07511	-1.93951	-1.13417	20738.9	9920.38	10623.5	18263.3
ENSG00000073737	DHRS9	dehydrogenase/reductase 9	2.01978	-24.2182	-9.64998	176.951	359.945	4.15457	15.7148
ENSG00000074527	NTN4	netrin 4	3.59526	2.02901	-1.24763	126.968	464.332	260.534	100.977
ENSG00000075886	TUBA3D	tubulin alpha 3d	-3.3451	-1.50189	2.22861	471.668	138.456	312.15	1062.19
ENSG00000076706	MCAM	melanoma cell adhesion molecule	2.99492	3.16307	-1.78061	22.3493	74.042	79.2364	10.8978
ENSG00000077063	CTTNBP2	cortactin binding protein 2	3.42264	6.05059	1.57667	13.3708	52.5404	94.7265	22.8392
ENSG00000077150	NFKB2	nuclear factor kappa B subunit 2	2.01158	1.42984	1.15661	715.426	1448.19	1025.63	828.084
ENSG00000078295	ADCY2	adenylate cyclase 2	2.2538	-6.55169	-14.3352	3942.44	9043.28	575.166	255.898
ENSG00000078596	ITM2A	integral membrane protein 2A	3.065	2.05167	-1.74704	6484.08	20232.9	13457	3677.65
ENSG00000079112	CDH17	cadherin 17	2.44058	-8.19362	-27.5407	466.283	1156.98	52.8625	11.8467
ENSG00000079335	CDC14A	cell division cycle 14A	2.39123	2.85783	1.0414	106.727	264.74	319.015	111.766
ENSG00000079689	SCGN	secretagogin, EF-hand calcium binding protein	2.86412	-2.63764	-3.80179	3641.43	10874.4	1325.39	904.501
ENSG00000080493	SLC4A4	solute carrier family 4 member 4	4.07266	26.6489	5.02585	81.9697	351.123	2398.19	437.376
ENSG00000080546	SESN1	sestrin 1	2.34116	2.54948	1.03854	937.996	2216.45	2413.08	974.661
ENSG00000081051	AFP	alpha fetoprotein	2.71455	5.72482	3.22693	12.577	41.7418	91.6325	49.6367
ENSG00000081248	CACNA1S	calcium voltage-gated channel subunit alpha1 S	2.37171	1.57153	1.50894	12.5224	35.3775	21.8124	20.7749
ENSG00000082556	OPRK1	opioid receptor kappa 1	3.9046	1.6301	-2.33222	372.677	1490.64	613.417	155.555
ENSG00000084636	COL16A1	collagen type XVI alpha 1 chain	3.80964	1.6022	-2.40947	42.7601	175.632	70.6057	15.3396
ENSG00000085741	WNT11	Wnt family member 11	3.49603	-1.34061	-1.75979	4.83008	32.6748	2.46622	0.690627
ENSG00000086205	FOLH1	folate hydrolase 1	10.6267	5.40549	-2.80334	147.132	1613.7	815.63	48.9906
ENSG00000087076	HSD17B14	hydroxysteroid 17-beta dehydrogenase 14	2.1221	1.03313	-2.24198	79.7858	174.471	82.4003	33.6201
ENSG00000090238	YPEL3	yippee like 3	3.91721	3.62049	1.36764	61.6274	258.443	237.415	85.849
ENSG00000090402	SI	sucrase-isomaltase	2.01599	3.09089	1.10416	1741.67	3587.15	5572.93	1929.21
ENSG00000095585	BLNK	B cell linker	3.07375	2.08335	-1.01585	81.348	259.649	174.026	79.9488
ENSG00000096060	FKBP5	FKBP prolyl isomerase 5	-3.18176	-3.55613	1.51148	18456.4	5701.5	5094.53	28062.1
ENSG00000096088	PGC	progastricsin	-3.65924	-206.892	-7.07576	1872.56	497.741	3.24974	252.66
ENSG00000100100	PIK3IP1	phosphoinositide-3-kinase interacting protein 1	3.09114	5.24971	1.31381	69.4954	223.467	384.991	92.1081
ENSG00000100170	SLC5A1	solute carrier family 5 member 1	-3.87304	-8.04407	1.81204	37.4349	7.85762	2.14546	69.6677
ENSG00000100191	SLC5A4	solute carrier family 5 member 4	-5.07005	-6.3817	-1.19304	145.518	25.0791	19.8627	121.075
ENSG00000100336	APOL4	apolipoprotein L4	3.38219	3.23246	1.03574	67.728	237.376	225.999	70.3567
ENSG00000100373	UPK3A	uroplakin 3A	2.91945	1.14379	-1.2974	11.0953	37.9544	12.9034	7.54253
ENSG00000100665	SERPINA4	serpin family A member 4	2.69897	-1.54499	-5.61858	15.9143	46.3693	9.38389	0
ENSG00000100802	C14orf93	chromosome 14 open reading frame 93	2.44796	2.56269	1.16435	90.268	226.917	237.665	106.264
ENSG00000100906	NFKBIA	NFKB inhibitor alpha	2.18009	1.23921	1.38494	1690.92	3754.88	2105.97	2359.84
ENSG00000100968	NFATC4	nuclear factor of activated T cells 4	2.30786	2.55157	1.30375	372.452	869.214	960.739	487.407
ENSG00000101680	LAMA1	laminin subunit alpha 1	-2.36152	-14.3282	-5.16407	295.523	120.806	16.917	53.4906
ENSG00000102409	BEX4	brain expressed X-linked 4	2.35024	2.75513	1.72056	81.8249	196.908	230.896	143.102
ENSG00000103316	CRYM	crystallin mu	2.27901	2.84769	1.88958	202.126	474.604	594.792	390.01
ENSG00000104689	TNFRSF10A	TNF receptor superfamily member 10a	-2.06136	-2.77602	-1.5502	556.393	257.204	187.956	349.698
ENSG00000104856	RELB	RELB proto-oncogene, NF-kB subunit	5.06081	1.30413	-2.28853	162.087	896.361	214.561	66.0003
ENSG00000104870	FCGRT	Fc fragment of IgG receptor and transporter	2.30985	1.20483	-2.15999	390.934	940.475	475.165	173.105
ENSG00000104883	PEX11G	peroxisomal biogenesis factor 11 gamma	2.14443	-1.05774	-1.47502	30.5611	69.9552	28.4335	19.5475
ENSG00000105048	TNNT1	troponin T1, slow skeletal type	2.12967	-8.8585	-12.373	195.02	432.8	17.5819	10.9587
ENSG00000105205	CLC	Charcot-Leyden crystal galectin	5.01853	-1.36433	-3.43019	18.9756	118.334	12.9155	2.61298
ENSG00000105255	FSD1	fibronectin type III and SPRY domain containing 1	2.10667	-2.19141	-8.63155	64.9029	139.456	28.4437	4.28624
ENSG00000105327	BBC3	BCL2 binding component 3	2.91163	1.47361	-2.13642	62.5463	195.712	94.5398	26.2885
ENSG00000105549	THEG	theg spermatid protein	3.57714	-1.65834	-6.65818	67.1642	298.481	35.9973	3.66088
ENSG00000105639	JAK3	Janus kinase 3	2.23024	-2.21904	-2.84486	37.2963	87.8976	15.3564	11.012
ENSG00000105696	TMEM59L	transmembrane protein 59 like	3.35102	3.76531	-1.72414	12.7683	49.2067	55.3027	5.8573
ENSG00000105810	CDK6	cyclin dependent kinase 6	-2.01698	-7.31086	-3.33477	146.175	70.804	17.415	41.7978
ENSG00000105974	CAV1	caveolin 1	5.26059	2.20718	-2.23731	6.94314	48.0339	18.4266	1.05388
ENSG00000105976	MET	MET proto-oncogene, receptor tyrosine kinase	2.08494	1.52924	-2.2116	285.355	608.854	443.164	124.45
ENSG00000105989	WNT2	Wnt family member 2	7.06772	5.44691	-2.03488	16.9724	137.026	105.015	6.03673
ENSG00000106025	TSPAN12	tetraspanin 12	2.30128	1.56044	-1.52699	520.161	1209.7	816.341	338.638
ENSG00000106034	CPED1	cadherin like and PC-esterase domain containing 1	2.53411	3.05077	1.02315	24.4626	67.6984	81.4192	25.2743
ENSG00000106038	EVX1	even-skipped homeobox 1	3.838	1.66233	-2.84782	26.9809	114.343	47.2936	6.99386
ENSG00000106070	GRB10	growth factor receptor bound protein 10	2.14382	-1.04589	-1.82121	1284.37	2793.57	1226.88	695.853
ENSG00000106560	GIMAP2	GTPase, IMAP family member 2	3.39121	-1.27116	-2.65291	69.0983	244.541	53.7877	23.8697
ENSG00000106565	TMEM176B	transmembrane protein 176B	2.27563	-7.11575	-14.3396	59.2338	142.152	5.4258	0.345314
ENSG00000107954	NEURL1	neuralized E3 ubiquitin protein ligase 1	2.54685	-1.33954	-4.28534	106.494	275.912	78.6534	21.9843
ENSG00000108932	SLC16A6	solute carrier family 16 member 6	-2.68393	-1.55818	2.17168	58.576	18.95	36.5746	132.078
ENSG00000108947	EFNB3	ephrin B3	2.12202	1.49164	-1.87049	148.148	320.699	223.539	76.5717
ENSG00000109906	ZBTB16	zinc finger and BTB domain containing 16	-2.91531	1.21815	2.00482	393.801	119.486	488.558	840.928
ENSG00000111291	GPRC5D	G protein-coupled receptor class C group 5 member D	-2.62221	-7.93398	-5.07549	790.252	295.083	94.7934	150.69
ENSG00000111341	MGP	matrix Gla protein	4.92664	16.4608	8.45743	163.008	886.872	3138.8	1562.18
ENSG00000111452	ADGRD1	adhesion G protein-coupled receptor D1	2.88201	-3.00185	-4.66847	11.2287	35.7444	2.10843	0
ENSG00000111644	ACRBP	acrosin binding protein	3.21936	1.09101	-2.39353	19.2576	67.1071	21.373	6.14931
ENSG00000111801	BTN3A3	butyrophilin subfamily 3 member A3	2.66027	3.00545	1.11333	51.1011	144.213	164.769	57.245
ENSG00000111863	ADTRP	androgen dependent TFPI regulating protein	2.11281	5.11744	2.20954	32.8216	73.2244	180.068	76.4543
ENSG00000111885	MAN1A1	mannosidase alpha class 1A member 1	2.647	4.40452	1.10017	67.3713	184.694	313.396	74.773
ENSG00000112139	MDGA1	MAM domain containing glycosylphosphatidylinositol anchor 1	2.9209	2.39458	-1.25095	138.059	428.649	348.593	108.156
ENSG00000112149	CD83	CD83 molecule	2.5985	1.43897	-1.75714	16.8529	49.6882	25.5786	8.10702
ENSG00000112183	RBM24	RNA binding motif protein 24	-3.86336	-6.76775	1.85123	39.241	8.66566	3.47681	74.6402
ENSG00000112320	SOBP	sine oculis binding protein homolog	2.30739	3.01461	-1.40507	55.8179	134.137	178.174	38.6013
ENSG00000112414	ADGRG6	adhesion G protein-coupled receptor G6	2.27324	2.08475	-1.56756	87.7773	216.894	198.112	52.484
ENSG00000112818	MEP1A	meprin A subunit alpha	8.22746	4.84802	1.28061	2.81976	44.2271	25.0225	4.46408
ENSG00000113594	LIFR	LIF receptor subunit alpha	-3.21506	-1.70994	2.20636	10037.8	3014.72	5779.51	22650.1
ENSG00000114450	GNB4	G protein subunit beta 4	-2.10504	-3.91443	-1.4685	430.649	201.497	107.235	292.038
ENSG00000114626	ABTB1	ankyrin repeat and BTB domain containing 1	2.9388	2.05622	-1.42252	160.045	478.864	333.091	111.236
ENSG00000114796	KLHL24	kelch like family member 24	2.00651	1.81099	-1.1333	820.366	1679.79	1512.91	720.804
ENSG00000115194	SLC30A3	solute carrier family 30 member 3	2.73779	1.26951	-2.20178	14.0039	43.1921	18.4191	4.34552
ENSG00000115414	FN1	fibronectin 1	2.01644	-1.13242	-2.92318	152.844	320.579	133.95	47.3532
ENSG00000116661	FBXO2	F-box protein 2	2.12326	1.17173	-1.67879	48.2095	112.219	57.4889	26.0557
ENSG00000117115	PADI2	peptidyl arginine deiminase 2	2.11131	-2.3112	-3.53189	237.291	507.561	99.6268	63.7391
ENSG00000117318	ID3	inhibitor of DNA binding 3, HLH protein	2.15323	-1.03014	-1.32659	1371.03	3090.85	1328.41	1015.24
ENSG00000118271	TTR	transthyretin	2.64709	4.52724	2.2914	132.702	372.952	652.604	319.213
ENSG00000118503	TNFAIP3	TNF alpha induced protein 3	2.61498	1.97349	2.07002	234.561	626.277	471.172	494.654
ENSG00000119737	GPR75	G protein-coupled receptor 75	-2.33124	-1.59898	-1.03666	124.42	46.6242	73.2499	119.429
ENSG00000119866	BCL11A	BAF chromatin remodeling complex subunit BCL11A	2.33049	1.17613	-2.28723	25.9783	63.7841	30.7263	9.67808
ENSG00000119950	MXI1	MAX interactor 1, dimerization protein	2.2478	3.26176	1.0839	276.478	627.155	911.639	300.771
ENSG00000120885	CLU	clusterin	2.51791	1.94582	-1.02389	893.481	2291.9	1761.2	872.275
ENSG00000121005	CRISPLD1	cysteine rich secretory protein LCCL domain containing 1	2.24133	-5.20972	-7.13441	51.3157	119.024	7.69367	4.58264
ENSG00000121270	ABCC11	ATP binding cassette subfamily C member 11	2.20212	10.2774	3.73449	17.7565	47.1887	278.234	88.4625
ENSG00000121851	POLR3GL	RNA polymerase III subunit G like	2.2188	1.52905	1.28118	80.3147	188.046	126.303	104.499
ENSG00000121858	TNFSF10	TNF superfamily member 10	3.00235	2.01027	1.22416	863.774	2618.51	1747.35	1059.86
ENSG00000122641	INHBA	inhibin subunit beta A	2.33738	54.6739	9.31428	22.8419	57.2724	1435.16	241.158
ENSG00000123240	OPTN	optineurin	4.08827	-1.47451	-7.4319	369.429	1528.05	249.595	45.8056
ENSG00000123836	PFKFB2	6-phosphofructo-2-kinase/fructose-2,6-biphosphatase 2	-2.58406	-3.19379	-1.50636	3165.71	1205.97	974.307	2089.48
ENSG00000123983	ACSL3	acyl-CoA synthetase long chain family member 3	-2.21436	-1.77864	2.06264	29564.1	13306.4	16582.1	61165.7
ENSG00000124194	GDAP1L1	ganglioside induced differentiation associated protein 1 like 1	2.19259	-1.19267	-2.71008	30.0653	72.3858	24.3828	8.51759
ENSG00000124256	ZBP1	Z-DNA binding protein 1	-2.52531	-5.29922	-1.31712	72.7152	26.6774	11.3745	54.6043
ENSG00000124429	POF1B	POF1B actin binding protein	2.35765	-7.73762	-10.8779	149.949	365.124	16.0224	9.95215
ENSG00000124935	SCGB1D2	secretoglobin family 1D member 2	2.51533	-1.90457	-5.83549	229.746	630.659	112.428	30.0276
ENSG00000125347	IRF1	interferon regulatory factor 1	2.01929	1.22942	-1.05927	135.712	278.636	168.155	128.098
ENSG00000125430	HS3ST3B1	heparan sulfate-glucosamine 3-sulfotransferase 3B1	11.4302	4.22146	1.26803	13.3765	191.222	67.3885	18.1702
ENSG00000125531	FNDC11	fibronectin type III domain containing 11	2.5121	1.83652	-1.34556	15.8312	45.322	31.9659	11.123
ENSG00000125780	TGM3	transglutaminase 3	2.93186	-1.15189	-2.12674	94.9294	286	82.0347	42.6091
ENSG00000125845	BMP2	bone morphogenetic protein 2	4.63898	-1.53735	-6.99111	174.646	824.147	112.718	21.7619
ENSG00000125968	ID1	inhibitor of DNA binding 1, HLH protein	3.33746	1.70015	1.06552	406.542	1525.97	729.322	435.87
ENSG00000126337	KRT36	keratin 36	2.94525	-3.12923	-4.95693	55.3813	173.768	15.478	7.9232
ENSG00000126562	WNK4	WNK lysine deficient protein kinase 4	2.58761	-5.48518	-13.3131	515.882	1421.07	81.5303	28.4625
ENSG00000127129	EDN2	endothelin 2	2.16745	1.5612	1.78525	15.7615	37.7527	25.9915	30.3404
ENSG00000127472	PLA2G5	phospholipase A2 group V	2.98122	3.03675	1.71524	63.0337	194.923	199.199	111.125
ENSG00000127561	SYNGR3	synaptogyrin 3	2.27832	-1.55109	-2.12501	26.1448	64.0795	15.8619	10.4116
ENSG00000127954	STEAP4	STEAP4 metalloreductase	-8.31937	-28.3851	1.44494	4502.45	519.885	146.937	6543.88
ENSG00000128253	RFPL2	ret finger protein like 2	-2.429	-5.52064	1.1912	2584.4	1058.87	462.135	3081.71
ENSG00000128594	LRRC4	leucine rich repeat containing 4	2.43624	1.65109	-2.5722	17.5693	45.855	30.5465	4.69084
ENSG00000129946	SHC2	SHC adaptor protein 2	2.32063	-1.16006	-2.13097	417.617	1009.74	356.973	187.426
ENSG00000130707	ASS1	argininosuccinate synthase 1	2.13745	2.16943	1.34809	135.146	293.784	297.402	183.553
ENSG00000131477	RAMP2	receptor activity modifying protein 2	2.39035	1.25208	-1.83736	22.1175	58.6578	28.5299	10.2915
ENSG00000131831	RAI2	retinoic acid induced 2	2.08916	1.30055	-1.79567	703.244	1475.07	915.712	388.456
ENSG00000132141	CCT6B	chaperonin containing TCP1 subunit 6B	2.00414	1.38777	-1.08039	147.383	304.103	207.197	136.045
ENSG00000132437	DDC	dopa decarboxylase	3.90762	-7.37487	-9.3778	1689.66	6770.99	218.685	170.264
ENSG00000132561	MATN2	matrilin 2	2.16975	-2.76047	-2.96361	170.121	376.726	58.4311	54.4445
ENSG00000132563	REEP2	receptor accessory protein 2	2.11956	2.72072	-1.21282	81.172	177.531	228.548	65.9475
ENSG00000132821	VSTM2L	V-set and transmembrane domain containing 2 like	2.1488	1.01954	-1.67788	1214.54	2721.33	1239.46	702.447
ENSG00000133321	PLAAT4	phospholipase A and acyltransferase 4	2.94239	-3.16844	-4.00256	102.902	324.475	28.7245	21.72
ENSG00000133466	C1QTNF6	C1q and TNF related 6	2.15776	1.62477	-1.43821	286.255	627.029	470.469	196.648
ENSG00000133561	GIMAP6	GTPase, IMAP family member 6	6.12287	-1.67728	-3.8796	12.517	85.2287	6.56523	0.702587
ENSG00000134193	REG4	regenerating family member 4	5.95788	-9.0794	-14.6135	672.564	4134.59	69.0757	40.46
ENSG00000134531	EMP1	epithelial membrane protein 1	-3.55404	-30.7491	-6.91621	1029.68	284.943	29.5915	144.562
ENSG00000135374	ELF5	E74 like ETS transcription factor 5	2.01154	1.80496	-1.1688	158.703	322.925	290.012	135.498
ENSG00000135426	TESPA1	thymocyte expressed, positive selection associated 1	3.37656	3.7639	-1.16543	7.88574	41.223	47.5867	5.97586
ENSG00000135447	PPP1R1A	protein phosphatase 1 regulatory inhibitor subunit 1A	2.30848	2.38369	1.05958	23.8362	61.3767	62.7886	25.3515
ENSG00000135549	PKIB	cAMP-dependent protein kinase inhibitor beta	2.47858	1.98649	-1.05532	442.784	1142.41	906.176	418.564
ENSG00000135899	SP110	SP110 nuclear body protein	2.51221	4.16224	2.11858	25.1438	66.7407	112.822	56.2738
ENSG00000136048	DRAM1	DNA damage regulated autophagy modulator 1	2.24443	2.00936	1.38207	21.5149	52.5233	45.9902	30.7151
ENSG00000137393	RNF144B	ring finger protein 144B	2.14114	1.82518	1.18247	471.713	1015.48	865.743	558.503
ENSG00000137501	SYTL2	synaptotagmin like 2	3.40795	5.58483	1.44727	1787.26	6310.02	10486.4	2615.27
ENSG00000137648	TMPRSS4	transmembrane serine protease 4	2.41019	-1.93848	-6.69703	142.974	351.765	71.951	17.7214
ENSG00000137699	TRIM29	tripartite motif containing 29	2.52617	1.48934	-1.82106	9.91945	30.8257	16.6379	3.64294
ENSG00000137709	POU2F3	POU class 2 homeobox 3	2.42367	1.93521	-1.84823	19.6033	51.0723	40.5754	9.20224
ENSG00000137801	THBS1	thrombospondin 1	2.30133	-1.40367	-2.41152	8856.11	20737.6	6263.74	3602.91
ENSG00000137843	PAK6	p21 (RAC1) activated kinase 6	2.01379	1.45999	-1.88227	22.5713	49.2583	34.6399	10.2306
ENSG00000138079	SLC3A1	solute carrier family 3 member 1	3.12938	5.10967	1.55861	42.0704	141.304	232.972	67.7224
ENSG00000138100	TRIM54	tripartite motif containing 54	2.13442	-1.42718	-2.84159	42.3313	96.1533	28.4029	12.1567
ENSG00000138166	DUSP5	dual specificity phosphatase 5	2.23911	3.10589	2.1661	60.0742	139.319	194.858	134.202
ENSG00000138641	HERC3	HECT and RLD domain containing E3 ubiquitin protein ligase 3	-2.44889	1.51817	3.83463	2359.84	934.154	3629.35	9424.56
ENSG00000138670	RASGEF1B	RasGEF domain family member 1B	2.31744	1.59611	-1.00225	76.6733	183.249	124.832	76.9301
ENSG00000138764	CCNG2	cyclin G2	2.21852	3.38976	1.25477	1740.92	3885.69	5954.99	2188.57
ENSG00000139055	ERP27	endoplasmic reticulum protein 27	4.95871	1.13958	-2.98058	80.9119	411.247	92.7862	25.0535
ENSG00000139117	CPNE8	copine 8	-2.59037	-70.2781	-62.6458	257.324	98.5779	0.598036	0.690627
ENSG00000139211	AMIGO2	adhesion molecule with Ig like domain 2	4.91271	1.06133	-3.06767	66.2939	341.719	70.6065	19.261
ENSG00000139220	PPFIA2	PTPRF interacting protein alpha 2	6.05652	28.0226	2.25759	83.8013	600.945	3101.13	206.709
ENSG00000139329	LUM	lumican	12.0441	35.7766	2.82449	20.1671	292.259	882.508	65.2194
ENSG00000139597	N4BP2L1	NEDD4 binding protein 2 like 1	3.6266	-1.48942	-5.12453	90.5605	347.736	59.5801	14.1182
ENSG00000139629	GALNT6	polypeptide N-acetylgalactosaminyltransferase 6	2.73183	-1.22573	-2.94119	12.1673	38.3708	9.47461	1.79183
ENSG00000139970	RTN1	reticulon 1	2.0368	3.22033	1.51895	2010.01	4105.9	6496.47	3058.21
ENSG00000140323	DISP2	dispatched RND transporter family member 2	-2.05661	-6.86256	-2.25344	868.511	411.606	117.5	375.201
ENSG00000140968	IRF8	interferon regulatory factor 8	2.8969	-3.21758	-10.9199	72.6611	215.429	21.1505	3.29762
ENSG00000141314	RHBDL3	rhomboid like 3	2.42987	1.51005	-1.30571	11.7869	33.4994	19.6772	8.17228
ENSG00000142089	IFITM3	interferon induced transmembrane protein 3	2.14355	1.16913	1.07811	35.0439	79.7307	41.3592	38.0526
ENSG00000142513	ACP4	acid phosphatase 4	-3.8638	-2.06492	1.31575	678.018	168.199	321.777	897.059
ENSG00000142583	SLC2A5	solute carrier family 2 member 5	-3.61068	-4.79184	-1.31831	137.599	35.0214	25.8604	103.416
ENSG00000142733	MAP3K6	mitogen-activated protein kinase kinase kinase 6	-2.01213	-1.28713	1.25388	849.784	417.293	657.617	1068.23
ENSG00000143171	RXRG	retinoid X receptor gamma	2.44336	-1.90131	-3.41778	22.5215	63.2806	10.1346	3.72016
ENSG00000143217	NECTIN4	nectin cell adhesion molecule 4	2.38534	3.68201	2.01603	108.219	266.641	413.082	223.582
ENSG00000143416	SELENBP1	selenium binding protein 1	2.34822	2.32832	1.53522	2099.99	4963.96	4919.16	3234.04
ENSG00000143797	MBOAT2	membrane bound O-acyltransferase domain containing 2	-2.23666	-1.63483	1.61339	11633.5	5137.69	7064.91	18900.3
ENSG00000144218	AFF3	AF4/FMR2 family member 3	-3.97232	-7.26639	-2.37121	476.879	113.99	60.8656	196.26
ENSG00000144290	SLC4A10	solute carrier family 4 member 10	2.23073	3.73808	-1.17693	75.3555	173.248	296.545	63.3171
ENSG00000144331	ZNF385B	zinc finger protein 385B	2.31874	2.74167	1.51993	1698.85	3962.82	4694.64	2590.92
ENSG00000144550	CPNE9	copine family member 9	2.78819	-3.43452	-4.27436	11.3428	35.7999	1.55951	0.404594
ENSG00000144893	MED12L	mediator complex subunit 12L	-2.87331	-3.71833	-1.75579	82.9077	25.1953	19.0255	44.948
ENSG00000145088	EAF2	ELL associated factor 2	-2.21949	-1.82617	1.41429	266.39	116.747	142.04	382.18
ENSG00000145632	PLK2	polo like kinase 2	2.70093	5.833	3.45747	50.6935	144.335	315.735	185.357
ENSG00000146070	PLA2G7	phospholipase A2 group VII	2.33863	3.52463	1.88154	604.504	1423.59	2151.45	1143.84
ENSG00000146147	MLIP	muscular LMNA interacting protein	2.7061	-2.47986	-3.00161	52.2605	149	19.1293	15.1188
ENSG00000146216	TTBK1	tau tubulin kinase 1	2.07931	1.42919	-2.26556	26.7102	58.5076	39.51	9.96411
ENSG00000146555	SDK1	sidekick cell adhesion molecule 1	-2.14377	-3.75347	1.00717	1774.31	793.689	439.57	1787.7
ENSG00000146674	IGFBP3	insulin like growth factor binding protein 3	9.60057	3.68698	-1.30758	494.11	4833.89	1844.89	376.659
ENSG00000147041	SYTL5	synaptotagmin like 5	2.62469	2.48889	-1.33642	326.738	879.119	833.956	242.403
ENSG00000147168	IL2RG	interleukin 2 receptor subunit gamma	2.44107	-1.50705	-2.16038	34.5917	91.6193	21.6511	13.7332
ENSG00000147251	DOCK11	dedicator of cytokinesis 11	-2.00333	-10.1645	-2.33322	83.6485	40.5636	5.52404	34.8203
ENSG00000147488	ST18	ST18 C2H2C-type zinc finger transcription factor	-2.53561	-9.25069	-7.4966	58.6237	21.7959	3.90897	5.32218
ENSG00000148180	GSN	gelsolin	2.32157	-2.1109	-4.55856	125.135	295.961	57.6892	24.8388
ENSG00000148584	A1CF	APOBEC1 complementation factor	4.04631	-9.70187	-12.5912	90.2592	378.355	6.39936	3.6549
ENSG00000148702	HABP2	hyaluronan binding protein 2	3.53943	-1.02896	-1.23611	36.842	143.208	35.4687	28.8042
ENSG00000148735	PLEKHS1	pleckstrin homology domain containing S1	2.51869	2.12796	1.0216	19.1978	52.6964	44.3131	19.7384
ENSG00000148908	RGS10	regulator of G protein signaling 10	2.37544	1.64404	1.01544	1303.01	3236.14	2197.88	1324.21
ENSG00000149380	P4HA3	prolyl 4-hydroxylase subunit alpha 3	2.96446	-2.15891	-2.09229	13.0712	43.4213	4.74052	4.68486
ENSG00000149557	FEZ1	fasciculation and elongation protein zeta 1	2.88568	-3.16303	-5.92483	44.9093	134.722	12.4406	4.75012
ENSG00000150556	LYPD6B	LY6/PLAUR domain containing 6B	2.75949	3.58066	1.38636	40.1411	124.925	164.263	58.139
ENSG00000150676	CCDC83	coiled-coil domain containing 83	4.93013	16.0129	3.46847	20.3005	115.392	383.421	80.3518
ENSG00000150893	FREM2	FRAS1 related extracellular matrix 2	2.11645	4.27227	1.89697	37.0878	85.4867	185.645	76.3683
ENSG00000151502	VPS26B	VPS26, retromer complex component B	-2.33217	-2.39444	1.11461	9480.41	4043.88	3941.18	10573.2
ENSG00000151503	NCAPD3	non-SMC condensin II complex subunit D3	-2.7582	-2.23628	2.2552	12547	4393.43	5460.24	29058.5
ENSG00000151715	TMEM45B	transmembrane protein 45B	2.01074	1.1921	-1.12787	1645.97	3323.56	1964.34	1457.57
ENSG00000151883	PARP8	poly(ADP-ribose) polymerase family member 8	2.31315	6.62881	2.48688	127.987	303.731	897.794	329.186
ENSG00000152086	TUBA3E	tubulin alpha 3e	-2.57495	-3.98522	-1.27055	151.142	57.5372	35.4612	118.361
ENSG00000152766	ANKRD22	ankyrin repeat domain 22	2.21672	1.89397	1.2896	153.969	348.277	295.995	200.368
ENSG00000152936	LMNTD1	lamin tail domain containing 1	2.43703	3.59281	-1.26961	13.0809	35.4835	54.4054	9.38765
ENSG00000152952	PLOD2	procollagen-lysine,2-oxoglutarate 5-dioxygenase 2	-2.00698	-4.93479	-3.00833	232.868	111.974	42.6892	72.8561
ENSG00000153029	MR1	major histocompatibility complex, class I-related	2.39268	-1.38222	-2.40264	24.8872	63.1374	17.1025	8.53553
ENSG00000153234	NR4A2	nuclear receptor subfamily 4 group A member 2	8.58537	10.651	-1.04795	32.9365	306.131	382.194	30.6737
ENSG00000153292	ADGRF1	adhesion G protein-coupled receptor F1	5.5238	18.5885	2.38551	22.6643	145.212	514.987	59.8601
ENSG00000153446	C16orf89	chromosome 16 open reading frame 89	5.89282	3.30889	-2.98257	8.86305	64.9935	35.1442	0.351294
ENSG00000153714	LURAP1L	leucine rich adaptor protein 1 like	2.8458	-3.55503	-5.83807	87.1924	254.577	22.3364	12.042
ENSG00000154330	PGM5	phosphoglucomutase 5	2.21496	-4.40739	-5.80776	35.3995	80.4063	6.26299	3.64892
ENSG00000154438	ASZ1	ankyrin repeat, SAM and basic leucine zipper domain containing 1	6.91354	150.362	7.26528	5.34791	64.469	1519.33	66.8927
ENSG00000154553	PDLIM3	PDZ and LIM domain 3	3.74104	-1.15293	-4.04104	156.35	595.131	135.316	35.8992
ENSG00000155846	PPARGC1B	PPARG coactivator 1 beta	-2.14072	-1.28839	1.21306	1469.34	651.676	1122.08	1804.2
ENSG00000155849	ELMO1	engulfment and cell motility 1	-2.35352	-6.60875	-1.18364	99.1933	40.1359	12.4527	83.4547
ENSG00000155850	SLC26A2	solute carrier family 26 member 2	-2.31167	-1.40622	2.29691	14870.9	6342.56	10516.5	34619.6
ENSG00000156587	UBE2L6	ubiquitin conjugating enzyme E2 L6	2.54373	-1.45109	-1.97007	103.537	271.395	70.1252	50.6443
ENSG00000157483	MYO1E	myosin IE	-2.10927	-1.78225	1.41426	1616.06	744.153	888.043	2313.29
ENSG00000157554	ERG	ETS transcription factor ERG	-2.17897	-1.23695	1.74009	15081	6875.84	12171.8	26355.8
ENSG00000157734	SNX22	sorting nexin 22	2.63034	2.27381	-1.06609	695.802	1843.11	1592.28	652.044
ENSG00000157911	PEX10	peroxisomal biogenesis factor 10	-2.03027	-1.09076	1.5528	3612.44	1766.03	3308.71	5630.91
ENSG00000158786	PLA2G2F	phospholipase A2 group IIF	4.25778	1.27446	-2.20342	11.0897	58.3252	14.8328	2.85767
ENSG00000159182	PRAC1	PRAC1 small nuclear protein	2.10707	-1.10886	-1.64723	1452.44	3258.68	1298.06	843.16
ENSG00000159337	PLA2G4D	phospholipase A2 group IVD	3.53034	3.41148	-1.18582	14.601	57.7087	56.0685	11.8033
ENSG00000159399	HK2	hexokinase 2	-2.01625	-3.31552	-2.33364	2252.91	1103.31	665.901	951.748
ENSG00000159921	GNE	glucosamine (UDP-N-acetyl)-2-epimerase/N-acetylmannosamine kinase	-2.07221	-41.5522	-14.8616	553.639	260.539	8.98154	32.3764
ENSG00000160336	ZNF761	zinc finger protein 761	-2.08921	-5.149	-1.40503	20636.5	9756.14	3898.76	14605.9
ENSG00000160791	CCR5	C-C motif chemokine receptor 5 (gene/pseudogene)	9.19441	2.37881	1.00477	4.11772	60.0849	13.7349	3.93495
ENSG00000162545	CAMK2N1	calcium/calmodulin dependent protein kinase II inhibitor 1	2.58262	1.32942	-4.01019	8539.29	22489.8	11419.7	2066.06
ENSG00000162598	C1orf87	chromosome 1 open reading frame 87	-3.46172	-1.74674	2.52519	94.2666	24.5251	52.4776	247.69
ENSG00000162723	SLAMF9	SLAM family member 9	2.89609	1.88682	-1.06873	12.9725	45.0148	27.3738	11.6907
ENSG00000162873	KLHDC8A	kelch domain containing 8A	3.09169	-1.095	-3.59454	13.7125	46.5275	12.2313	1.39321
ENSG00000162896	PIGR	polymeric immunoglobulin receptor	2.47799	-3.15989	-3.38777	37.9933	98.3068	10.246	8.93574
ENSG00000162981	LRATD1	LRAT domain containing 1	2.0392	1.75771	1.31273	292.32	600.136	516.944	385.12
ENSG00000163121	NEURL3	neuralized E3 ubiquitin protein ligase 3	5.45909	-1.13407	-2.84824	92.0454	554.527	80.1268	28.3468
ENSG00000163346	PBXIP1	PBX homeobox interacting protein 1	2.04988	2.01758	1.55862	1420.16	2932.6	2883.89	2222.87
ENSG00000163406	SLC15A2	solute carrier family 15 member 2	-2.01568	-1.01648	2.32164	1516.36	740.699	1491.7	3572.9
ENSG00000163501	IHH	Indian hedgehog signaling molecule	3.06473	5.19248	2.19353	395.826	1252.52	2147.57	887.735
ENSG00000163536	SERPINI1	serpin family I member 1	3.32846	3.65134	-1.23718	106.516	367.532	402.473	85.3901
ENSG00000163631	ALB	albumin	5.33004	7.45835	1.30946	221.497	1216.36	1706.24	292.426
ENSG00000163827	LRRC2	leucine rich repeat containing 2	7.61068	1.82507	-1.63999	10.858	103.251	22.2427	5.00079
ENSG00000164175	SLC45A2	solute carrier family 45 member 2	-3.90808	-4.88192	1.04991	61.5908	12.8817	10.172	65.0572
ENSG00000164211	STARD4	StAR related lipid transfer domain containing 4	-2.01023	-1.87854	1.4535	1615.42	795.831	854.335	2357.47
ENSG00000164266	SPINK1	serine peptidase inhibitor, Kazal type 1	2.46157	-4.5175	-5.42724	1237.36	3230.4	244.778	200.323
ENSG00000164451	CALHM4	calcium homeostasis modulator family member 4	3.67969	2.14539	-1.74398	12.8589	56.4773	31.2855	5.86328
ENSG00000164484	TMEM200A	transmembrane protein 200A	6.66956	3.29838	1.15343	5.427	49.9291	23.6058	6.43534
ENSG00000164488	DACT2	dishevelled binding antagonist of beta catenin 2	2.91947	1.35409	-1.19837	22.3878	72.411	31.2197	17.7095
ENSG00000164604	GPR85	G protein-coupled receptor 85	6.00902	10.4205	-1.77516	18.2106	122.179	212.797	8.23315
ENSG00000164690	SHH	sonic hedgehog signaling molecule	13.6227	1.08641	-7.40191	50.4643	730.104	55.3655	3.00561
ENSG00000164850	GPER1	G protein-coupled estrogen receptor 1	3.6225	-1.03507	-3.6242	32.406	125.217	31.2666	6.24993
ENSG00000165028	NIPSNAP3B	nipsnap homolog 3B	3.65333	3.55162	-1.20501	35.2604	135.592	131.88	28.1869
ENSG00000165029	ABCA1	ATP binding cassette subfamily A member 1	2.2211	2.67128	1.38741	67.9273	164.883	203.008	98.3299
ENSG00000165078	CPA6	carboxypeptidase A6	3.55827	107.269	35.1663	6.16275	32.6102	1077.22	349.754
ENSG00000165698	SPACA9	sperm acrosome associated 9	2.10962	1.07686	-1.52303	41.8444	94.7982	45.6294	25.9824
ENSG00000165821	SALL2	spalt like transcription factor 2	2.03475	3.19851	1.07047	207.592	430.558	686.915	222.798
ENSG00000165966	PDZRN4	PDZ domain containing ring finger 4	-3.1862	-30.0136	-3.9365	314.28	95.93	7.04651	77.717
ENSG00000166033	HTRA1	HtrA serine peptidase 1	2.05431	1.48476	-1.35505	65.6079	141.504	99.8077	47.1205
ENSG00000166046	TCP11L2	t-complex 11 like 2	2.04242	1.57485	-1.08253	168.994	375.765	281.731	154.233
ENSG00000166147	FBN1	fibrillin 1	2.53692	1.4885	1.61492	272.246	719.407	413.08	449.736
ENSG00000166159	LRTM2	leucine rich repeats and transmembrane domains 2	2.04548	-7.71636	-11.0032	458.07	941.229	56.5146	38.3941
ENSG00000166546	BEAN1	brain expressed associated with NEDD4 1	-2.21065	-5.58586	1.67185	115.721	49.7968	17.8842	196.863
ENSG00000166670	MMP10	matrix metallopeptidase 10	3.1953	1.47452	-1.91017	350.377	1136.18	519.561	181.338
ENSG00000166741	NNMT	nicotinamide N-methyltransferase	-2.80649	-2.4188	1.25363	63.2358	20.6129	24.5605	80.1641
ENSG00000166743	ACSM1	acyl-CoA synthetase medium chain family member 1	-2.14212	-1.58542	1.7504	91.318	41.0989	56.3412	163.237
ENSG00000166819	PLIN1	perilipin 1	2.19846	-1.09375	-1.55284	37.6167	85.8801	34.2496	23.048
ENSG00000166920	C15orf48	chromosome 15 open reading frame 48	2.98892	6.74898	1.38257	50.3949	163.981	381.615	71.764
ENSG00000167552	TUBA1A	tubulin alpha 1a	2.74438	1.73076	-1.337	2355	6576.27	4114.45	1752.37
ENSG00000168065	SLC22A11	solute carrier family 22 member 11	2.46632	1.46585	-1.16902	25.3783	67.9308	38.8991	21.1735
ENSG00000168209	DDIT4	DNA damage inducible transcript 4	-2.37702	-2.37362	-1.23899	543.482	225.533	224.52	436.922
ENSG00000168348	INSM2	INSM transcriptional repressor 2	3.00542	-8.67379	-12.3344	67.6589	210.657	5.4368	2.13714
ENSG00000168785	TSPAN5	tetraspanin 5	2.07215	4.52478	2.71427	208.278	434.636	956.507	572.178
ENSG00000168824	NSG1	neuronal vesicle trafficking associated 1	3.11391	1.47695	-2.24043	88.5348	288.113	132.975	37.1727
ENSG00000168874	ATOH8	atonal bHLH transcription factor 8	3.72784	3.37012	1.78017	44.5789	174.221	156.751	81.07
ENSG00000169031	COL4A3	collagen type IV alpha 3 chain	2.19654	2.17392	1.12084	38.1151	86.4169	86.4174	43.0017
ENSG00000169071	ROR2	receptor tyrosine kinase like orphan receptor 2	2.90153	1.57487	-1.40304	13.7819	44.6059	23.1309	8.91023
ENSG00000169302	STK32A	serine/threonine kinase 32A	2.72299	-2.4221	-6.52926	1036.33	2863.4	421.621	151.868
ENSG00000169347	GP2	glycoprotein 2	-2.41688	-1.46403	2.16821	83.3663	32.8066	55.9222	184.078
ENSG00000169418	NPR1	natriuretic peptide receptor 1	-2.30278	-18.439	-6.66768	262.478	112.525	11.2642	37.0617
ENSG00000169710	FASN	fatty acid synthase	-2.12857	-1.36994	1.37798	39537.4	17865	28401.9	55362.6
ENSG00000169884	WNT10B	Wnt family member 10B	2.08216	1.73169	-1.97981	144.348	306.582	252.9	70.7335
ENSG00000170915	PAQR8	progestin and adipoQ receptor family member 8	2.02093	1.43579	1.01859	23.0794	48.5202	34.0974	23.4053
ENSG00000171346	KRT15	keratin 15	-6.45927	-57.9168	-22.9298	266.247	39.3386	1.57803	9.39802
ENSG00000171522	PTGER4	prostaglandin E receptor 4	-2.21076	4.35612	6.05872	61.1929	26.0158	276.412	385.901
ENSG00000172238	ATOH1	atonal bHLH transcription factor 1	4.11799	5.71209	1.77558	9.83067	48.6504	68.8793	19.6498
ENSG00000172296	SPTLC3	serine palmitoyltransferase long chain base subunit 3	4.30463	2.72339	-1.57247	34.3278	156.616	98.5676	20.6368
ENSG00000172348	RCAN2	regulator of calcineurin 2	4.83327	1.45798	-2.0542	41.8848	212.916	62.401	18.5486
ENSG00000172478	MAB21L4	mab-21 like 4	4.00764	1.94083	1.39969	7.67323	38.1836	17.1331	11.7679
ENSG00000172551	MUCL1	mucin like 1	4.83012	3.42289	1.00174	25.0609	140.833	97.1802	24.7707
ENSG00000172867	KRT2	keratin 2	5.60123	2.65993	1.56533	50.5934	307.188	142.053	81.1445
ENSG00000173239	LIPM	lipase family member M	3.09541	3.26404	1.97891	11.0221	41.1441	43.0252	25.1422
ENSG00000173334	TRIB1	tribbles pseudokinase 1	2.67972	2.59066	1.1172	6123.48	16472.1	15920.1	6843.53
ENSG00000173482	PTPRM	protein tyrosine phosphatase receptor type M	-2.52768	-4.09761	-1.59077	2836.43	1093.23	666.06	1761.65
ENSG00000173702	MUC13	mucin 13, cell surface associated	2.04296	-11.4557	-14.6259	46.0356	95.8971	1.52891	0
ENSG00000174080	CTSF	cathepsin F	2.12006	2.44882	1.29794	1565.4	3388.21	3926.26	2046.23
ENSG00000174099	MSRB3	methionine sulfoxide reductase B3	2.18918	-2.9986	-7.25606	58.908	131.727	17.9526	5.10141
ENSG00000174428	GTF2IRD2B	GTF2I repeat domain containing 2B	2.03804	1.22874	-1.3858	73.1133	153.942	90.612	51.9995
ENSG00000174640	SLCO2A1	solute carrier organic anion transporter family member 2A1	-2.06601	-6.48929	-2.86914	143.316	65.9708	18.1271	46.3662
ENSG00000174948	GPR149	G protein-coupled receptor 149	4.24726	1.28317	-1.37012	3.55551	28.364	5.55464	1.45847
ENSG00000175352	NRIP3	nuclear receptor interacting protein 3	2.85944	2.48954	1.25809	160.169	468.852	408.555	203.031
ENSG00000175356	SCUBE2	signal peptide, CUB domain and EGF like domain containing 2	7.43625	3.01055	-1.06397	82.3947	692.383	267.55	76.736
ENSG00000175928	LRRN1	leucine rich repeat neuronal 1	3.78523	45.4605	2.8648	16.0687	70.91	904.256	52.8554
ENSG00000176153	GPX2	glutathione peroxidase 2	2.05842	-10.5512	-10.8546	674.118	1400	59.8811	57.6996
ENSG00000176428	VPS37D	VPS37D subunit of ESCRT-I	2.14858	1.33222	-1.53394	47.2596	110.494	64.8562	28.827
ENSG00000176788	BASP1	brain abundant membrane attached signal protein 1	2.62177	3.72482	1.33833	19.302	56.8561	81.7552	26.9242
ENSG00000177301	KCNA2	potassium voltage-gated channel subfamily A member 2	3.16547	-2.89216	-5.36996	36.284	141.294	8.75981	2.20838
ENSG00000177398	UMODL1	uromodulin like 1	2.11428	2.36309	1.40475	18.4925	42.1285	47.8651	26.9671
ENSG00000178038	ALS2CL	ALS2 C-terminal like	2.73094	-2.13594	-4.10067	50.2848	150.483	20.979	8.43053
ENSG00000178075	GRAMD1C	GRAM domain containing 1C	2.01368	2.17153	-1.19253	161.589	330.926	357.436	135.283
ENSG00000178222	RNF212	ring finger protein 212	3.25952	-2.27038	-4.21927	173.402	576.685	74.5616	38.0906
ENSG00000178538	CA8	carbonic anhydrase 8	2.77234	11.4127	5.04421	57.3061	164.182	696.173	304.666
ENSG00000178573	MAF	MAF bZIP transcription factor	-3.44363	-4.21214	-1.93099	543.725	154.359	125.064	278.238
ENSG00000178796	RIIAD1	regulatory subunit of type II PKA R-subunit (RIIa) domain containing 1	2.13694	-4.4845	-6.17133	38.1581	86.7808	6.21388	3.13772
ENSG00000178882	RFLNA	refilin A	2.24202	-3.01879	-5.22909	245.158	568.693	76.3281	41.5911
ENSG00000179256	SMCO3	single-pass membrane protein with coiled-coil domains 3	2.17022	1.48726	-1.44534	17.5887	42.0667	27.6852	11.1839
ENSG00000179715	PCED1B	PC-esterase domain containing 1B	4.57553	1.80222	-2.42209	5.74766	33.6372	12.0893	0.345314
ENSG00000180113	TDRD6	tudor domain containing 6	2.09899	3.06294	1.37544	273.611	594.559	884.294	382.796
ENSG00000180535	BHLHA15	basic helix-loop-helix family member a15	-2.2642	-6.71816	-3.33784	78.7353	31.3191	7.9959	19.9477
ENSG00000180806	HOXC9	homeobox C9	2.20049	2.29926	1.98293	76.7425	177.08	184.721	158.19
ENSG00000180875	GREM2	gremlin 2, DAN family BMP antagonist	-2.27692	1.70812	2.04959	45.7204	18.0866	79.7185	96.5604
ENSG00000181264	TMEM136	transmembrane protein 136	2.16556	2.2203	1.03739	593.902	1293.22	1325.9	616.562
ENSG00000181449	SOX2	SRY-box 2	2.07589	-2.70657	-3.03485	46.8311	99.3773	15.7757	13.7256
ENSG00000181458	TMEM45A	transmembrane protein 45A	2.31138	1.83199	1.37331	87.6855	211.2	165.194	122.467
ENSG00000181634	TNFSF15	TNF superfamily member 15	4.15593	1.66162	-3.48737	35.0968	161.92	61.3201	6.97644
ENSG00000182568	SATB1	SATB homeobox 1	4.56476	2.18645	-3.01503	52.2637	251.236	118.479	14.4771
ENSG00000182993	C12orf60	chromosome 12 open reading frame 60	2.24755	2.73713	1.3204	66.9368	156.211	190.168	89.7808
ENSG00000183186	C2CD4C	C2 calcium dependent domain containing 4C	3.77867	-3.58981	-6.52253	76.5965	303.638	19.0977	8.47625
ENSG00000183654	MARCH11	membrane associated ring-CH-type finger 11	2.06842	-10.0716	-14.0091	80.2857	175.364	4.66645	1.73853
ENSG00000183773	AIFM3	apoptosis inducing factor mitochondria associated 3	2.11466	1.26511	-1.36079	45.7048	101.772	58.8044	32.4281
ENSG00000183778	B3GALT5	beta-1,3-galactosyltransferase 5	2.65362	1.12478	-1.51242	752.45	2167.37	855.213	478.669
ENSG00000184012	TMPRSS2	transmembrane serine protease 2	-2.38172	-3.70591	-1.0253	13047	5463.44	3507.33	12723.1
ENSG00000184254	ALDH1A3	aldehyde dehydrogenase 1 family member A3	-2.33534	-2.2849	1.30763	1185.26	503.214	514.268	1553.26
ENSG00000184304	PRKD1	protein kinase D1	2.00262	1.44847	-1.1185	1305.49	2620.45	1894.31	1165.95
ENSG00000184470	TXNRD2	thioredoxin reductase 2	2.12576	3.73489	2.44848	23.3027	54.7606	101.469	63.9566
ENSG00000184481	FOXO4	forkhead box O4	2.17558	2.84715	1.45219	169.262	376.357	497.223	249.23
ENSG00000184584	TMEM173	transmembrane protein 173	2.13672	1.51264	-1.51193	196.891	425.07	299.636	128.739
ENSG00000185303	SFTPA2	surfactant protein A2	2.14249	1.20006	-1.29569	3800.94	8194.01	4568.29	2926.78
ENSG00000185437	SH3BGR	SH3 domain binding glutamate rich protein	2.04862	1.95247	1.45038	49.12	107.261	101.155	73.7256
ENSG00000186469	GNG2	G protein subunit gamma 2	2.93833	4.08249	-1.85067	25.2428	79.5515	111.342	12.1785
ENSG00000186470	BTN3A2	butyrophilin subfamily 3 member A2	2.27151	3.49419	-1.10673	57.3073	134.944	208.45	51.5492
ENSG00000186847	KRT14	keratin 14	-2.09267	-3.09613	-1.57136	181.848	83.7129	53.9128	112.439
ENSG00000186998	EMID1	EMI domain containing 1	2.08803	2.90826	1.0318	99.1381	219.696	311.298	102.414
ENSG00000187398	LUZP2	leucine zipper protein 2	2.35397	6.00375	3.91101	491.817	1174.78	3031.08	1964.01
ENSG00000187510	C12orf74	chromosome 12 open reading frame 74	3.57841	4.96237	1.64846	10.7112	45.996	65.4698	19.733
ENSG00000187955	COL14A1	collagen type XIV alpha 1 chain	2.47396	2.14304	-1.8011	12.602	35.3011	30.5038	5.34012
ENSG00000188089	PLA2G4E	phospholipase A2 group IVE	-3.00826	-6.21104	1.22893	129.314	37.2205	15.7508	161.934
ENSG00000188257	PLA2G2A	phospholipase A2 group IIA	4.02579	1.37444	-2.59332	2159.78	8914.25	2985.69	817.167
ENSG00000188313	PLSCR1	phospholipid scramblase 1	2.7089	-1.09014	-2.81956	14.0872	41.9865	12.7058	2.94035
ENSG00000189325	C6orf222	chromosome 6 open reading frame 222	4.49824	-1.62338	-1.962	20.0724	98.5139	11.2762	8.64373
ENSG00000189334	S100A14	S100 calcium binding protein A14	3.11868	-2.25495	-2.68791	18.369	68.2827	6.25091	4.51738
ENSG00000189431	RASSF10	Ras association domain family member 10	2.34055	1.02456	-2.91625	138.717	333.321	141.801	44.7784
ENSG00000196139	AKR1C3	aldo-keto reductase family 1 member C3	4.10004	-2.33962	-5.74575	158.814	708.826	63.5026	22.1382
ENSG00000196620	UGT2B15	UDP glucuronosyltransferase family 2 member B15	3.8646	1.33508	1.18121	11.4859	57.2412	16.8717	14.4576
ENSG00000196660	SLC30A10	solute carrier family 30 member 10	2.36151	2.01431	-1.20555	13.6277	40.2676	33.5616	10.416
ENSG00000196739	COL27A1	collagen type XXVII alpha 1 chain	2.28907	1.32231	-1.91653	24.5358	60.639	33.5681	10.87
ENSG00000197888	UGT2B17	UDP glucuronosyltransferase family 2 member B17	6.38303	1.50274	-1.19603	4.63152	49.3718	8.74773	3.17308
ENSG00000197893	NRAP	nebulin related anchoring protein	2.27462	-19.2152	-7.85233	104.43	242.331	2.10843	10.6134
ENSG00000198075	SULT1C4	sulfotransferase family 1C member 4	2.42517	6.17596	4.12282	21.8648	58.7732	162.495	105.961
ENSG00000198125	MB	myoglobin	2.14549	1.75644	1.38529	1257.03	2776.56	2255.09	1762.99
ENSG00000198467	TPM2	tropomyosin 2	2.14868	1.71115	-1.60675	56.8726	128.5	100.488	33.9464
ENSG00000203778	FAM229B	family with sequence similarity 229 member B	2.15591	2.03743	1.10196	42.0163	98.8051	91.9248	46.7986
ENSG00000203952	CCDC160	coiled-coil domain containing 160	2.06085	2.70691	3.27854	26.6255	58.0353	77.0354	94.2792
ENSG00000203985	LDLRAD1	low density lipoprotein receptor class A domain containing 1	2.59953	-2.34958	-8.38083	183.308	480.601	76.6349	18.8036
ENSG00000203995	ZYG11A	zyg-11 family member A, cell cycle regulator	2.39532	1.8871	-1.06878	116.747	286.898	225.231	109.404
ENSG00000205517	RGL3	ral guanine nucleotide dissociation stimulator like 3	2.33333	3.52479	1.04213	23.321	58.5614	91.4961	24.0387
ENSG00000205856	C22orf42	chromosome 22 open reading frame 42	-3.79806	-21.6481	-1.02408	145.04	37.0162	3.34154	141.949
ENSG00000211445	GPX3	glutathione peroxidase 3	2.47389	-5.83573	-2.91741	16232.9	40963.4	2671.28	5431.49
ENSG00000211452	DIO1	iodothyronine deiodinase 1	2.47074	-1.00083	-1.8865	37.7751	99.1794	38.1081	18.4164
ENSG00000213889	PPM1N	protein phosphatase, Mg2+/Mn2+ dependent 1N (putative)	2.14069	-2.76007	-4.89197	103.98	233.749	34.2756	17.1085
ENSG00000215018	COL28A1	collagen type XXVIII alpha 1 chain	2.39971	-2.63742	-5.06318	96.9419	240.951	34.2764	15.7502
ENSG00000215187	FAM166B	family with sequence similarity 166 member B	-2.09162	-9.33455	-3.99241	151.692	71.3727	13.5079	35.9584
ENSG00000228278	ORM2	orosomucoid 2	-8.97568	-40.831	-2.44482	258.022	26.4989	2.70082	103.685
ENSG00000231738	TSPAN19	tetraspanin 19	3.00272	1.65269	-1.60065	17.7719	64.7438	32.3905	9.38008
ENSG00000232859	LYRM9	LYR motif containing 9	3.18915	1.78967	-1.02081	25.9395	91.3566	49.2936	25.1079
ENSG00000237489	C10orf143	chromosome 10 open reading frame 143	2.34466	1.48853	-1.23537	35.3842	88.0036	53.9872	28.1658
ENSG00000242110	AMACR	alpha-methylacyl-CoA racemase	-3.43645	-1.51851	4.96074	3740.29	1076.96	2456.15	18733.7
ENSG00000243244	STON1	stonin 1	3.31777	2.0098	1.18001	76.1259	259.335	155.776	90.3115
ENSG00000246705	H2AFJ	H2A histone family member J	2.06298	1.95313	1.29726	1889.69	4130.55	3892.97	2503.7
ENSG00000248329	APELA	apelin receptor early endogenous ligand	4.31326	6.75853	1.8048	32.6548	149.007	235.571	61.0315
ENSG00000249992	TMEM158	transmembrane protein 158 (gene/pseudogene)	2.11044	1.33578	1.22337	125.466	277.695	170.572	155.435
ENSG00000261341	LOC105372440	uncharacterized LOC105372440	-4.74389	-2.2905	1.42359	205.318	38.4456	86.1621	296.331
ENSG00000261371	PECAM1	platelet and endothelial cell adhesion molecule 1	3.07624	1.79148	2.33827	36.574	120.444	68.1164	90.6477
ENSG00000262543	SMIM28	small integral membrane protein 28	2.01826	2.66137	1.0642	35.3691	75.8895	100.899	37.8774
ENSG00000263155	MYZAP	myocardial zonula adherens protein	2.38112	1.35524	-2.64229	80.8134	206.715	112.463	26.958
ENSG00000267221	C17orf113	chromosome 17 open reading frame 113	2.02691	1.41852	-1.31871	55.9857	118.797	81.2157	41.2001
ENSG00000270765	GAS2L2	growth arrest specific 2 like 2	2.54034	-1.45628	-2.30448	15.2423	43.9706	9.5562	4.63156
ENSG00000276644	DACH1	dachshund family transcription factor 1	3.04251	3.99463	1.2703	126.046	392.118	517.767	161.845
ENSG00000284308	C2orf81	chromosome 2 open reading frame 81	2.83519	1.74863	-1.20093	12.1116	39.1008	23.1067	9.44095

## Sheet: AR-as. adaptive
ENSEMBL	SYMBOL	GENENAME	fc_VCaP.T_0.1nM_T_48h	fc_VCaP.CT_0.1nM_T	fc_VCaP.CT_10nM_T_48h	level_VCaP-T_10nM_T	level_VCaP-T_0.1nM_T_48h	level_VCaP-CT_0.1nM_T	level_VCaP-CT_10nM_T_48h
ENSG00000010438	PRSS3	serine protease 3	2.00263	-16.743	-22.9218	728.483	1511.59	34.9051	23.5946
ENSG00000011638	TMEM159	transmembrane protein 159	2.13223	-1.22204	-1.70538	170.936	372.796	139.202	98.0361
ENSG00000012504	NR1H4	nuclear receptor subfamily 1 group H member 4	3.0475	-4.10722	-3.17142	23.0891	76.7723	3.42769	5.27327
ENSG00000024862	CCDC28A	coiled-coil domain containing 28A	2.32297	-1.10702	-2.31431	196.473	469.357	176.856	81.6803
ENSG00000063180	CA11	carbonic anhydrase 11	2.4458	-1.33586	-4.98618	44.8961	114.733	33.0932	6.13137
ENSG00000064205	CCN5	cellular communication network factor 5	4.41958	1.68957	-1.91549	5.21449	29.8047	10.1905	1.1012
ENSG00000065882	TBC1D1	TBC1 domain family member 1	2.03429	-1.74367	-2.17459	164.469	340.401	92.5403	73.3291
ENSG00000067066	SP100	SP100 nuclear antigen	2.22044	-1.47835	-3.38634	15.3368	37.6849	9.37181	2.13116
ENSG00000071967	CYBRD1	cytochrome b reductase 1	2.85212	-2.09117	-4.42616	110.606	329.494	50.8754	21.3883
ENSG00000073737	DHRS9	dehydrogenase/reductase 9	2.01978	-24.2182	-9.64998	176.951	359.945	4.15457	15.7148
ENSG00000078295	ADCY2	adenylate cyclase 2	2.2538	-6.55169	-14.3352	3942.44	9043.28	575.166	255.898
ENSG00000079112	CDH17	cadherin 17	2.44058	-8.19362	-27.5407	466.283	1156.98	52.8625	11.8467
ENSG00000079689	SCGN	secretagogin, EF-hand calcium binding protein	2.86412	-2.63764	-3.80179	3641.43	10874.4	1325.39	904.501
ENSG00000085741	WNT11	Wnt family member 11	3.49603	-1.34061	-1.75979	4.83008	32.6748	2.46622	0.690627
ENSG00000087076	HSD17B14	hydroxysteroid 17-beta dehydrogenase 14	2.1221	1.03313	-2.24198	79.7858	174.471	82.4003	33.6201
ENSG00000100373	UPK3A	uroplakin 3A	2.91945	1.14379	-1.2974	11.0953	37.9544	12.9034	7.54253
ENSG00000100665	SERPINA4	serpin family A member 4	2.69897	-1.54499	-5.61858	15.9143	46.3693	9.38389	0
ENSG00000104856	RELB	RELB proto-oncogene, NF-kB subunit	5.06081	1.30413	-2.28853	162.087	896.361	214.561	66.0003
ENSG00000104870	FCGRT	Fc fragment of IgG receptor and transporter	2.30985	1.20483	-2.15999	390.934	940.475	475.165	173.105
ENSG00000104883	PEX11G	peroxisomal biogenesis factor 11 gamma	2.14443	-1.05774	-1.47502	30.5611	69.9552	28.4335	19.5475
ENSG00000105048	TNNT1	troponin T1, slow skeletal type	2.12967	-8.8585	-12.373	195.02	432.8	17.5819	10.9587
ENSG00000105205	CLC	Charcot-Leyden crystal galectin	5.01853	-1.36433	-3.43019	18.9756	118.334	12.9155	2.61298
ENSG00000105255	FSD1	fibronectin type III and SPRY domain containing 1	2.10667	-2.19141	-8.63155	64.9029	139.456	28.4437	4.28624
ENSG00000105549	THEG	theg spermatid protein	3.57714	-1.65834	-6.65818	67.1642	298.481	35.9973	3.66088
ENSG00000105639	JAK3	Janus kinase 3	2.23024	-2.21904	-2.84486	37.2963	87.8976	15.3564	11.012
ENSG00000106070	GRB10	growth factor receptor bound protein 10	2.14382	-1.04589	-1.82121	1284.37	2793.57	1226.88	695.853
ENSG00000106560	GIMAP2	GTPase, IMAP family member 2	3.39121	-1.27116	-2.65291	69.0983	244.541	53.7877	23.8697
ENSG00000106565	TMEM176B	transmembrane protein 176B	2.27563	-7.11575	-14.3396	59.2338	142.152	5.4258	0.345314
ENSG00000107954	NEURL1	neuralized E3 ubiquitin protein ligase 1	2.54685	-1.33954	-4.28534	106.494	275.912	78.6534	21.9843
ENSG00000109906	ZBTB16	zinc finger and BTB domain containing 16	-2.91531	1.21815	2.00482	393.801	119.486	488.558	840.928
ENSG00000111452	ADGRD1	adhesion G protein-coupled receptor D1	2.88201	-3.00185	-4.66847	11.2287	35.7444	2.10843	0
ENSG00000111644	ACRBP	acrosin binding protein	3.21936	1.09101	-2.39353	19.2576	67.1071	21.373	6.14931
ENSG00000112149	CD83	CD83 molecule	2.5985	1.43897	-1.75714	16.8529	49.6882	25.5786	8.10702
ENSG00000115194	SLC30A3	solute carrier family 30 member 3	2.73779	1.26951	-2.20178	14.0039	43.1921	18.4191	4.34552
ENSG00000115414	FN1	fibronectin 1	2.01644	-1.13242	-2.92318	152.844	320.579	133.95	47.3532
ENSG00000116661	FBXO2	F-box protein 2	2.12326	1.17173	-1.67879	48.2095	112.219	57.4889	26.0557
ENSG00000117115	PADI2	peptidyl arginine deiminase 2	2.11131	-2.3112	-3.53189	237.291	507.561	99.6268	63.7391
ENSG00000117318	ID3	inhibitor of DNA binding 3, HLH protein	2.15323	-1.03014	-1.32659	1371.03	3090.85	1328.41	1015.24
ENSG00000119866	BCL11A	BAF chromatin remodeling complex subunit BCL11A	2.33049	1.17613	-2.28723	25.9783	63.7841	30.7263	9.67808
ENSG00000121005	CRISPLD1	cysteine rich secretory protein LCCL domain containing 1	2.24133	-5.20972	-7.13441	51.3157	119.024	7.69367	4.58264
ENSG00000123240	OPTN	optineurin	4.08827	-1.47451	-7.4319	369.429	1528.05	249.595	45.8056
ENSG00000124194	GDAP1L1	ganglioside induced differentiation associated protein 1 like 1	2.19259	-1.19267	-2.71008	30.0653	72.3858	24.3828	8.51759
ENSG00000124429	POF1B	POF1B actin binding protein	2.35765	-7.73762	-10.8779	149.949	365.124	16.0224	9.95215
ENSG00000124935	SCGB1D2	secretoglobin family 1D member 2	2.51533	-1.90457	-5.83549	229.746	630.659	112.428	30.0276
ENSG00000125780	TGM3	transglutaminase 3	2.93186	-1.15189	-2.12674	94.9294	286	82.0347	42.6091
ENSG00000125845	BMP2	bone morphogenetic protein 2	4.63898	-1.53735	-6.99111	174.646	824.147	112.718	21.7619
ENSG00000126337	KRT36	keratin 36	2.94525	-3.12923	-4.95693	55.3813	173.768	15.478	7.9232
ENSG00000126562	WNK4	WNK lysine deficient protein kinase 4	2.58761	-5.48518	-13.3131	515.882	1421.07	81.5303	28.4625
ENSG00000127561	SYNGR3	synaptogyrin 3	2.27832	-1.55109	-2.12501	26.1448	64.0795	15.8619	10.4116
ENSG00000129946	SHC2	SHC adaptor protein 2	2.32063	-1.16006	-2.13097	417.617	1009.74	356.973	187.426
ENSG00000131477	RAMP2	receptor activity modifying protein 2	2.39035	1.25208	-1.83736	22.1175	58.6578	28.5299	10.2915
ENSG00000132437	DDC	dopa decarboxylase	3.90762	-7.37487	-9.3778	1689.66	6770.99	218.685	170.264
ENSG00000132561	MATN2	matrilin 2	2.16975	-2.76047	-2.96361	170.121	376.726	58.4311	54.4445
ENSG00000132821	VSTM2L	V-set and transmembrane domain containing 2 like	2.1488	1.01954	-1.67788	1214.54	2721.33	1239.46	702.447
ENSG00000133321	PLAAT4	phospholipase A and acyltransferase 4	2.94239	-3.16844	-4.00256	102.902	324.475	28.7245	21.72
ENSG00000133561	GIMAP6	GTPase, IMAP family member 6	6.12287	-1.67728	-3.8796	12.517	85.2287	6.56523	0.702587
ENSG00000134193	REG4	regenerating family member 4	5.95788	-9.0794	-14.6135	672.564	4134.59	69.0757	40.46
ENSG00000137648	TMPRSS4	transmembrane serine protease 4	2.41019	-1.93848	-6.69703	142.974	351.765	71.951	17.7214
ENSG00000137801	THBS1	thrombospondin 1	2.30133	-1.40367	-2.41152	8856.11	20737.6	6263.74	3602.91
ENSG00000138100	TRIM54	tripartite motif containing 54	2.13442	-1.42718	-2.84159	42.3313	96.1533	28.4029	12.1567
ENSG00000138641	HERC3	HECT and RLD domain containing E3 ubiquitin protein ligase 3	-2.44889	1.51817	3.83463	2359.84	934.154	3629.35	9424.56
ENSG00000139055	ERP27	endoplasmic reticulum protein 27	4.95871	1.13958	-2.98058	80.9119	411.247	92.7862	25.0535
ENSG00000139211	AMIGO2	adhesion molecule with Ig like domain 2	4.91271	1.06133	-3.06767	66.2939	341.719	70.6065	19.261
ENSG00000139597	N4BP2L1	NEDD4 binding protein 2 like 1	3.6266	-1.48942	-5.12453	90.5605	347.736	59.5801	14.1182
ENSG00000139629	GALNT6	polypeptide N-acetylgalactosaminyltransferase 6	2.73183	-1.22573	-2.94119	12.1673	38.3708	9.47461	1.79183
ENSG00000140968	IRF8	interferon regulatory factor 8	2.8969	-3.21758	-10.9199	72.6611	215.429	21.1505	3.29762
ENSG00000142089	IFITM3	interferon induced transmembrane protein 3	2.14355	1.16913	1.07811	35.0439	79.7307	41.3592	38.0526
ENSG00000143171	RXRG	retinoid X receptor gamma	2.44336	-1.90131	-3.41778	22.5215	63.2806	10.1346	3.72016
ENSG00000144550	CPNE9	copine family member 9	2.78819	-3.43452	-4.27436	11.3428	35.7999	1.55951	0.404594
ENSG00000146147	MLIP	muscular LMNA interacting protein	2.7061	-2.47986	-3.00161	52.2605	149	19.1293	15.1188
ENSG00000146216	TTBK1	tau tubulin kinase 1	2.07931	1.42919	-2.26556	26.7102	58.5076	39.51	9.96411
ENSG00000147168	IL2RG	interleukin 2 receptor subunit gamma	2.44107	-1.50705	-2.16038	34.5917	91.6193	21.6511	13.7332
ENSG00000148180	GSN	gelsolin	2.32157	-2.1109	-4.55856	125.135	295.961	57.6892	24.8388
ENSG00000148584	A1CF	APOBEC1 complementation factor	4.04631	-9.70187	-12.5912	90.2592	378.355	6.39936	3.6549
ENSG00000148702	HABP2	hyaluronan binding protein 2	3.53943	-1.02896	-1.23611	36.842	143.208	35.4687	28.8042
ENSG00000149380	P4HA3	prolyl 4-hydroxylase subunit alpha 3	2.96446	-2.15891	-2.09229	13.0712	43.4213	4.74052	4.68486
ENSG00000149557	FEZ1	fasciculation and elongation protein zeta 1	2.88568	-3.16303	-5.92483	44.9093	134.722	12.4406	4.75012
ENSG00000153029	MR1	major histocompatibility complex, class I-related	2.39268	-1.38222	-2.40264	24.8872	63.1374	17.1025	8.53553
ENSG00000153714	LURAP1L	leucine rich adaptor protein 1 like	2.8458	-3.55503	-5.83807	87.1924	254.577	22.3364	12.042
ENSG00000154330	PGM5	phosphoglucomutase 5	2.21496	-4.40739	-5.80776	35.3995	80.4063	6.26299	3.64892
ENSG00000154553	PDLIM3	PDZ and LIM domain 3	3.74104	-1.15293	-4.04104	156.35	595.131	135.316	35.8992
ENSG00000155846	PPARGC1B	PPARG coactivator 1 beta	-2.14072	-1.28839	1.21306	1469.34	651.676	1122.08	1804.2
ENSG00000156587	UBE2L6	ubiquitin conjugating enzyme E2 L6	2.54373	-1.45109	-1.97007	103.537	271.395	70.1252	50.6443
ENSG00000157911	PEX10	peroxisomal biogenesis factor 10	-2.03027	-1.09076	1.5528	3612.44	1766.03	3308.71	5630.91
ENSG00000158786	PLA2G2F	phospholipase A2 group IIF	4.25778	1.27446	-2.20342	11.0897	58.3252	14.8328	2.85767
ENSG00000159182	PRAC1	PRAC1 small nuclear protein	2.10707	-1.10886	-1.64723	1452.44	3258.68	1298.06	843.16
ENSG00000162873	KLHDC8A	kelch domain containing 8A	3.09169	-1.095	-3.59454	13.7125	46.5275	12.2313	1.39321
ENSG00000162896	PIGR	polymeric immunoglobulin receptor	2.47799	-3.15989	-3.38777	37.9933	98.3068	10.246	8.93574
ENSG00000163121	NEURL3	neuralized E3 ubiquitin protein ligase 3	5.45909	-1.13407	-2.84824	92.0454	554.527	80.1268	28.3468
ENSG00000163406	SLC15A2	solute carrier family 15 member 2	-2.01568	-1.01648	2.32164	1516.36	740.699	1491.7	3572.9
ENSG00000164266	SPINK1	serine peptidase inhibitor, Kazal type 1	2.46157	-4.5175	-5.42724	1237.36	3230.4	244.778	200.323
ENSG00000164488	DACT2	dishevelled binding antagonist of beta catenin 2	2.91947	1.35409	-1.19837	22.3878	72.411	31.2197	17.7095
ENSG00000164690	SHH	sonic hedgehog signaling molecule	13.6227	1.08641	-7.40191	50.4643	730.104	55.3655	3.00561
ENSG00000164850	GPER1	G protein-coupled estrogen receptor 1	3.6225	-1.03507	-3.6242	32.406	125.217	31.2666	6.24993
ENSG00000165698	SPACA9	sperm acrosome associated 9	2.10962	1.07686	-1.52303	41.8444	94.7982	45.6294	25.9824
ENSG00000166159	LRTM2	leucine rich repeats and transmembrane domains 2	2.04548	-7.71636	-11.0032	458.07	941.229	56.5146	38.3941
ENSG00000166819	PLIN1	perilipin 1	2.19846	-1.09375	-1.55284	37.6167	85.8801	34.2496	23.048
ENSG00000168348	INSM2	INSM transcriptional repressor 2	3.00542	-8.67379	-12.3344	67.6589	210.657	5.4368	2.13714
ENSG00000169302	STK32A	serine/threonine kinase 32A	2.72299	-2.4221	-6.52926	1036.33	2863.4	421.621	151.868
ENSG00000171522	PTGER4	prostaglandin E receptor 4	-2.21076	4.35612	6.05872	61.1929	26.0158	276.412	385.901
ENSG00000173702	MUC13	mucin 13, cell surface associated	2.04296	-11.4557	-14.6259	46.0356	95.8971	1.52891	0
ENSG00000174099	MSRB3	methionine sulfoxide reductase B3	2.18918	-2.9986	-7.25606	58.908	131.727	17.9526	5.10141
ENSG00000174428	GTF2IRD2B	GTF2I repeat domain containing 2B	2.03804	1.22874	-1.3858	73.1133	153.942	90.612	51.9995
ENSG00000174948	GPR149	G protein-coupled receptor 149	4.24726	1.28317	-1.37012	3.55551	28.364	5.55464	1.45847
ENSG00000176153	GPX2	glutathione peroxidase 2	2.05842	-10.5512	-10.8546	674.118	1400	59.8811	57.6996
ENSG00000176428	VPS37D	VPS37D subunit of ESCRT-I	2.14858	1.33222	-1.53394	47.2596	110.494	64.8562	28.827
ENSG00000177301	KCNA2	potassium voltage-gated channel subfamily A member 2	3.16547	-2.89216	-5.36996	36.284	141.294	8.75981	2.20838
ENSG00000178038	ALS2CL	ALS2 C-terminal like	2.73094	-2.13594	-4.10067	50.2848	150.483	20.979	8.43053
ENSG00000178222	RNF212	ring finger protein 212	3.25952	-2.27038	-4.21927	173.402	576.685	74.5616	38.0906
ENSG00000178796	RIIAD1	regulatory subunit of type II PKA R-subunit (RIIa) domain containing 1	2.13694	-4.4845	-6.17133	38.1581	86.7808	6.21388	3.13772
ENSG00000178882	RFLNA	refilin A	2.24202	-3.01879	-5.22909	245.158	568.693	76.3281	41.5911
ENSG00000180875	GREM2	gremlin 2, DAN family BMP antagonist	-2.27692	1.70812	2.04959	45.7204	18.0866	79.7185	96.5604
ENSG00000181449	SOX2	SRY-box 2	2.07589	-2.70657	-3.03485	46.8311	99.3773	15.7757	13.7256
ENSG00000183186	C2CD4C	C2 calcium dependent domain containing 4C	3.77867	-3.58981	-6.52253	76.5965	303.638	19.0977	8.47625
ENSG00000183654	MARCH11	membrane associated ring-CH-type finger 11	2.06842	-10.0716	-14.0091	80.2857	175.364	4.66645	1.73853
ENSG00000183773	AIFM3	apoptosis inducing factor mitochondria associated 3	2.11466	1.26511	-1.36079	45.7048	101.772	58.8044	32.4281
ENSG00000183778	B3GALT5	beta-1,3-galactosyltransferase 5	2.65362	1.12478	-1.51242	752.45	2167.37	855.213	478.669
ENSG00000188313	PLSCR1	phospholipid scramblase 1	2.7089	-1.09014	-2.81956	14.0872	41.9865	12.7058	2.94035
ENSG00000189325	C6orf222	chromosome 6 open reading frame 222	4.49824	-1.62338	-1.962	20.0724	98.5139	11.2762	8.64373
ENSG00000189334	S100A14	S100 calcium binding protein A14	3.11868	-2.25495	-2.68791	18.369	68.2827	6.25091	4.51738
ENSG00000189431	RASSF10	Ras association domain family member 10	2.34055	1.02456	-2.91625	138.717	333.321	141.801	44.7784
ENSG00000196139	AKR1C3	aldo-keto reductase family 1 member C3	4.10004	-2.33962	-5.74575	158.814	708.826	63.5026	22.1382
ENSG00000196620	UGT2B15	UDP glucuronosyltransferase family 2 member B15	3.8646	1.33508	1.18121	11.4859	57.2412	16.8717	14.4576
ENSG00000196739	COL27A1	collagen type XXVII alpha 1 chain	2.28907	1.32231	-1.91653	24.5358	60.639	33.5681	10.87
ENSG00000197888	UGT2B17	UDP glucuronosyltransferase family 2 member B17	6.38303	1.50274	-1.19603	4.63152	49.3718	8.74773	3.17308
ENSG00000197893	NRAP	nebulin related anchoring protein	2.27462	-19.2152	-7.85233	104.43	242.331	2.10843	10.6134
ENSG00000203985	LDLRAD1	low density lipoprotein receptor class A domain containing 1	2.59953	-2.34958	-8.38083	183.308	480.601	76.6349	18.8036
ENSG00000211445	GPX3	glutathione peroxidase 3	2.47389	-5.83573	-2.91741	16232.9	40963.4	2671.28	5431.49
ENSG00000211452	DIO1	iodothyronine deiodinase 1	2.47074	-1.00083	-1.8865	37.7751	99.1794	38.1081	18.4164
ENSG00000213889	PPM1N	protein phosphatase, Mg2+/Mn2+ dependent 1N (putative)	2.14069	-2.76007	-4.89197	103.98	233.749	34.2756	17.1085
ENSG00000215018	COL28A1	collagen type XXVIII alpha 1 chain	2.39971	-2.63742	-5.06318	96.9419	240.951	34.2764	15.7502
ENSG00000249992	TMEM158	transmembrane protein 158 (gene/pseudogene)	2.11044	1.33578	1.22337	125.466	277.695	170.572	155.435
ENSG00000263155	MYZAP	myocardial zonula adherens protein	2.38112	1.35524	-2.64229	80.8134	206.715	112.463	26.958
ENSG00000270765	GAS2L2	growth arrest specific 2 like 2	2.54034	-1.45628	-2.30448	15.2423	43.9706	9.5562	4.63156

## Sheet: AR-as. non-adaptive
ENSEMBL	SYMBOL	GENENAME	fc_VCaP.T_0.1nM_T_48h	fc_VCaP.CT_0.1nM_T	fc_VCaP.CT_10nM_T_48h	level_VCaP-T_10nM_T	level_VCaP-T_0.1nM_T_48h	level_VCaP-CT_0.1nM_T	level_VCaP-CT_10nM_T_48h
ENSG00000004866	ST7	suppression of tumorigenicity 7	3.56267	7.28407	1.62566	1841.33	6624.3	13601.9	3005.43
ENSG00000007216	SLC13A2	solute carrier family 13 member 2	3.11807	2.44862	1.75041	11.6729	42.7644	33.0849	22.5846
ENSG00000009765	IYD	iodotyrosine deiodinase	2.02545	2.51737	1.61162	25.1287	54.1973	69.327	42.7352
ENSG00000010319	SEMA3G	semaphorin 3G	-4.37204	-4.8912	-1.42699	41.6246	7.53106	6.46056	28.7084
ENSG00000012822	CALCOCO1	calcium binding and coiled-coil domain 1	2.01742	1.77489	-1.29674	850.551	1767.95	1548.08	648.084
ENSG00000018408	WWTR1	WW domain containing transcription regulator 1	-2.17024	-3.43759	-1.09088	1451.75	667.475	418.751	1330.57
ENSG00000019549	SNAI2	snail family transcriptional repressor 2	-2.32804	-35.1354	-3.53883	196.568	83.3318	2.10843	54.1801
ENSG00000026950	BTN3A1	butyrophilin subfamily 3 member A1	2.53173	4.03716	1.79014	102.06	270.299	441.652	189.099
ENSG00000047936	ROS1	ROS proto-oncogene 1, receptor tyrosine kinase	2.43594	4.10259	1.60741	12.291	34.2327	61.1131	21.7276
ENSG00000049323	LTBP1	latent transforming growth factor beta binding protein 1	2.05052	1.66789	-1.46512	264.442	552.529	448.118	178.111
ENSG00000052850	ALX4	ALX homeobox 4	2.09452	1.87625	-1.78581	21.8124	49.75	44.2259	10.4709
ENSG00000058085	LAMC2	laminin subunit gamma 2	-2.00744	-3.9311	1.32835	205.124	101.268	49.7692	274.024
ENSG00000058668	ATP2B4	ATPase plasma membrane Ca2+ transporting 4	-2.39972	-3.06538	1.23245	2081.03	839.735	652.536	2582.79
ENSG00000059804	SLC2A3	solute carrier family 2 member 3	-5.23436	-7.58765	1.25982	358.105	66.3464	44.731	452.63
ENSG00000064393	HIPK2	homeodomain interacting protein kinase 2	-2.00003	-1.48367	1.15519	20919.3	9858.71	13639.7	24454
ENSG00000065618	COL17A1	collagen type XVII alpha 1 chain	2.13809	1.7344	-1.71151	27.6819	62.2825	50.1904	14.7795
ENSG00000069122	ADGRF5	adhesion G protein-coupled receptor F5	2.89102	6.69927	1.68477	171.823	515.527	1229.22	295.785
ENSG00000071575	TRIB2	tribbles pseudokinase 2	-2.39382	-2.7228	1.43598	1604.88	665.037	585.378	2308.87
ENSG00000072274	TFRC	transferrin receptor	-2.07511	-1.93951	-1.13417	20738.9	9920.38	10623.5	18263.3
ENSG00000076706	MCAM	melanoma cell adhesion molecule	2.99492	3.16307	-1.78061	22.3493	74.042	79.2364	10.8978
ENSG00000077063	CTTNBP2	cortactin binding protein 2	3.42264	6.05059	1.57667	13.3708	52.5404	94.7265	22.8392
ENSG00000079335	CDC14A	cell division cycle 14A	2.39123	2.85783	1.0414	106.727	264.74	319.015	111.766
ENSG00000080493	SLC4A4	solute carrier family 4 member 4	4.07266	26.6489	5.02585	81.9697	351.123	2398.19	437.376
ENSG00000080546	SESN1	sestrin 1	2.34116	2.54948	1.03854	937.996	2216.45	2413.08	974.661
ENSG00000081051	AFP	alpha fetoprotein	2.71455	5.72482	3.22693	12.577	41.7418	91.6325	49.6367
ENSG00000090238	YPEL3	yippee like 3	3.91721	3.62049	1.36764	61.6274	258.443	237.415	85.849
ENSG00000090402	SI	sucrase-isomaltase	2.01599	3.09089	1.10416	1741.67	3587.15	5572.93	1929.21
ENSG00000096060	FKBP5	FKBP prolyl isomerase 5	-3.18176	-3.55613	1.51148	18456.4	5701.5	5094.53	28062.1
ENSG00000096088	PGC	progastricsin	-3.65924	-206.892	-7.07576	1872.56	497.741	3.24974	252.66
ENSG00000100100	PIK3IP1	phosphoinositide-3-kinase interacting protein 1	3.09114	5.24971	1.31381	69.4954	223.467	384.991	92.1081
ENSG00000100170	SLC5A1	solute carrier family 5 member 1	-3.87304	-8.04407	1.81204	37.4349	7.85762	2.14546	69.6677
ENSG00000100191	SLC5A4	solute carrier family 5 member 4	-5.07005	-6.3817	-1.19304	145.518	25.0791	19.8627	121.075
ENSG00000100336	APOL4	apolipoprotein L4	3.38219	3.23246	1.03574	67.728	237.376	225.999	70.3567
ENSG00000100802	C14orf93	chromosome 14 open reading frame 93	2.44796	2.56269	1.16435	90.268	226.917	237.665	106.264
ENSG00000100968	NFATC4	nuclear factor of activated T cells 4	2.30786	2.55157	1.30375	372.452	869.214	960.739	487.407
ENSG00000101680	LAMA1	laminin subunit alpha 1	-2.36152	-14.3282	-5.16407	295.523	120.806	16.917	53.4906
ENSG00000102409	BEX4	brain expressed X-linked 4	2.35024	2.75513	1.72056	81.8249	196.908	230.896	143.102
ENSG00000103316	CRYM	crystallin mu	2.27901	2.84769	1.88958	202.126	474.604	594.792	390.01
ENSG00000104689	TNFRSF10A	TNF receptor superfamily member 10a	-2.06136	-2.77602	-1.5502	556.393	257.204	187.956	349.698
ENSG00000105696	TMEM59L	transmembrane protein 59 like	3.35102	3.76531	-1.72414	12.7683	49.2067	55.3027	5.8573
ENSG00000105810	CDK6	cyclin dependent kinase 6	-2.01698	-7.31086	-3.33477	146.175	70.804	17.415	41.7978
ENSG00000105989	WNT2	Wnt family member 2	7.06772	5.44691	-2.03488	16.9724	137.026	105.015	6.03673
ENSG00000106034	CPED1	cadherin like and PC-esterase domain containing 1	2.53411	3.05077	1.02315	24.4626	67.6984	81.4192	25.2743
ENSG00000111291	GPRC5D	G protein-coupled receptor class C group 5 member D	-2.62221	-7.93398	-5.07549	790.252	295.083	94.7934	150.69
ENSG00000111341	MGP	matrix Gla protein	4.92664	16.4608	8.45743	163.008	886.872	3138.8	1562.18
ENSG00000111801	BTN3A3	butyrophilin subfamily 3 member A3	2.66027	3.00545	1.11333	51.1011	144.213	164.769	57.245
ENSG00000111863	ADTRP	androgen dependent TFPI regulating protein	2.11281	5.11744	2.20954	32.8216	73.2244	180.068	76.4543
ENSG00000111885	MAN1A1	mannosidase alpha class 1A member 1	2.647	4.40452	1.10017	67.3713	184.694	313.396	74.773
ENSG00000112139	MDGA1	MAM domain containing glycosylphosphatidylinositol anchor 1	2.9209	2.39458	-1.25095	138.059	428.649	348.593	108.156
ENSG00000112183	RBM24	RNA binding motif protein 24	-3.86336	-6.76775	1.85123	39.241	8.66566	3.47681	74.6402
ENSG00000112320	SOBP	sine oculis binding protein homolog	2.30739	3.01461	-1.40507	55.8179	134.137	178.174	38.6013
ENSG00000112414	ADGRG6	adhesion G protein-coupled receptor G6	2.27324	2.08475	-1.56756	87.7773	216.894	198.112	52.484
ENSG00000114450	GNB4	G protein subunit beta 4	-2.10504	-3.91443	-1.4685	430.649	201.497	107.235	292.038
ENSG00000114796	KLHL24	kelch like family member 24	2.00651	1.81099	-1.1333	820.366	1679.79	1512.91	720.804
ENSG00000118271	TTR	transthyretin	2.64709	4.52724	2.2914	132.702	372.952	652.604	319.213
ENSG00000119737	GPR75	G protein-coupled receptor 75	-2.33124	-1.59898	-1.03666	124.42	46.6242	73.2499	119.429
ENSG00000119950	MXI1	MAX interactor 1, dimerization protein	2.2478	3.26176	1.0839	276.478	627.155	911.639	300.771
ENSG00000121270	ABCC11	ATP binding cassette subfamily C member 11	2.20212	10.2774	3.73449	17.7565	47.1887	278.234	88.4625
ENSG00000122641	INHBA	inhibin subunit beta A	2.33738	54.6739	9.31428	22.8419	57.2724	1435.16	241.158
ENSG00000123836	PFKFB2	6-phosphofructo-2-kinase/fructose-2,6-biphosphatase 2	-2.58406	-3.19379	-1.50636	3165.71	1205.97	974.307	2089.48
ENSG00000124256	ZBP1	Z-DNA binding protein 1	-2.52531	-5.29922	-1.31712	72.7152	26.6774	11.3745	54.6043
ENSG00000125531	FNDC11	fibronectin type III domain containing 11	2.5121	1.83652	-1.34556	15.8312	45.322	31.9659	11.123
ENSG00000127129	EDN2	endothelin 2	2.16745	1.5612	1.78525	15.7615	37.7527	25.9915	30.3404
ENSG00000127472	PLA2G5	phospholipase A2 group V	2.98122	3.03675	1.71524	63.0337	194.923	199.199	111.125
ENSG00000127954	STEAP4	STEAP4 metalloreductase	-8.31937	-28.3851	1.44494	4502.45	519.885	146.937	6543.88
ENSG00000128253	RFPL2	ret finger protein like 2	-2.429	-5.52064	1.1912	2584.4	1058.87	462.135	3081.71
ENSG00000130707	ASS1	argininosuccinate synthase 1	2.13745	2.16943	1.34809	135.146	293.784	297.402	183.553
ENSG00000132563	REEP2	receptor accessory protein 2	2.11956	2.72072	-1.21282	81.172	177.531	228.548	65.9475
ENSG00000134531	EMP1	epithelial membrane protein 1	-3.55404	-30.7491	-6.91621	1029.68	284.943	29.5915	144.562
ENSG00000135374	ELF5	E74 like ETS transcription factor 5	2.01154	1.80496	-1.1688	158.703	322.925	290.012	135.498
ENSG00000135426	TESPA1	thymocyte expressed, positive selection associated 1	3.37656	3.7639	-1.16543	7.88574	41.223	47.5867	5.97586
ENSG00000135447	PPP1R1A	protein phosphatase 1 regulatory inhibitor subunit 1A	2.30848	2.38369	1.05958	23.8362	61.3767	62.7886	25.3515
ENSG00000135549	PKIB	cAMP-dependent protein kinase inhibitor beta	2.47858	1.98649	-1.05532	442.784	1142.41	906.176	418.564
ENSG00000135899	SP110	SP110 nuclear body protein	2.51221	4.16224	2.11858	25.1438	66.7407	112.822	56.2738
ENSG00000136048	DRAM1	DNA damage regulated autophagy modulator 1	2.24443	2.00936	1.38207	21.5149	52.5233	45.9902	30.7151
ENSG00000137501	SYTL2	synaptotagmin like 2	3.40795	5.58483	1.44727	1787.26	6310.02	10486.4	2615.27
ENSG00000137709	POU2F3	POU class 2 homeobox 3	2.42367	1.93521	-1.84823	19.6033	51.0723	40.5754	9.20224
ENSG00000138079	SLC3A1	solute carrier family 3 member 1	3.12938	5.10967	1.55861	42.0704	141.304	232.972	67.7224
ENSG00000138166	DUSP5	dual specificity phosphatase 5	2.23911	3.10589	2.1661	60.0742	139.319	194.858	134.202
ENSG00000138764	CCNG2	cyclin G2	2.21852	3.38976	1.25477	1740.92	3885.69	5954.99	2188.57
ENSG00000139117	CPNE8	copine 8	-2.59037	-70.2781	-62.6458	257.324	98.5779	0.598036	0.690627
ENSG00000139220	PPFIA2	PTPRF interacting protein alpha 2	6.05652	28.0226	2.25759	83.8013	600.945	3101.13	206.709
ENSG00000139329	LUM	lumican	12.0441	35.7766	2.82449	20.1671	292.259	882.508	65.2194
ENSG00000139970	RTN1	reticulon 1	2.0368	3.22033	1.51895	2010.01	4105.9	6496.47	3058.21
ENSG00000140323	DISP2	dispatched RND transporter family member 2	-2.05661	-6.86256	-2.25344	868.511	411.606	117.5	375.201
ENSG00000142583	SLC2A5	solute carrier family 2 member 5	-3.61068	-4.79184	-1.31831	137.599	35.0214	25.8604	103.416
ENSG00000143217	NECTIN4	nectin cell adhesion molecule 4	2.38534	3.68201	2.01603	108.219	266.641	413.082	223.582
ENSG00000143416	SELENBP1	selenium binding protein 1	2.34822	2.32832	1.53522	2099.99	4963.96	4919.16	3234.04
ENSG00000144218	AFF3	AF4/FMR2 family member 3	-3.97232	-7.26639	-2.37121	476.879	113.99	60.8656	196.26
ENSG00000144290	SLC4A10	solute carrier family 4 member 10	2.23073	3.73808	-1.17693	75.3555	173.248	296.545	63.3171
ENSG00000144331	ZNF385B	zinc finger protein 385B	2.31874	2.74167	1.51993	1698.85	3962.82	4694.64	2590.92
ENSG00000144893	MED12L	mediator complex subunit 12L	-2.87331	-3.71833	-1.75579	82.9077	25.1953	19.0255	44.948
ENSG00000145088	EAF2	ELL associated factor 2	-2.21949	-1.82617	1.41429	266.39	116.747	142.04	382.18
ENSG00000145632	PLK2	polo like kinase 2	2.70093	5.833	3.45747	50.6935	144.335	315.735	185.357
ENSG00000146070	PLA2G7	phospholipase A2 group VII	2.33863	3.52463	1.88154	604.504	1423.59	2151.45	1143.84
ENSG00000146555	SDK1	sidekick cell adhesion molecule 1	-2.14377	-3.75347	1.00717	1774.31	793.689	439.57	1787.7
ENSG00000147041	SYTL5	synaptotagmin like 5	2.62469	2.48889	-1.33642	326.738	879.119	833.956	242.403
ENSG00000147251	DOCK11	dedicator of cytokinesis 11	-2.00333	-10.1645	-2.33322	83.6485	40.5636	5.52404	34.8203
ENSG00000147488	ST18	ST18 C2H2C-type zinc finger transcription factor	-2.53561	-9.25069	-7.4966	58.6237	21.7959	3.90897	5.32218
ENSG00000148735	PLEKHS1	pleckstrin homology domain containing S1	2.51869	2.12796	1.0216	19.1978	52.6964	44.3131	19.7384
ENSG00000150556	LYPD6B	LY6/PLAUR domain containing 6B	2.75949	3.58066	1.38636	40.1411	124.925	164.263	58.139
ENSG00000150676	CCDC83	coiled-coil domain containing 83	4.93013	16.0129	3.46847	20.3005	115.392	383.421	80.3518
ENSG00000150893	FREM2	FRAS1 related extracellular matrix 2	2.11645	4.27227	1.89697	37.0878	85.4867	185.645	76.3683
ENSG00000151502	VPS26B	VPS26, retromer complex component B	-2.33217	-2.39444	1.11461	9480.41	4043.88	3941.18	10573.2
ENSG00000151503	NCAPD3	non-SMC condensin II complex subunit D3	-2.7582	-2.23628	2.2552	12547	4393.43	5460.24	29058.5
ENSG00000151883	PARP8	poly(ADP-ribose) polymerase family member 8	2.31315	6.62881	2.48688	127.987	303.731	897.794	329.186
ENSG00000152086	TUBA3E	tubulin alpha 3e	-2.57495	-3.98522	-1.27055	151.142	57.5372	35.4612	118.361
ENSG00000152766	ANKRD22	ankyrin repeat domain 22	2.21672	1.89397	1.2896	153.969	348.277	295.995	200.368
ENSG00000152936	LMNTD1	lamin tail domain containing 1	2.43703	3.59281	-1.26961	13.0809	35.4835	54.4054	9.38765
ENSG00000152952	PLOD2	procollagen-lysine,2-oxoglutarate 5-dioxygenase 2	-2.00698	-4.93479	-3.00833	232.868	111.974	42.6892	72.8561
ENSG00000153234	NR4A2	nuclear receptor subfamily 4 group A member 2	8.58537	10.651	-1.04795	32.9365	306.131	382.194	30.6737
ENSG00000153292	ADGRF1	adhesion G protein-coupled receptor F1	5.5238	18.5885	2.38551	22.6643	145.212	514.987	59.8601
ENSG00000154438	ASZ1	ankyrin repeat, SAM and basic leucine zipper domain containing 1	6.91354	150.362	7.26528	5.34791	64.469	1519.33	66.8927
ENSG00000155849	ELMO1	engulfment and cell motility 1	-2.35352	-6.60875	-1.18364	99.1933	40.1359	12.4527	83.4547
ENSG00000157483	MYO1E	myosin IE	-2.10927	-1.78225	1.41426	1616.06	744.153	888.043	2313.29
ENSG00000159337	PLA2G4D	phospholipase A2 group IVD	3.53034	3.41148	-1.18582	14.601	57.7087	56.0685	11.8033
ENSG00000159399	HK2	hexokinase 2	-2.01625	-3.31552	-2.33364	2252.91	1103.31	665.901	951.748
ENSG00000159921	GNE	glucosamine (UDP-N-acetyl)-2-epimerase/N-acetylmannosamine kinase	-2.07221	-41.5522	-14.8616	553.639	260.539	8.98154	32.3764
ENSG00000160336	ZNF761	zinc finger protein 761	-2.08921	-5.149	-1.40503	20636.5	9756.14	3898.76	14605.9
ENSG00000162723	SLAMF9	SLAM family member 9	2.89609	1.88682	-1.06873	12.9725	45.0148	27.3738	11.6907
ENSG00000163346	PBXIP1	PBX homeobox interacting protein 1	2.04988	2.01758	1.55862	1420.16	2932.6	2883.89	2222.87
ENSG00000163501	IHH	Indian hedgehog signaling molecule	3.06473	5.19248	2.19353	395.826	1252.52	2147.57	887.735
ENSG00000163536	SERPINI1	serpin family I member 1	3.32846	3.65134	-1.23718	106.516	367.532	402.473	85.3901
ENSG00000163631	ALB	albumin	5.33004	7.45835	1.30946	221.497	1216.36	1706.24	292.426
ENSG00000164175	SLC45A2	solute carrier family 45 member 2	-3.90808	-4.88192	1.04991	61.5908	12.8817	10.172	65.0572
ENSG00000164211	STARD4	StAR related lipid transfer domain containing 4	-2.01023	-1.87854	1.4535	1615.42	795.831	854.335	2357.47
ENSG00000164604	GPR85	G protein-coupled receptor 85	6.00902	10.4205	-1.77516	18.2106	122.179	212.797	8.23315
ENSG00000165028	NIPSNAP3B	nipsnap homolog 3B	3.65333	3.55162	-1.20501	35.2604	135.592	131.88	28.1869
ENSG00000165029	ABCA1	ATP binding cassette subfamily A member 1	2.2211	2.67128	1.38741	67.9273	164.883	203.008	98.3299
ENSG00000165078	CPA6	carboxypeptidase A6	3.55827	107.269	35.1663	6.16275	32.6102	1077.22	349.754
ENSG00000165821	SALL2	spalt like transcription factor 2	2.03475	3.19851	1.07047	207.592	430.558	686.915	222.798
ENSG00000165966	PDZRN4	PDZ domain containing ring finger 4	-3.1862	-30.0136	-3.9365	314.28	95.93	7.04651	77.717
ENSG00000166046	TCP11L2	t-complex 11 like 2	2.04242	1.57485	-1.08253	168.994	375.765	281.731	154.233
ENSG00000166546	BEAN1	brain expressed associated with NEDD4 1	-2.21065	-5.58586	1.67185	115.721	49.7968	17.8842	196.863
ENSG00000166741	NNMT	nicotinamide N-methyltransferase	-2.80649	-2.4188	1.25363	63.2358	20.6129	24.5605	80.1641
ENSG00000166920	C15orf48	chromosome 15 open reading frame 48	2.98892	6.74898	1.38257	50.3949	163.981	381.615	71.764
ENSG00000168209	DDIT4	DNA damage inducible transcript 4	-2.37702	-2.37362	-1.23899	543.482	225.533	224.52	436.922
ENSG00000168785	TSPAN5	tetraspanin 5	2.07215	4.52478	2.71427	208.278	434.636	956.507	572.178
ENSG00000168874	ATOH8	atonal bHLH transcription factor 8	3.72784	3.37012	1.78017	44.5789	174.221	156.751	81.07
ENSG00000169031	COL4A3	collagen type IV alpha 3 chain	2.19654	2.17392	1.12084	38.1151	86.4169	86.4174	43.0017
ENSG00000169418	NPR1	natriuretic peptide receptor 1	-2.30278	-18.439	-6.66768	262.478	112.525	11.2642	37.0617
ENSG00000169884	WNT10B	Wnt family member 10B	2.08216	1.73169	-1.97981	144.348	306.582	252.9	70.7335
ENSG00000171346	KRT15	keratin 15	-6.45927	-57.9168	-22.9298	266.247	39.3386	1.57803	9.39802
ENSG00000172238	ATOH1	atonal bHLH transcription factor 1	4.11799	5.71209	1.77558	9.83067	48.6504	68.8793	19.6498
ENSG00000173239	LIPM	lipase family member M	3.09541	3.26404	1.97891	11.0221	41.1441	43.0252	25.1422
ENSG00000173334	TRIB1	tribbles pseudokinase 1	2.67972	2.59066	1.1172	6123.48	16472.1	15920.1	6843.53
ENSG00000173482	PTPRM	protein tyrosine phosphatase receptor type M	-2.52768	-4.09761	-1.59077	2836.43	1093.23	666.06	1761.65
ENSG00000174080	CTSF	cathepsin F	2.12006	2.44882	1.29794	1565.4	3388.21	3926.26	2046.23
ENSG00000174640	SLCO2A1	solute carrier organic anion transporter family member 2A1	-2.06601	-6.48929	-2.86914	143.316	65.9708	18.1271	46.3662
ENSG00000175352	NRIP3	nuclear receptor interacting protein 3	2.85944	2.48954	1.25809	160.169	468.852	408.555	203.031
ENSG00000175928	LRRN1	leucine rich repeat neuronal 1	3.78523	45.4605	2.8648	16.0687	70.91	904.256	52.8554
ENSG00000176788	BASP1	brain abundant membrane attached signal protein 1	2.62177	3.72482	1.33833	19.302	56.8561	81.7552	26.9242
ENSG00000177398	UMODL1	uromodulin like 1	2.11428	2.36309	1.40475	18.4925	42.1285	47.8651	26.9671
ENSG00000178075	GRAMD1C	GRAM domain containing 1C	2.01368	2.17153	-1.19253	161.589	330.926	357.436	135.283
ENSG00000178538	CA8	carbonic anhydrase 8	2.77234	11.4127	5.04421	57.3061	164.182	696.173	304.666
ENSG00000178573	MAF	MAF bZIP transcription factor	-3.44363	-4.21214	-1.93099	543.725	154.359	125.064	278.238
ENSG00000180113	TDRD6	tudor domain containing 6	2.09899	3.06294	1.37544	273.611	594.559	884.294	382.796
ENSG00000180535	BHLHA15	basic helix-loop-helix family member a15	-2.2642	-6.71816	-3.33784	78.7353	31.3191	7.9959	19.9477
ENSG00000180806	HOXC9	homeobox C9	2.20049	2.29926	1.98293	76.7425	177.08	184.721	158.19
ENSG00000181264	TMEM136	transmembrane protein 136	2.16556	2.2203	1.03739	593.902	1293.22	1325.9	616.562
ENSG00000181458	TMEM45A	transmembrane protein 45A	2.31138	1.83199	1.37331	87.6855	211.2	165.194	122.467
ENSG00000182993	C12orf60	chromosome 12 open reading frame 60	2.24755	2.73713	1.3204	66.9368	156.211	190.168	89.7808
ENSG00000184012	TMPRSS2	transmembrane serine protease 2	-2.38172	-3.70591	-1.0253	13047	5463.44	3507.33	12723.1
ENSG00000184254	ALDH1A3	aldehyde dehydrogenase 1 family member A3	-2.33534	-2.2849	1.30763	1185.26	503.214	514.268	1553.26
ENSG00000184470	TXNRD2	thioredoxin reductase 2	2.12576	3.73489	2.44848	23.3027	54.7606	101.469	63.9566
ENSG00000184481	FOXO4	forkhead box O4	2.17558	2.84715	1.45219	169.262	376.357	497.223	249.23
ENSG00000185437	SH3BGR	SH3 domain binding glutamate rich protein	2.04862	1.95247	1.45038	49.12	107.261	101.155	73.7256
ENSG00000186469	GNG2	G protein subunit gamma 2	2.93833	4.08249	-1.85067	25.2428	79.5515	111.342	12.1785
ENSG00000186470	BTN3A2	butyrophilin subfamily 3 member A2	2.27151	3.49419	-1.10673	57.3073	134.944	208.45	51.5492
ENSG00000186847	KRT14	keratin 14	-2.09267	-3.09613	-1.57136	181.848	83.7129	53.9128	112.439
ENSG00000186998	EMID1	EMI domain containing 1	2.08803	2.90826	1.0318	99.1381	219.696	311.298	102.414
ENSG00000187398	LUZP2	leucine zipper protein 2	2.35397	6.00375	3.91101	491.817	1174.78	3031.08	1964.01
ENSG00000187510	C12orf74	chromosome 12 open reading frame 74	3.57841	4.96237	1.64846	10.7112	45.996	65.4698	19.733
ENSG00000187955	COL14A1	collagen type XIV alpha 1 chain	2.47396	2.14304	-1.8011	12.602	35.3011	30.5038	5.34012
ENSG00000188089	PLA2G4E	phospholipase A2 group IVE	-3.00826	-6.21104	1.22893	129.314	37.2205	15.7508	161.934
ENSG00000196660	SLC30A10	solute carrier family 30 member 10	2.36151	2.01431	-1.20555	13.6277	40.2676	33.5616	10.416
ENSG00000198075	SULT1C4	sulfotransferase family 1C member 4	2.42517	6.17596	4.12282	21.8648	58.7732	162.495	105.961
ENSG00000198125	MB	myoglobin	2.14549	1.75644	1.38529	1257.03	2776.56	2255.09	1762.99
ENSG00000198467	TPM2	tropomyosin 2	2.14868	1.71115	-1.60675	56.8726	128.5	100.488	33.9464
ENSG00000203778	FAM229B	family with sequence similarity 229 member B	2.15591	2.03743	1.10196	42.0163	98.8051	91.9248	46.7986
ENSG00000203952	CCDC160	coiled-coil domain containing 160	2.06085	2.70691	3.27854	26.6255	58.0353	77.0354	94.2792
ENSG00000205517	RGL3	ral guanine nucleotide dissociation stimulator like 3	2.33333	3.52479	1.04213	23.321	58.5614	91.4961	24.0387
ENSG00000205856	C22orf42	chromosome 22 open reading frame 42	-3.79806	-21.6481	-1.02408	145.04	37.0162	3.34154	141.949
ENSG00000215187	FAM166B	family with sequence similarity 166 member B	-2.09162	-9.33455	-3.99241	151.692	71.3727	13.5079	35.9584
ENSG00000228278	ORM2	orosomucoid 2	-8.97568	-40.831	-2.44482	258.022	26.4989	2.70082	103.685
ENSG00000246705	H2AFJ	H2A histone family member J	2.06298	1.95313	1.29726	1889.69	4130.55	3892.97	2503.7
ENSG00000248329	APELA	apelin receptor early endogenous ligand	4.31326	6.75853	1.8048	32.6548	149.007	235.571	61.0315
ENSG00000262543	SMIM28	small integral membrane protein 28	2.01826	2.66137	1.0642	35.3691	75.8895	100.899	37.8774
ENSG00000276644	DACH1	dachshund family transcription factor 1	3.04251	3.99463	1.2703	126.046	392.118	517.767	161.845

## Sheet: AR-as. adaptive as. lost
ENSEMBL	SYMBOL	GENENAME	fc_VCaP.T_0.1nM_T_48h	fc_VCaP.CT_0.1nM_T	fc_VCaP.CT_10nM_T_48h	level_VCaP-T_10nM_T	level_VCaP-T_0.1nM_T_48h	level_VCaP-CT_0.1nM_T	level_VCaP-CT_10nM_T_48h
ENSG00000010438	PRSS3	serine protease 3	2.00263	-16.743	-22.9218	728.483	1511.59	34.9051	23.5946
ENSG00000012504	NR1H4	nuclear receptor subfamily 1 group H member 4	3.0475	-4.10722	-3.17142	23.0891	76.7723	3.42769	5.27327
ENSG00000065882	TBC1D1	TBC1 domain family member 1	2.03429	-1.74367	-2.17459	164.469	340.401	92.5403	73.3291
ENSG00000085741	WNT11	Wnt family member 11	3.49603	-1.34061	-1.75979	4.83008	32.6748	2.46622	0.690627
ENSG00000100373	UPK3A	uroplakin 3A	2.91945	1.14379	-1.2974	11.0953	37.9544	12.9034	7.54253
ENSG00000104883	PEX11G	peroxisomal biogenesis factor 11 gamma	2.14443	-1.05774	-1.47502	30.5611	69.9552	28.4335	19.5475
ENSG00000105048	TNNT1	troponin T1, slow skeletal type	2.12967	-8.8585	-12.373	195.02	432.8	17.5819	10.9587
ENSG00000105639	JAK3	Janus kinase 3	2.23024	-2.21904	-2.84486	37.2963	87.8976	15.3564	11.012
ENSG00000117318	ID3	inhibitor of DNA binding 3, HLH protein	2.15323	-1.03014	-1.32659	1371.03	3090.85	1328.41	1015.24
ENSG00000121005	CRISPLD1	cysteine rich secretory protein LCCL domain containing 1	2.24133	-5.20972	-7.13441	51.3157	119.024	7.69367	4.58264
ENSG00000124429	POF1B	POF1B actin binding protein	2.35765	-7.73762	-10.8779	149.949	365.124	16.0224	9.95215
ENSG00000127561	SYNGR3	synaptogyrin 3	2.27832	-1.55109	-2.12501	26.1448	64.0795	15.8619	10.4116
ENSG00000132561	MATN2	matrilin 2	2.16975	-2.76047	-2.96361	170.121	376.726	58.4311	54.4445
ENSG00000133321	PLAAT4	phospholipase A and acyltransferase 4	2.94239	-3.16844	-4.00256	102.902	324.475	28.7245	21.72
ENSG00000142089	IFITM3	interferon induced transmembrane protein 3	2.14355	1.16913	1.07811	35.0439	79.7307	41.3592	38.0526
ENSG00000144550	CPNE9	copine family member 9	2.78819	-3.43452	-4.27436	11.3428	35.7999	1.55951	0.404594
ENSG00000146147	MLIP	muscular LMNA interacting protein	2.7061	-2.47986	-3.00161	52.2605	149	19.1293	15.1188
ENSG00000147168	IL2RG	interleukin 2 receptor subunit gamma	2.44107	-1.50705	-2.16038	34.5917	91.6193	21.6511	13.7332
ENSG00000148584	A1CF	APOBEC1 complementation factor	4.04631	-9.70187	-12.5912	90.2592	378.355	6.39936	3.6549
ENSG00000148702	HABP2	hyaluronan binding protein 2	3.53943	-1.02896	-1.23611	36.842	143.208	35.4687	28.8042
ENSG00000149380	P4HA3	prolyl 4-hydroxylase subunit alpha 3	2.96446	-2.15891	-2.09229	13.0712	43.4213	4.74052	4.68486
ENSG00000154330	PGM5	phosphoglucomutase 5	2.21496	-4.40739	-5.80776	35.3995	80.4063	6.26299	3.64892
ENSG00000162896	PIGR	polymeric immunoglobulin receptor	2.47799	-3.15989	-3.38777	37.9933	98.3068	10.246	8.93574
ENSG00000164266	SPINK1	serine peptidase inhibitor, Kazal type 1	2.46157	-4.5175	-5.42724	1237.36	3230.4	244.778	200.323
ENSG00000166819	PLIN1	perilipin 1	2.19846	-1.09375	-1.55284	37.6167	85.8801	34.2496	23.048
ENSG00000168348	INSM2	INSM transcriptional repressor 2	3.00542	-8.67379	-12.3344	67.6589	210.657	5.4368	2.13714
ENSG00000174948	GPR149	G protein-coupled receptor 149	4.24726	1.28317	-1.37012	3.55551	28.364	5.55464	1.45847
ENSG00000176153	GPX2	glutathione peroxidase 2	2.05842	-10.5512	-10.8546	674.118	1400	59.8811	57.6996
ENSG00000178796	RIIAD1	regulatory subunit of type II PKA R-subunit (RIIa) domain containing 1	2.13694	-4.4845	-6.17133	38.1581	86.7808	6.21388	3.13772
ENSG00000180875	GREM2	gremlin 2, DAN family BMP antagonist	-2.27692	1.70812	2.04959	45.7204	18.0866	79.7185	96.5604
ENSG00000181449	SOX2	SRY-box 2	2.07589	-2.70657	-3.03485	46.8311	99.3773	15.7757	13.7256
ENSG00000183654	MARCH11	membrane associated ring-CH-type finger 11	2.06842	-10.0716	-14.0091	80.2857	175.364	4.66645	1.73853
ENSG00000189325	C6orf222	chromosome 6 open reading frame 222	4.49824	-1.62338	-1.962	20.0724	98.5139	11.2762	8.64373
ENSG00000189334	S100A14	S100 calcium binding protein A14	3.11868	-2.25495	-2.68791	18.369	68.2827	6.25091	4.51738
ENSG00000196620	UGT2B15	UDP glucuronosyltransferase family 2 member B15	3.8646	1.33508	1.18121	11.4859	57.2412	16.8717	14.4576
ENSG00000197888	UGT2B17	UDP glucuronosyltransferase family 2 member B17	6.38303	1.50274	-1.19603	4.63152	49.3718	8.74773	3.17308
ENSG00000249992	TMEM158	transmembrane protein 158 (gene/pseudogene)	2.11044	1.33578	1.22337	125.466	277.695	170.572	155.435
ENSG00000270765	GAS2L2	growth arrest specific 2 like 2	2.54034	-1.45628	-2.30448	15.2423	43.9706	9.5562	4.63156

## Sheet: AR as. non-adaptive as. lost
ENSEMBL	SYMBOL	GENENAME	fc_VCaP.T_0.1nM_T_48h	fc_VCaP.CT_0.1nM_T	fc_VCaP.CT_10nM_T_48h	level_VCaP-T_10nM_T	level_VCaP-T_0.1nM_T_48h	level_VCaP-CT_0.1nM_T	level_VCaP-CT_10nM_T_48h
ENSG00000007216	SLC13A2	solute carrier family 13 member 2	3.11807	2.44862	1.75041	11.6729	42.7644	33.0849	22.5846
ENSG00000119737	GPR75	G protein-coupled receptor 75	-2.33124	-1.59898	-1.03666	124.42	46.6242	73.2499	119.429
ENSG00000127129	EDN2	endothelin 2	2.16745	1.5612	1.78525	15.7615	37.7527	25.9915	30.3404
ENSG00000139117	CPNE8	copine 8	-2.59037	-70.2781	-62.6458	257.324	98.5779	0.598036	0.690627
ENSG00000147488	ST18	ST18 C2H2C-type zinc finger transcription factor	-2.53561	-9.25069	-7.4966	58.6237	21.7959	3.90897	5.32218
ENSG00000180806	HOXC9	homeobox C9	2.20049	2.29926	1.98293	76.7425	177.08	184.721	158.19
ENSG00000185437	SH3BGR	SH3 domain binding glutamate rich protein	2.04862	1.95247	1.45038	49.12	107.261	101.155	73.7256
ENSG00000198125	MB	myoglobin	2.14549	1.75644	1.38529	1257.03	2776.56	2255.09	1762.99
ENSG00000203952	CCDC160	coiled-coil domain containing 160	2.06085	2.70691	3.27854	26.6255	58.0353	77.0354	94.2792

## Sheet: AR as. all as. lost
ENSEMBL	SYMBOL	GENENAME	fc_VCaP.T_0.1nM_T_48h	fc_VCaP.CT_0.1nM_T	fc_VCaP.CT_10nM_T_48h	level_VCaP-T_10nM_T	level_VCaP-T_0.1nM_T_48h	level_VCaP-CT_0.1nM_T	level_VCaP-CT_10nM_T_48h
ENSG00000007216	SLC13A2	solute carrier family 13 member 2	3.11807	2.44862	1.75041	11.6729	42.7644	33.0849	22.5846
ENSG00000010438	PRSS3	serine protease 3	2.00263	-16.743	-22.9218	728.483	1511.59	34.9051	23.5946
ENSG00000012504	NR1H4	nuclear receptor subfamily 1 group H member 4	3.0475	-4.10722	-3.17142	23.0891	76.7723	3.42769	5.27327
ENSG00000065882	TBC1D1	TBC1 domain family member 1	2.03429	-1.74367	-2.17459	164.469	340.401	92.5403	73.3291
ENSG00000081248	CACNA1S	calcium voltage-gated channel subunit alpha1 S	2.37171	1.57153	1.50894	12.5224	35.3775	21.8124	20.7749
ENSG00000085741	WNT11	Wnt family member 11	3.49603	-1.34061	-1.75979	4.83008	32.6748	2.46622	0.690627
ENSG00000100373	UPK3A	uroplakin 3A	2.91945	1.14379	-1.2974	11.0953	37.9544	12.9034	7.54253
ENSG00000100906	NFKBIA	NFKB inhibitor alpha	2.18009	1.23921	1.38494	1690.92	3754.88	2105.97	2359.84
ENSG00000104883	PEX11G	peroxisomal biogenesis factor 11 gamma	2.14443	-1.05774	-1.47502	30.5611	69.9552	28.4335	19.5475
ENSG00000105048	TNNT1	troponin T1, slow skeletal type	2.12967	-8.8585	-12.373	195.02	432.8	17.5819	10.9587
ENSG00000105639	JAK3	Janus kinase 3	2.23024	-2.21904	-2.84486	37.2963	87.8976	15.3564	11.012
ENSG00000117318	ID3	inhibitor of DNA binding 3, HLH protein	2.15323	-1.03014	-1.32659	1371.03	3090.85	1328.41	1015.24
ENSG00000118503	TNFAIP3	TNF alpha induced protein 3	2.61498	1.97349	2.07002	234.561	626.277	471.172	494.654
ENSG00000119737	GPR75	G protein-coupled receptor 75	-2.33124	-1.59898	-1.03666	124.42	46.6242	73.2499	119.429
ENSG00000121005	CRISPLD1	cysteine rich secretory protein LCCL domain containing 1	2.24133	-5.20972	-7.13441	51.3157	119.024	7.69367	4.58264
ENSG00000121851	POLR3GL	RNA polymerase III subunit G like	2.2188	1.52905	1.28118	80.3147	188.046	126.303	104.499
ENSG00000124429	POF1B	POF1B actin binding protein	2.35765	-7.73762	-10.8779	149.949	365.124	16.0224	9.95215
ENSG00000127129	EDN2	endothelin 2	2.16745	1.5612	1.78525	15.7615	37.7527	25.9915	30.3404
ENSG00000127561	SYNGR3	synaptogyrin 3	2.27832	-1.55109	-2.12501	26.1448	64.0795	15.8619	10.4116
ENSG00000132561	MATN2	matrilin 2	2.16975	-2.76047	-2.96361	170.121	376.726	58.4311	54.4445
ENSG00000133321	PLAAT4	phospholipase A and acyltransferase 4	2.94239	-3.16844	-4.00256	102.902	324.475	28.7245	21.72
ENSG00000139117	CPNE8	copine 8	-2.59037	-70.2781	-62.6458	257.324	98.5779	0.598036	0.690627
ENSG00000142089	IFITM3	interferon induced transmembrane protein 3	2.14355	1.16913	1.07811	35.0439	79.7307	41.3592	38.0526
ENSG00000144550	CPNE9	copine family member 9	2.78819	-3.43452	-4.27436	11.3428	35.7999	1.55951	0.404594
ENSG00000146147	MLIP	muscular LMNA interacting protein	2.7061	-2.47986	-3.00161	52.2605	149	19.1293	15.1188
ENSG00000147168	IL2RG	interleukin 2 receptor subunit gamma	2.44107	-1.50705	-2.16038	34.5917	91.6193	21.6511	13.7332
ENSG00000147488	ST18	ST18 C2H2C-type zinc finger transcription factor	-2.53561	-9.25069	-7.4966	58.6237	21.7959	3.90897	5.32218
ENSG00000148584	A1CF	APOBEC1 complementation factor	4.04631	-9.70187	-12.5912	90.2592	378.355	6.39936	3.6549
ENSG00000148702	HABP2	hyaluronan binding protein 2	3.53943	-1.02896	-1.23611	36.842	143.208	35.4687	28.8042
ENSG00000149380	P4HA3	prolyl 4-hydroxylase subunit alpha 3	2.96446	-2.15891	-2.09229	13.0712	43.4213	4.74052	4.68486
ENSG00000154330	PGM5	phosphoglucomutase 5	2.21496	-4.40739	-5.80776	35.3995	80.4063	6.26299	3.64892
ENSG00000162896	PIGR	polymeric immunoglobulin receptor	2.47799	-3.15989	-3.38777	37.9933	98.3068	10.246	8.93574
ENSG00000164266	SPINK1	serine peptidase inhibitor, Kazal type 1	2.46157	-4.5175	-5.42724	1237.36	3230.4	244.778	200.323
ENSG00000166147	FBN1	fibrillin 1	2.53692	1.4885	1.61492	272.246	719.407	413.08	449.736
ENSG00000166819	PLIN1	perilipin 1	2.19846	-1.09375	-1.55284	37.6167	85.8801	34.2496	23.048
ENSG00000168348	INSM2	INSM transcriptional repressor 2	3.00542	-8.67379	-12.3344	67.6589	210.657	5.4368	2.13714
ENSG00000170915	PAQR8	progestin and adipoQ receptor family member 8	2.02093	1.43579	1.01859	23.0794	48.5202	34.0974	23.4053
ENSG00000172478	MAB21L4	mab-21 like 4	4.00764	1.94083	1.39969	7.67323	38.1836	17.1331	11.7679
ENSG00000174948	GPR149	G protein-coupled receptor 149	4.24726	1.28317	-1.37012	3.55551	28.364	5.55464	1.45847
ENSG00000176153	GPX2	glutathione peroxidase 2	2.05842	-10.5512	-10.8546	674.118	1400	59.8811	57.6996
ENSG00000178796	RIIAD1	regulatory subunit of type II PKA R-subunit (RIIa) domain containing 1	2.13694	-4.4845	-6.17133	38.1581	86.7808	6.21388	3.13772
ENSG00000180806	HOXC9	homeobox C9	2.20049	2.29926	1.98293	76.7425	177.08	184.721	158.19
ENSG00000180875	GREM2	gremlin 2, DAN family BMP antagonist	-2.27692	1.70812	2.04959	45.7204	18.0866	79.7185	96.5604
ENSG00000181449	SOX2	SRY-box 2	2.07589	-2.70657	-3.03485	46.8311	99.3773	15.7757	13.7256
ENSG00000183654	MARCH11	membrane associated ring-CH-type finger 11	2.06842	-10.0716	-14.0091	80.2857	175.364	4.66645	1.73853
ENSG00000185437	SH3BGR	SH3 domain binding glutamate rich protein	2.04862	1.95247	1.45038	49.12	107.261	101.155	73.7256
ENSG00000189325	C6orf222	chromosome 6 open reading frame 222	4.49824	-1.62338	-1.962	20.0724	98.5139	11.2762	8.64373
ENSG00000189334	S100A14	S100 calcium binding protein A14	3.11868	-2.25495	-2.68791	18.369	68.2827	6.25091	4.51738
ENSG00000196620	UGT2B15	UDP glucuronosyltransferase family 2 member B15	3.8646	1.33508	1.18121	11.4859	57.2412	16.8717	14.4576
ENSG00000197888	UGT2B17	UDP glucuronosyltransferase family 2 member B17	6.38303	1.50274	-1.19603	4.63152	49.3718	8.74773	3.17308
ENSG00000198125	MB	myoglobin	2.14549	1.75644	1.38529	1257.03	2776.56	2255.09	1762.99
ENSG00000203952	CCDC160	coiled-coil domain containing 160	2.06085	2.70691	3.27854	26.6255	58.0353	77.0354	94.2792
ENSG00000249992	TMEM158	transmembrane protein 158 (gene/pseudogene)	2.11044	1.33578	1.22337	125.466	277.695	170.572	155.435
ENSG00000261371	PECAM1	platelet and endothelial cell adhesion molecule 1	3.07624	1.79148	2.33827	36.574	120.444	68.1164	90.6477
ENSG00000270765	GAS2L2	growth arrest specific 2 like 2	2.54034	-1.45628	-2.30448	15.2423	43.9706	9.5562	4.63156

## Sheet: AR as. adaptive as. maint
ENSEMBL	SYMBOL	GENENAME	fc_VCaP.T_0.1nM_T_48h	fc_VCaP.CT_0.1nM_T	fc_VCaP.CT_10nM_T_48h	level_VCaP-T_10nM_T	level_VCaP-T_0.1nM_T_48h	level_VCaP-CT_0.1nM_T	level_VCaP-CT_10nM_T_48h
ENSG00000024862	CCDC28A	coiled-coil domain containing 28A	2.32297	-1.10702	-2.31431	196.473	469.357	176.856	81.6803
ENSG00000063180	CA11	carbonic anhydrase 11	2.4458	-1.33586	-4.98618	44.8961	114.733	33.0932	6.13137
ENSG00000071967	CYBRD1	cytochrome b reductase 1	2.85212	-2.09117	-4.42616	110.606	329.494	50.8754	21.3883
ENSG00000078295	ADCY2	adenylate cyclase 2	2.2538	-6.55169	-14.3352	3942.44	9043.28	575.166	255.898
ENSG00000079112	CDH17	cadherin 17	2.44058	-8.19362	-27.5407	466.283	1156.98	52.8625	11.8467
ENSG00000087076	HSD17B14	hydroxysteroid 17-beta dehydrogenase 14	2.1221	1.03313	-2.24198	79.7858	174.471	82.4003	33.6201
ENSG00000104856	RELB	RELB proto-oncogene, NF-kB subunit	5.06081	1.30413	-2.28853	162.087	896.361	214.561	66.0003
ENSG00000104870	FCGRT	Fc fragment of IgG receptor and transporter	2.30985	1.20483	-2.15999	390.934	940.475	475.165	173.105
ENSG00000105549	THEG	theg spermatid protein	3.57714	-1.65834	-6.65818	67.1642	298.481	35.9973	3.66088
ENSG00000106560	GIMAP2	GTPase, IMAP family member 2	3.39121	-1.27116	-2.65291	69.0983	244.541	53.7877	23.8697
ENSG00000107954	NEURL1	neuralized E3 ubiquitin protein ligase 1	2.54685	-1.33954	-4.28534	106.494	275.912	78.6534	21.9843
ENSG00000115414	FN1	fibronectin 1	2.01644	-1.13242	-2.92318	152.844	320.579	133.95	47.3532
ENSG00000123240	OPTN	optineurin	4.08827	-1.47451	-7.4319	369.429	1528.05	249.595	45.8056
ENSG00000124935	SCGB1D2	secretoglobin family 1D member 2	2.51533	-1.90457	-5.83549	229.746	630.659	112.428	30.0276
ENSG00000125845	BMP2	bone morphogenetic protein 2	4.63898	-1.53735	-6.99111	174.646	824.147	112.718	21.7619
ENSG00000126562	WNK4	WNK lysine deficient protein kinase 4	2.58761	-5.48518	-13.3131	515.882	1421.07	81.5303	28.4625
ENSG00000137648	TMPRSS4	transmembrane serine protease 4	2.41019	-1.93848	-6.69703	142.974	351.765	71.951	17.7214
ENSG00000138641	HERC3	HECT and RLD domain containing E3 ubiquitin protein ligase 3	-2.44889	1.51817	3.83463	2359.84	934.154	3629.35	9424.56
ENSG00000139055	ERP27	endoplasmic reticulum protein 27	4.95871	1.13958	-2.98058	80.9119	411.247	92.7862	25.0535
ENSG00000139211	AMIGO2	adhesion molecule with Ig like domain 2	4.91271	1.06133	-3.06767	66.2939	341.719	70.6065	19.261
ENSG00000139597	N4BP2L1	NEDD4 binding protein 2 like 1	3.6266	-1.48942	-5.12453	90.5605	347.736	59.5801	14.1182
ENSG00000146216	TTBK1	tau tubulin kinase 1	2.07931	1.42919	-2.26556	26.7102	58.5076	39.51	9.96411
ENSG00000148180	GSN	gelsolin	2.32157	-2.1109	-4.55856	125.135	295.961	57.6892	24.8388
ENSG00000154553	PDLIM3	PDZ and LIM domain 3	3.74104	-1.15293	-4.04104	156.35	595.131	135.316	35.8992
ENSG00000163121	NEURL3	neuralized E3 ubiquitin protein ligase 3	5.45909	-1.13407	-2.84824	92.0454	554.527	80.1268	28.3468
ENSG00000163406	SLC15A2	solute carrier family 15 member 2	-2.01568	-1.01648	2.32164	1516.36	740.699	1491.7	3572.9
ENSG00000164690	SHH	sonic hedgehog signaling molecule	13.6227	1.08641	-7.40191	50.4643	730.104	55.3655	3.00561
ENSG00000169302	STK32A	serine/threonine kinase 32A	2.72299	-2.4221	-6.52926	1036.33	2863.4	421.621	151.868
ENSG00000176428	VPS37D	VPS37D subunit of ESCRT-I	2.14858	1.33222	-1.53394	47.2596	110.494	64.8562	28.827
ENSG00000189431	RASSF10	Ras association domain family member 10	2.34055	1.02456	-2.91625	138.717	333.321	141.801	44.7784
ENSG00000196139	AKR1C3	aldo-keto reductase family 1 member C3	4.10004	-2.33962	-5.74575	158.814	708.826	63.5026	22.1382
ENSG00000203985	LDLRAD1	low density lipoprotein receptor class A domain containing 1	2.59953	-2.34958	-8.38083	183.308	480.601	76.6349	18.8036
ENSG00000211445	GPX3	glutathione peroxidase 3	2.47389	-5.83573	-2.91741	16232.9	40963.4	2671.28	5431.49
ENSG00000263155	MYZAP	myocardial zonula adherens protein	2.38112	1.35524	-2.64229	80.8134	206.715	112.463	26.958

## Sheet: AR as. non-adaptive as. maint
ENSEMBL	SYMBOL	GENENAME	fc_VCaP.T_0.1nM_T_48h	fc_VCaP.CT_0.1nM_T	fc_VCaP.CT_10nM_T_48h	level_VCaP-T_10nM_T	level_VCaP-T_0.1nM_T_48h	level_VCaP-CT_0.1nM_T	level_VCaP-CT_10nM_T_48h
ENSG00000004866	ST7	suppression of tumorigenicity 7	3.56267	7.28407	1.62566	1841.33	6624.3	13601.9	3005.43
ENSG00000012822	CALCOCO1	calcium binding and coiled-coil domain 1	2.01742	1.77489	-1.29674	850.551	1767.95	1548.08	648.084
ENSG00000018408	WWTR1	WW domain containing transcription regulator 1	-2.17024	-3.43759	-1.09088	1451.75	667.475	418.751	1330.57
ENSG00000019549	SNAI2	snail family transcriptional repressor 2	-2.32804	-35.1354	-3.53883	196.568	83.3318	2.10843	54.1801
ENSG00000026950	BTN3A1	butyrophilin subfamily 3 member A1	2.53173	4.03716	1.79014	102.06	270.299	441.652	189.099
ENSG00000047936	ROS1	ROS proto-oncogene 1, receptor tyrosine kinase	2.43594	4.10259	1.60741	12.291	34.2327	61.1131	21.7276
ENSG00000049323	LTBP1	latent transforming growth factor beta binding protein 1	2.05052	1.66789	-1.46512	264.442	552.529	448.118	178.111
ENSG00000052850	ALX4	ALX homeobox 4	2.09452	1.87625	-1.78581	21.8124	49.75	44.2259	10.4709
ENSG00000058085	LAMC2	laminin subunit gamma 2	-2.00744	-3.9311	1.32835	205.124	101.268	49.7692	274.024
ENSG00000058668	ATP2B4	ATPase plasma membrane Ca2+ transporting 4	-2.39972	-3.06538	1.23245	2081.03	839.735	652.536	2582.79
ENSG00000059804	SLC2A3	solute carrier family 2 member 3	-5.23436	-7.58765	1.25982	358.105	66.3464	44.731	452.63
ENSG00000065618	COL17A1	collagen type XVII alpha 1 chain	2.13809	1.7344	-1.71151	27.6819	62.2825	50.1904	14.7795
ENSG00000069122	ADGRF5	adhesion G protein-coupled receptor F5	2.89102	6.69927	1.68477	171.823	515.527	1229.22	295.785
ENSG00000071575	TRIB2	tribbles pseudokinase 2	-2.39382	-2.7228	1.43598	1604.88	665.037	585.378	2308.87
ENSG00000076706	MCAM	melanoma cell adhesion molecule	2.99492	3.16307	-1.78061	22.3493	74.042	79.2364	10.8978
ENSG00000077063	CTTNBP2	cortactin binding protein 2	3.42264	6.05059	1.57667	13.3708	52.5404	94.7265	22.8392
ENSG00000079335	CDC14A	cell division cycle 14A	2.39123	2.85783	1.0414	106.727	264.74	319.015	111.766
ENSG00000080493	SLC4A4	solute carrier family 4 member 4	4.07266	26.6489	5.02585	81.9697	351.123	2398.19	437.376
ENSG00000080546	SESN1	sestrin 1	2.34116	2.54948	1.03854	937.996	2216.45	2413.08	974.661
ENSG00000090238	YPEL3	yippee like 3	3.91721	3.62049	1.36764	61.6274	258.443	237.415	85.849
ENSG00000090402	SI	sucrase-isomaltase	2.01599	3.09089	1.10416	1741.67	3587.15	5572.93	1929.21
ENSG00000096060	FKBP5	FKBP prolyl isomerase 5	-3.18176	-3.55613	1.51148	18456.4	5701.5	5094.53	28062.1
ENSG00000096088	PGC	progastricsin	-3.65924	-206.892	-7.07576	1872.56	497.741	3.24974	252.66
ENSG00000100100	PIK3IP1	phosphoinositide-3-kinase interacting protein 1	3.09114	5.24971	1.31381	69.4954	223.467	384.991	92.1081
ENSG00000100170	SLC5A1	solute carrier family 5 member 1	-3.87304	-8.04407	1.81204	37.4349	7.85762	2.14546	69.6677
ENSG00000100191	SLC5A4	solute carrier family 5 member 4	-5.07005	-6.3817	-1.19304	145.518	25.0791	19.8627	121.075
ENSG00000100336	APOL4	apolipoprotein L4	3.38219	3.23246	1.03574	67.728	237.376	225.999	70.3567
ENSG00000100802	C14orf93	chromosome 14 open reading frame 93	2.44796	2.56269	1.16435	90.268	226.917	237.665	106.264
ENSG00000101680	LAMA1	laminin subunit alpha 1	-2.36152	-14.3282	-5.16407	295.523	120.806	16.917	53.4906
ENSG00000105696	TMEM59L	transmembrane protein 59 like	3.35102	3.76531	-1.72414	12.7683	49.2067	55.3027	5.8573
ENSG00000105810	CDK6	cyclin dependent kinase 6	-2.01698	-7.31086	-3.33477	146.175	70.804	17.415	41.7978
ENSG00000105989	WNT2	Wnt family member 2	7.06772	5.44691	-2.03488	16.9724	137.026	105.015	6.03673
ENSG00000106034	CPED1	cadherin like and PC-esterase domain containing 1	2.53411	3.05077	1.02315	24.4626	67.6984	81.4192	25.2743
ENSG00000111801	BTN3A3	butyrophilin subfamily 3 member A3	2.66027	3.00545	1.11333	51.1011	144.213	164.769	57.245
ENSG00000111863	ADTRP	androgen dependent TFPI regulating protein	2.11281	5.11744	2.20954	32.8216	73.2244	180.068	76.4543
ENSG00000111885	MAN1A1	mannosidase alpha class 1A member 1	2.647	4.40452	1.10017	67.3713	184.694	313.396	74.773
ENSG00000112139	MDGA1	MAM domain containing glycosylphosphatidylinositol anchor 1	2.9209	2.39458	-1.25095	138.059	428.649	348.593	108.156
ENSG00000112183	RBM24	RNA binding motif protein 24	-3.86336	-6.76775	1.85123	39.241	8.66566	3.47681	74.6402
ENSG00000112320	SOBP	sine oculis binding protein homolog	2.30739	3.01461	-1.40507	55.8179	134.137	178.174	38.6013
ENSG00000112414	ADGRG6	adhesion G protein-coupled receptor G6	2.27324	2.08475	-1.56756	87.7773	216.894	198.112	52.484
ENSG00000114450	GNB4	G protein subunit beta 4	-2.10504	-3.91443	-1.4685	430.649	201.497	107.235	292.038
ENSG00000114796	KLHL24	kelch like family member 24	2.00651	1.81099	-1.1333	820.366	1679.79	1512.91	720.804
ENSG00000119950	MXI1	MAX interactor 1, dimerization protein	2.2478	3.26176	1.0839	276.478	627.155	911.639	300.771
ENSG00000121270	ABCC11	ATP binding cassette subfamily C member 11	2.20212	10.2774	3.73449	17.7565	47.1887	278.234	88.4625
ENSG00000122641	INHBA	inhibin subunit beta A	2.33738	54.6739	9.31428	22.8419	57.2724	1435.16	241.158
ENSG00000123836	PFKFB2	6-phosphofructo-2-kinase/fructose-2,6-biphosphatase 2	-2.58406	-3.19379	-1.50636	3165.71	1205.97	974.307	2089.48
ENSG00000124256	ZBP1	Z-DNA binding protein 1	-2.52531	-5.29922	-1.31712	72.7152	26.6774	11.3745	54.6043
ENSG00000127954	STEAP4	STEAP4 metalloreductase	-8.31937	-28.3851	1.44494	4502.45	519.885	146.937	6543.88
ENSG00000128253	RFPL2	ret finger protein like 2	-2.429	-5.52064	1.1912	2584.4	1058.87	462.135	3081.71
ENSG00000132563	REEP2	receptor accessory protein 2	2.11956	2.72072	-1.21282	81.172	177.531	228.548	65.9475
ENSG00000134531	EMP1	epithelial membrane protein 1	-3.55404	-30.7491	-6.91621	1029.68	284.943	29.5915	144.562
ENSG00000135374	ELF5	E74 like ETS transcription factor 5	2.01154	1.80496	-1.1688	158.703	322.925	290.012	135.498
ENSG00000135426	TESPA1	thymocyte expressed, positive selection associated 1	3.37656	3.7639	-1.16543	7.88574	41.223	47.5867	5.97586
ENSG00000135447	PPP1R1A	protein phosphatase 1 regulatory inhibitor subunit 1A	2.30848	2.38369	1.05958	23.8362	61.3767	62.7886	25.3515
ENSG00000135549	PKIB	cAMP-dependent protein kinase inhibitor beta	2.47858	1.98649	-1.05532	442.784	1142.41	906.176	418.564
ENSG00000137501	SYTL2	synaptotagmin like 2	3.40795	5.58483	1.44727	1787.26	6310.02	10486.4	2615.27
ENSG00000137709	POU2F3	POU class 2 homeobox 3	2.42367	1.93521	-1.84823	19.6033	51.0723	40.5754	9.20224
ENSG00000138079	SLC3A1	solute carrier family 3 member 1	3.12938	5.10967	1.55861	42.0704	141.304	232.972	67.7224
ENSG00000138764	CCNG2	cyclin G2	2.21852	3.38976	1.25477	1740.92	3885.69	5954.99	2188.57
ENSG00000139220	PPFIA2	PTPRF interacting protein alpha 2	6.05652	28.0226	2.25759	83.8013	600.945	3101.13	206.709
ENSG00000139329	LUM	lumican	12.0441	35.7766	2.82449	20.1671	292.259	882.508	65.2194
ENSG00000139970	RTN1	reticulon 1	2.0368	3.22033	1.51895	2010.01	4105.9	6496.47	3058.21
ENSG00000140323	DISP2	dispatched RND transporter family member 2	-2.05661	-6.86256	-2.25344	868.511	411.606	117.5	375.201
ENSG00000142583	SLC2A5	solute carrier family 2 member 5	-3.61068	-4.79184	-1.31831	137.599	35.0214	25.8604	103.416
ENSG00000144218	AFF3	AF4/FMR2 family member 3	-3.97232	-7.26639	-2.37121	476.879	113.99	60.8656	196.26
ENSG00000144290	SLC4A10	solute carrier family 4 member 10	2.23073	3.73808	-1.17693	75.3555	173.248	296.545	63.3171
ENSG00000144893	MED12L	mediator complex subunit 12L	-2.87331	-3.71833	-1.75579	82.9077	25.1953	19.0255	44.948
ENSG00000145088	EAF2	ELL associated factor 2	-2.21949	-1.82617	1.41429	266.39	116.747	142.04	382.18
ENSG00000146555	SDK1	sidekick cell adhesion molecule 1	-2.14377	-3.75347	1.00717	1774.31	793.689	439.57	1787.7
ENSG00000147041	SYTL5	synaptotagmin like 5	2.62469	2.48889	-1.33642	326.738	879.119	833.956	242.403
ENSG00000148735	PLEKHS1	pleckstrin homology domain containing S1	2.51869	2.12796	1.0216	19.1978	52.6964	44.3131	19.7384
ENSG00000150556	LYPD6B	LY6/PLAUR domain containing 6B	2.75949	3.58066	1.38636	40.1411	124.925	164.263	58.139
ENSG00000150676	CCDC83	coiled-coil domain containing 83	4.93013	16.0129	3.46847	20.3005	115.392	383.421	80.3518
ENSG00000150893	FREM2	FRAS1 related extracellular matrix 2	2.11645	4.27227	1.89697	37.0878	85.4867	185.645	76.3683
ENSG00000151502	VPS26B	VPS26, retromer complex component B	-2.33217	-2.39444	1.11461	9480.41	4043.88	3941.18	10573.2
ENSG00000151503	NCAPD3	non-SMC condensin II complex subunit D3	-2.7582	-2.23628	2.2552	12547	4393.43	5460.24	29058.5
ENSG00000151883	PARP8	poly(ADP-ribose) polymerase family member 8	2.31315	6.62881	2.48688	127.987	303.731	897.794	329.186
ENSG00000152086	TUBA3E	tubulin alpha 3e	-2.57495	-3.98522	-1.27055	151.142	57.5372	35.4612	118.361
ENSG00000152936	LMNTD1	lamin tail domain containing 1	2.43703	3.59281	-1.26961	13.0809	35.4835	54.4054	9.38765
ENSG00000153234	NR4A2	nuclear receptor subfamily 4 group A member 2	8.58537	10.651	-1.04795	32.9365	306.131	382.194	30.6737
ENSG00000153292	ADGRF1	adhesion G protein-coupled receptor F1	5.5238	18.5885	2.38551	22.6643	145.212	514.987	59.8601
ENSG00000154438	ASZ1	ankyrin repeat, SAM and basic leucine zipper domain containing 1	6.91354	150.362	7.26528	5.34791	64.469	1519.33	66.8927
ENSG00000155849	ELMO1	engulfment and cell motility 1	-2.35352	-6.60875	-1.18364	99.1933	40.1359	12.4527	83.4547
ENSG00000157483	MYO1E	myosin IE	-2.10927	-1.78225	1.41426	1616.06	744.153	888.043	2313.29
ENSG00000159337	PLA2G4D	phospholipase A2 group IVD	3.53034	3.41148	-1.18582	14.601	57.7087	56.0685	11.8033
ENSG00000160336	ZNF761	zinc finger protein 761	-2.08921	-5.149	-1.40503	20636.5	9756.14	3898.76	14605.9
ENSG00000163501	IHH	Indian hedgehog signaling molecule	3.06473	5.19248	2.19353	395.826	1252.52	2147.57	887.735
ENSG00000163536	SERPINI1	serpin family I member 1	3.32846	3.65134	-1.23718	106.516	367.532	402.473	85.3901
ENSG00000163631	ALB	albumin	5.33004	7.45835	1.30946	221.497	1216.36	1706.24	292.426
ENSG00000164175	SLC45A2	solute carrier family 45 member 2	-3.90808	-4.88192	1.04991	61.5908	12.8817	10.172	65.0572
ENSG00000164211	STARD4	StAR related lipid transfer domain containing 4	-2.01023	-1.87854	1.4535	1615.42	795.831	854.335	2357.47
ENSG00000164604	GPR85	G protein-coupled receptor 85	6.00902	10.4205	-1.77516	18.2106	122.179	212.797	8.23315
ENSG00000165028	NIPSNAP3B	nipsnap homolog 3B	3.65333	3.55162	-1.20501	35.2604	135.592	131.88	28.1869
ENSG00000165078	CPA6	carboxypeptidase A6	3.55827	107.269	35.1663	6.16275	32.6102	1077.22	349.754
ENSG00000165821	SALL2	spalt like transcription factor 2	2.03475	3.19851	1.07047	207.592	430.558	686.915	222.798
ENSG00000165966	PDZRN4	PDZ domain containing ring finger 4	-3.1862	-30.0136	-3.9365	314.28	95.93	7.04651	77.717
ENSG00000166546	BEAN1	brain expressed associated with NEDD4 1	-2.21065	-5.58586	1.67185	115.721	49.7968	17.8842	196.863
ENSG00000166741	NNMT	nicotinamide N-methyltransferase	-2.80649	-2.4188	1.25363	63.2358	20.6129	24.5605	80.1641
ENSG00000166920	C15orf48	chromosome 15 open reading frame 48	2.98892	6.74898	1.38257	50.3949	163.981	381.615	71.764
ENSG00000169418	NPR1	natriuretic peptide receptor 1	-2.30278	-18.439	-6.66768	262.478	112.525	11.2642	37.0617
ENSG00000169884	WNT10B	Wnt family member 10B	2.08216	1.73169	-1.97981	144.348	306.582	252.9	70.7335
ENSG00000172238	ATOH1	atonal bHLH transcription factor 1	4.11799	5.71209	1.77558	9.83067	48.6504	68.8793	19.6498
ENSG00000173334	TRIB1	tribbles pseudokinase 1	2.67972	2.59066	1.1172	6123.48	16472.1	15920.1	6843.53
ENSG00000173482	PTPRM	protein tyrosine phosphatase receptor type M	-2.52768	-4.09761	-1.59077	2836.43	1093.23	666.06	1761.65
ENSG00000174640	SLCO2A1	solute carrier organic anion transporter family member 2A1	-2.06601	-6.48929	-2.86914	143.316	65.9708	18.1271	46.3662
ENSG00000175928	LRRN1	leucine rich repeat neuronal 1	3.78523	45.4605	2.8648	16.0687	70.91	904.256	52.8554
ENSG00000176788	BASP1	brain abundant membrane attached signal protein 1	2.62177	3.72482	1.33833	19.302	56.8561	81.7552	26.9242
ENSG00000178075	GRAMD1C	GRAM domain containing 1C	2.01368	2.17153	-1.19253	161.589	330.926	357.436	135.283
ENSG00000178538	CA8	carbonic anhydrase 8	2.77234	11.4127	5.04421	57.3061	164.182	696.173	304.666
ENSG00000178573	MAF	MAF bZIP transcription factor	-3.44363	-4.21214	-1.93099	543.725	154.359	125.064	278.238
ENSG00000180113	TDRD6	tudor domain containing 6	2.09899	3.06294	1.37544	273.611	594.559	884.294	382.796
ENSG00000181264	TMEM136	transmembrane protein 136	2.16556	2.2203	1.03739	593.902	1293.22	1325.9	616.562
ENSG00000182993	C12orf60	chromosome 12 open reading frame 60	2.24755	2.73713	1.3204	66.9368	156.211	190.168	89.7808
ENSG00000184012	TMPRSS2	transmembrane serine protease 2	-2.38172	-3.70591	-1.0253	13047	5463.44	3507.33	12723.1
ENSG00000184254	ALDH1A3	aldehyde dehydrogenase 1 family member A3	-2.33534	-2.2849	1.30763	1185.26	503.214	514.268	1553.26
ENSG00000186469	GNG2	G protein subunit gamma 2	2.93833	4.08249	-1.85067	25.2428	79.5515	111.342	12.1785
ENSG00000186470	BTN3A2	butyrophilin subfamily 3 member A2	2.27151	3.49419	-1.10673	57.3073	134.944	208.45	51.5492
ENSG00000186998	EMID1	EMI domain containing 1	2.08803	2.90826	1.0318	99.1381	219.696	311.298	102.414
ENSG00000187510	C12orf74	chromosome 12 open reading frame 74	3.57841	4.96237	1.64846	10.7112	45.996	65.4698	19.733
ENSG00000187955	COL14A1	collagen type XIV alpha 1 chain	2.47396	2.14304	-1.8011	12.602	35.3011	30.5038	5.34012
ENSG00000188089	PLA2G4E	phospholipase A2 group IVE	-3.00826	-6.21104	1.22893	129.314	37.2205	15.7508	161.934
ENSG00000198467	TPM2	tropomyosin 2	2.14868	1.71115	-1.60675	56.8726	128.5	100.488	33.9464
ENSG00000205517	RGL3	ral guanine nucleotide dissociation stimulator like 3	2.33333	3.52479	1.04213	23.321	58.5614	91.4961	24.0387
ENSG00000205856	C22orf42	chromosome 22 open reading frame 42	-3.79806	-21.6481	-1.02408	145.04	37.0162	3.34154	141.949
ENSG00000215187	FAM166B	family with sequence similarity 166 member B	-2.09162	-9.33455	-3.99241	151.692	71.3727	13.5079	35.9584
ENSG00000228278	ORM2	orosomucoid 2	-8.97568	-40.831	-2.44482	258.022	26.4989	2.70082	103.685
ENSG00000248329	APELA	apelin receptor early endogenous ligand	4.31326	6.75853	1.8048	32.6548	149.007	235.571	61.0315
ENSG00000262543	SMIM28	small integral membrane protein 28	2.01826	2.66137	1.0642	35.3691	75.8895	100.899	37.8774
ENSG00000276644	DACH1	dachshund family transcription factor 1	3.04251	3.99463	1.2703	126.046	392.118	517.767	161.845

[truncated: 2 more sheets: AR as. all as. maintained, non-AR as. all as. gained]
