# Supplementary material for: Adaptive and non-adaptive gene expression responses in prostate cancer during androgen deprivation
Source: PLoS One. 2023 Feb 21;18(2):e0281645. doi: 10.1371/journal.pone.0281645 (PMC9942993; doi:10.1371/journal.pone.0281645)
Supplement: S2 Table — (XLSX) [file pone.0281645.s003.xlsx]

## Sheet: Info
Table 2 - GO enrichments
as. = associated / association

## Sheet: VCaP-CT vs VCaP-T
Pathway	pvalue	Significant genes	Genes present
GO:0043086 negative regulation of catalytic activity	0.000100470913454008	ADARB1, ANXA2, ANXA4, RHOH, ATP2B4, BBS4, CEACAM1, BMP7, CD44, CDKN1B, CDKN2B, CNN3, COL4A3, CRYAB, CST1, CST2, CST4, CST5, CSTA, CYP27B1, NQO1, DLG2, DUSP4, FKBP1B, GALR1, SFN, HHEX, ANOS1, LTF, LYN, SMAD7, MAGEA3, MAP2, NOS1, SERPINA5, SERPINB8, PLAUR, PPARG, PPP1R1A, DNAJC3, PTPRN2, RENBP, SFRP1, SLPI, SPINK1, TGFB2, VTN, AOC3, GPRC5A, KLF4, SLIT2, CABP1, MAPK8IP1, SPOCK2, TNK2, TRIB1, SPRY2, …	594
GO:0007423 sensory organ development	0.00010066287356502	ALDH1A3, SHROOM2, ATOH1, ATP2B4, BBS4, BCL2, PRDM1, BMP7, CDKN1B, COL2A1, COL5A2, CRYAB, CYP1B1, DLX5, DSCAM, EGFR, FZD2, GATA2, GJB2, GLI2, GLI3, HES1, IHH, INHBA, KCNK3, MAF, MEIS1, ROR1, PDE6C, PDGFRB, PTPRM, SALL2, SDC4, SOX2, TBX2, TGFB2, TGFBR2, TMOD1, WNT2, WNT5A, FZD5, LGR5, ALDH1A2, KLF4, SLC25A27, PLPPR4, MAFB, USH1C, TSHZ1, SPRY2, NES, TDRD7, CPAMD8, CDON, WNT16, SOBP, MCOLN3, CELF4, T…	407
GO:0007600 sensory perception	0.00010066287356502	ADORA1, ADRA2C, AOC2, BBS4, CDH3, CDKN1B, CHRNB2, COL1A1, COL2A1, COL4A3, CRYM, CST1, CST2, CST4, CYP1B1, DLG2, DRD2, FABP5, FYN, FZD2, GJA3, GJB2, KCNA2, LRP2, LUM, MME, MYO1A, ROR1, NTSR1, GPR143, OAT, P2RY1, PIGR, PPEF1, SNAI2, CDC14A, RGS9, LRAT, ASIC3, CABP1, GJC1, USH1C, SPRY2, B3GNT2, MMP24, MGLL, RIMS1, SLC24A2, OR2B6, SLC45A2, REEP2, DCDC2, RETREG1, SOBP, ANO1, SCN3B, SLC4A10, SPTBN4, CF…	407
GO:0030414 peptidase inhibitor activity	0.000100667170224479	COL4A3, CST1, CST2, CST4, CST5, CSTA, SERPIND1, ANOS1, LTF, SERPINA5, SERPINA1, SERPINB8, SERPINI1, RENBP, SLPI, SPINK1, SPOCK2, TNFAIP8, CPAMD8, SPOCK3, UMODL1, CD109, COL28A1, ITIH6	102
GO:0098889 intrinsic component of presynaptic membrane	0.000103088593859358	ADORA1, ATP2B4, CHRM3, CHRNB2, DRD2, EFNB2, KCNA2, KCNC1, KCNH1, P2RY1, SCN2A, SLC1A2, SLC6A11, STX1A, ADAM23, NRXN1	55
GO:0120039 plasma membrane bounded cell projection morphogenesis	0.000103517184577278	ADARB1, ALCAM, ATOH1, BCL2, BMP7, CAMK2B, CD44, CHRNB2, CRABP2, DLX5, DRD2, DSCAM, EGFR, EPHA5, EPHA7, FYN, GAB1, GLI2, GLI3, ANOS1, L1CAM, LMX1A, LRP2, MAP2, MATN2, NBL1, MICOS10-NBL1, NCAM1, NEDD4, NEFH, NFATC4, NRCAM, NR4A2, PPP3CA, PTPRM, SDC2, SEMA3F, SHOX2, SYT1, SYT4, NKX2-1, UGT8, VLDLR, WNT5A, CNTNAP1, KLF7, KALRN, SEMA5A, DCLK1, SLIT2, CPNE6, NRXN1, MYOT, FEZ1, STT3A-AS1, RIMS2, LZTS3, …	500
GO:0060070 canonical Wnt signaling pathway	0.000105338507484767	CDH3, COL1A1, DAB2, LOC112267931, DDIT3, DLX5, EDA, EGF, EGFR, FOXO3, FZD2, GLI3, IGFBP2, MCC, MDK, NR4A2, PSMD5, SFRP1, SNAI2, SOX2, TCF7L2, KDM6A, WNT2, WNT5A, WNT8B, FZD5, AXIN2, FZD7, FZD8, FZD9, LGR5, PLPP3, JRK, SEMA5A, TBX18, KLF4, YAP1, BAMBI, WWTR1, PYGO1, LATS2, GREM1, TRPM4, CAPRIN2, WLS, ZNF703, WNT5B, NKD1, SHISA6	266
GO:0042493 response to drug	0.000106380534017748	ABCA1, ADCY2, ADCY7, PLIN2, ADH6, AK4, ARG1, ASS1, ATP1A1, ATP2B4, BCHE, BCL2, CDH3, CDKN1B, CDO1, CFTR, CHRM3, CHRNB2, COL1A1, CRYAB, CYBB, CYP1B1, CYP2C8, DDC, NQO1, DRD2, DSG2, EGFR, EIF4EBP1, FKBP1B, FOXO3, FYN, GAD1, GALR1, GJB2, GNAO1, NR3C1, GSN, HMOX1, HPGD, HSPA5, IGFBP2, INHBA, KCNA2, KCNC1, KCNH2, KCNK3, LOX, LRP2, LYN, MDK, MYB, NNMT, NOS1, NPAS2, NTSR1, NR4A2, P2RY1, P2RY2, PDE4B, PD…	772
GO:0046717 acid secretion	0.000107129297291759	ADORA1, DRD2, NTSR1, MAP2K6, SLC1A1, SLC1A2, SNAP25, STX1A, SYT1, SYT4, PPFIA2, PPFIA3, ABCC3, HIP1R, TSPOAP1, ABCC4, STARD10, CPLX1, PLA2R1, RIMS1, SLC9A4	84
GO:0009913 epidermal cell differentiation	0.000107817556427414	ANXA1, ATOH1, CDH3, CSTA, CYP27B1, DSC1, DSC2, DSG2, SFN, HES1, IRF6, KRT2, KRT14, KRT15, KRT19, TCHH, WNT5A, KLF7, AKR1C3, KRT36, ADAM9, KLF4, USH1C, YAP1, ABCA12, INTU, GRHL1, WNT16, ERRFI1, MCOLN3, FA2H, CD109, LIPM	161
GO:0042572 retinol metabolic process	0.000110495012418379	ALDH1A3, CYP1B1, TTR, RDH16, AKR1C3, ALDH1A2, LRAT, DHRS9, BCO1, RDH12	25
GO:0009306 protein secretion	0.000116870697136833	ABCA1, ADRA2C, ANXA1, ANXA4, CFTR, DRD2, EGFR, EPHA5, FKBP1B, GPR27, ITPR1, KCNS3, LYN, MDK, CD200, ORM2, PFKFB2, PPP3CA, PTGER4, PTPRN, PTPRN2, SFRP1, SLC16A1, SNAP25, STX1A, ABCC8, SYT4, HNF1A, HNF1B, TCF7L2, TGFB2, TLR4, TTN, TNFSF4, VGF, WNT5A, IL1R2, FZD5, SCG2, KLF7, ADAM9, STXBP5L, AKAP12, PDIA4, CARTPT, RIMS2, TRAF3IP2, CPLX1, BTN3A2, BTN3A1, NLRP1, IL17RA, IL36RN, TRPM4, BANK1, ANO1, RCN…	409
GO:0033993 response to lipid	0.000118148383132935	ABCA1, ACP5, ADCY2, ANXA1, AR, ARG1, ASS1, ATP1A1, BCHE, BCL2, BMP7, CCNE1, CDKN1B, CDO1, CFTR, COL1A1, CRYAB, CYBB, CYP27B1, DAB2, LOC112267931, AKR1C2, NQO1, DSG2, EGFR, EIF4EBP1, ESRRG, FKBP4, FOXO3, NR5A2, GATA2, GHRHR, GJB2, NR3C1, HNF4G, HPGD, IRF8, IGFBP2, IHH, CXCL8, IL12RB2, INHBA, LOX, LTF, LYN, MDK, SCGB2A1, MYB, NEDD4, NFATC4, NTSR1, NR4A2, PDE4B, PDGFRB, PGR, PPARG, PTGER2, PTGER4, S…	709
GO:0048583 regulation of response to stimulus	0.000118682226381717	ABCA1, ACP5, ADCY7, ADORA1, ADRA2C, AGTR1, ANXA1, BIRC3, APOH, AR, ARG1, ARHGDIG, RHOH, ATP2B4, BBS4, BCL2, CEACAM1, BMP7, BTC, BTK, C1R, CAMK2B, CD44, CDH3, CDK6, CDKN1B, CDKN2B, CFTR, CHGB, CHRNB2, COL1A1, COL2A1, CRABP2, CRYAB, CYP1B1, CYP27B1, DAB2, LOC112267931, AKR1C2, DDIT3, DLG2, DLX5, DMD, DNASE2, DRD2, DSCAM, HBEGF, DUSP4, DUSP5, EDA, EFNB2, EGF, EGFR, EPHA5, EPHA7, ERBB3, F12, FABP5, M…	3298
GO:0001523 retinoid metabolic process	0.000121893641641352	ALDH1A3, CRABP2, CYP1B1, AKR1C1, LRP2, SDC2, SDC4, TTR, RDH16, AKR1C3, ALDH1A2, LRAT, GPC6, DHRS9, BCO1, UGT1A1, UGT1A3, RDH12	67
GO:0004866 endopeptidase inhibitor activity	0.000123034992398718	COL4A3, CST1, CST2, CST4, CST5, CSTA, SERPIND1, ANOS1, LTF, SERPINA5, SERPINA1, SERPINB8, SERPINI1, RENBP, SLPI, SPINK1, SPOCK2, TNFAIP8, CPAMD8, SPOCK3, CD109, COL28A1, ITIH6	97
GO:0005244 voltage-gated ion channel activity	0.000124780236235811	CACNA1B, CACNA2D1, CYBB, KCNA2, KCNC1, KCNC3, KCNH1, KCNH2, KCNJ6, KCNJ12, KCNK3, KCNQ3, KCNS3, SCN2A, SCN8A, SNAP25, KCNAB2, CACNA1H, CACNA1G, TSPOAP1, HCN4, ANO1, SCN3B, KCNK12, KCNG3, ANO6	116
GO:0022832 voltage-gated channel activity	0.000124780236235811	CACNA1B, CACNA2D1, CYBB, KCNA2, KCNC1, KCNC3, KCNH1, KCNH2, KCNJ6, KCNJ12, KCNK3, KCNQ3, KCNS3, SCN2A, SCN8A, SNAP25, KCNAB2, CACNA1H, CACNA1G, TSPOAP1, HCN4, ANO1, SCN3B, KCNK12, KCNG3, ANO6	116
GO:0009611 response to wounding	0.00012641192513005	ADRA2C, ANXA1, APOH, ARG1, BCL2, CEACAM1, KLF5, ENTPD2, CD44, CDH3, CDKN1B, COL1A1, DGKA, DRD2, HBEGF, EGFR, ELK3, ERBB3, F5, F12, FKBP1B, FYN, GATA2, GLI3, GSN, SERPIND1, HHEX, HMOX1, ITGA9, ITGB4, ITPR1, LOX, LYN, MATN2, MCAM, MDK, P2RY1, SERPINA5, PDGFB, PDGFRB, SERPINA1, PLAUR, PPP3CA, PRKACB, PROC, RAP2B, SDC4, SLC1A2, SOX2, TGFB2, TGFBR2, THBD, TLR4, VTN, VWF, WNT5A, FZD7, FZD9, HIST1H3E, K…	503
GO:0015849 organic acid transport	0.000127441179457178	PLIN2, ADORA1, ARG1, CEACAM1, SLC25A20, AKR1C1, DRD2, LRP2, NTSR1, PPARG, MAP2K6, SLC1A1, SLC1A2, SLC3A1, SLC6A11, SLC16A1, SNAP25, STX1A, SYT1, SYT4, PPFIA2, PPFIA3, ABCC3, SLC13A2, SLC16A3, TSPOAP1, SLC23A1, ABCC4, STARD10, CPLX1, SLC27A5, SLC6A14, PLA2R1, RIMS1, SLC7A8, STK39, SLC27A6, CROT, SLC7A10, MFSD2A, SFXN5, SLC16A10, SLC6A17	232
GO:0046942 carboxylic acid transport	0.000127441179457178	PLIN2, ADORA1, ARG1, CEACAM1, SLC25A20, AKR1C1, DRD2, LRP2, NTSR1, PPARG, MAP2K6, SLC1A1, SLC1A2, SLC3A1, SLC6A11, SLC16A1, SNAP25, STX1A, SYT1, SYT4, PPFIA2, PPFIA3, ABCC3, SLC13A2, SLC16A3, TSPOAP1, SLC23A1, ABCC4, STARD10, CPLX1, SLC27A5, SLC6A14, PLA2R1, RIMS1, SLC7A8, STK39, SLC27A6, CROT, SLC7A10, MFSD2A, SFXN5, SLC16A10, SLC6A17	232
GO:0098978 glutamatergic synapse	0.000127804499830534	ADRA2C, ATP2B4, CHRM3, DLG2, DRD2, EFNB2, EIF4EBP1, EPHA7, FYN, GABRD, GRID1, LYN, NEDD4, NPTX2, NRCAM, NRGN, P2RY1, PCDH8, PPP3CA, SCN2A, SEMA3F, ITSN1, SLC1A2, SNAP25, STX1A, SYT1, SYT4, WNT5A, YES1, FZD9, PPFIA3, ADAM23, RGS9, BSN, TSPOAP1, NRXN1, PLPPR4, GPC6, CPLX1, CNKSR2, NLGN1, ABLIM3, UNC13A, TANC2, CACNG4, ABHD17C, CAMKV, CTTNBP2, CPT1C, SHISA6, SLC6A17	290
GO:0006721 terpenoid metabolic process	0.000128693383550243	ALDH1A3, CRABP2, CYP1B1, AKR1C1, EGFR, LRP2, SDC2, SDC4, SRD5A1, TTR, RDH16, AKR1C3, ALDH1A2, LRAT, GPC6, DHRS9, BCO1, UGT1A1, UGT1A3, RDH12	79
GO:0004857 enzyme inhibitor activity	0.000130211157884787	ANXA1, ANXA2, ANXA4, RHOH, ATP2B4, CDKN1B, CDKN2B, COL4A3, CST1, CST2, CST4, CST5, CSTA, SFN, SERPIND1, ANOS1, LTF, SERPINA5, SERPINA1, SERPINB8, SERPINI1, PPP1R1A, DNAJC3, RENBP, SLPI, SPINK1, SLIT2, SH3BP5, CABP1, MAPK8IP1, SPOCK2, TNK2, TRIB1, SPRY2, TNFAIP8, CPAMD8, TRIB2, SPOCK3, UGT1A1, TESC, UMODL1, CAMK2N2, CD109, SPRED1, SPRED2, COL28A1, ITIH6	261
GO:0030424 axon	0.00013513692837388	ADORA1, ADRA2C, ALCAM, ANK1, BLVRB, CHRM3, CRYAB, DDC, DLG2, DRD2, DSCAM, EPHA5, FKBP4, GAD1, KCNA2, KCNC1, KCNH1, KCNQ3, L1CAM, LRP2, MAP1A, MAP2, MME, CD200, NEFH, NOS1, NRCAM, NRGN, ROR1, NTSR1, PTPRN, PTPRN2, SCN2A, SCN8A, ITSN1, SLC1A2, SNAP25, STX1A, SYN1, SYP, TGFB2, FZD5, AP3B2, CNTNAP1, KCNAB2, BSN, TSPOAP1, CPNE6, MAPK8IP1, FEZ1, STT3A-AS1, SIGMAR1, BASP1, OLFM1, CPLX1, UNC13A, NMNAT2, …	465
GO:0042445 hormone metabolic process	0.00013808989293642	AFP, ALDH1A3, ATP1A1, CRABP2, CYP1B1, CYP27B1, AKR1C1, AKR1C2, GHRHR, MME, SRD5A1, TCF7L2, TG, TTR, RDH16, HSD17B6, AKR1C3, ALDH1A2, CACNA1H, LRAT, TSPOAP1, DHRS9, DHRS2, CPQ, UGT2B11, PPARGC1A, BCO1, UGT1A1, UGT1A3, CHST8, SELENOM, RDH12, IYD	163
GO:0043583 ear development	0.00013808989293642	ALDH1A3, SHROOM2, ATOH1, BCL2, CDKN1B, COL2A1, DLX5, FZD2, GATA2, GJB2, GLI2, GLI3, HES1, KCNK3, MAF, ROR1, PDGFRB, SDC4, SOX2, TGFB2, WNT5A, LGR5, SLC25A27, PLPPR4, MAFB, USH1C, TSHZ1, SPRY2, SOBP, MCOLN3, WDR19, STOX1, FREM2	163
GO:0044305 calyx of Held	0.00014035071721999	ADORA1, KCNA2, KCNC1, NOS1, ITSN1, TSPOAP1, CPLX1, UNC13A	17
GO:0048584 positive regulation of response to stimulus	0.000142095564961204	ADORA1, ADRA2C, AGTR1, ANXA1, BIRC3, APOH, AR, ARG1, BCL2, CEACAM1, BMP7, BTC, BTK, C1R, CD44, CDH3, CDKN2B, CFTR, CHRNB2, COL1A1, CYP1B1, CYP27B1, DAB2, LOC112267931, AKR1C2, DDIT3, DLX5, DRD2, DSCAM, HBEGF, DUSP5, EDA, EGF, EGFR, ERBB3, F12, FABP5, FCGR2A, FCGR2C, FKBP1B, FOXO3, FYN, FZD2, GAB1, GALR1, GATA2, GHRHR, SFN, GPR27, GRM4, GSN, GUCY1A2, HHEX, HMOX1, HES1, IGFBP3, IGFBP5, IHH, CXCL8, …	1753
GO:0006810 transport	0.000144936444260663	ABCA1, PLIN2, ADORA1, ADRA2C, AGTR1, ALB, AMPH, ANK1, ANXA1, ANXA2, ANXA4, APOH, SHROOM2, ARG1, ASPH, ATP1A1, ATP2A3, ATP2B4, BBS4, BCL2, CEACAM1, BTK, CACNA1B, CACNA2D1, SLC25A20, CAMK2B, CAMP, MS4A3, CD44, CDH3, CDH17, CDKN1B, CDO1, CDX2, CFTR, CHRM3, CHRNB2, CLCN5, COL1A1, CPE, CREBL2, CRYAB, CRYM, CYBB, CYP27B1, DAB2, LOC112267931, DDC, AKR1C1, DDIT3, DLG2, DMD, DYNC1I1, DRD2, DSC1, TSC22D3, …	3936
GO:0032990 cell part morphogenesis	0.000146855580182754	ADARB1, ALCAM, ATOH1, BCL2, BMP7, CAMK2B, CD44, CHRNB2, CRABP2, DLX5, DRD2, DSCAM, EGFR, EPHA5, EPHA7, FYN, GAB1, GLI2, GLI3, ANOS1, L1CAM, LMX1A, LRP2, MAP2, MATN2, MDK, NBL1, MICOS10-NBL1, NCAM1, NEDD4, NEFH, NFATC4, NRCAM, NR4A2, PPP3CA, PTPRM, SDC2, SEMA3F, SHOX2, SYT1, SYT4, NKX2-1, UGT8, VLDLR, WNT5A, CNTNAP1, KLF7, KALRN, SEMA5A, DCLK1, SLIT2, CPNE6, NRXN1, MYOT, FEZ1, STT3A-AS1, RIMS2, LZ…	521
GO:0015294 solute:cation symporter activity	0.000147043744838908	SLC1A1, SLC1A2, SLC5A1, SLC5A3, SLC15A1, SLC22A3, SLC4A4, SLC13A2, SLC23A1, SLC12A6, SLC6A14, SLC45A2, SLC4A10, SLC2A10, SLC6A17	51
GO:0005267 potassium channel activity	0.00014983402232639	KCNA2, KCNC1, KCNC3, KCNH1, KCNH2, KCNJ6, KCNJ12, KCNK3, KCNN1, KCNN2, KCNQ3, KCNS3, SNAP25, ABCC8, KCNAB2, HCN4, KCNMB3, KCNG3	68
GO:0051716 cellular response to stimulus	0.000150426703381277	ABCA1, ADCY2, ADCY7, ADORA1, ADRA2C, AFP, AGTR1, ALB, ALCAM, ANK1, ANXA1, ANXA2, ANXA4, AOC2, BIRC3, SHROOM2, AR, ARG1, ARHGDIG, RHOH, ASS1, ATOH1, ATP1A1, ATP2B4, BBS4, BCHE, BCL2, CEACAM1, BMP7, BTC, KLF5, BTK, CA8, CACNA2D1, CAMK2B, CCNE1, ENTPD2, CD44, CDC25C, CDH3, CDH17, CDK6, CDKN1B, CDKN2B, CDO1, CFTR, CHGB, CHRM3, CHRNB2, COL1A1, COL2A1, COL4A3, COL5A2, COL6A1, CPE, CRABP2, CREBL2, CRYAB…	5368
GO:0005604 basement membrane	0.000155020015556566	ANXA2, ENTPD2, COL2A1, COL4A3, COL4A4, COL4A6, LAMC2, MATN2, NID1, VTN, P3H2, NTN4, SMOC2, COL18A1, EGFLAM, FREM1, LAMA1, COL28A1, FREM2, AMTN	80
GO:0008289 lipid binding	0.000159633593596893	ABCA1, ALB, AMPH, ANXA1, ANXA2, ANXA4, ANXA13, APOH, AR, ATP1A1, BTK, CEACAM5, CRABP2, DGKA, ESRRG, FABP5, NR5A2, NR3C1, ITPR1, KCNH1, LTF, LYN, MME, SERPINA5, PGR, PPARG, PSD, SELL, SYP, SYT1, SYT4, SYT5, TLR4, WNT5A, FZD5, MANF, PLA2G7, FZD7, ANXA9, CADPS, ALDH1A2, SPHK1, HIP1R, LPAR2, LRAT, CPNE6, STARD10, UNC13A, LPAR3, SGK3, C8orf44-SGK3, OSBPL3, MYOF, SNX7, UGT1A1, UGT1A3, GRAMD1C, SYTL2, W…	546
GO:1903531 negative regulation of secretion by cell	0.000160684243634578	ADORA1, ADRA2C, ANXA1, ANXA4, CEACAM1, DRD2, FKBP1B, HMOX1, INHBA, CD200, P2RY1, PPP3CA, PTGER4, SFRP1, SYT4, TNFRSF1A, IL1R2, KLF7, VAMP8, KALRN, STXBP5L, CARTPT, IL36RN, BANK1, ZC3H12A, RAB11FIP1, ADTRP, TRIM9, C1QTNF3, FAM3D	144
GO:0016266 O-glycan processing	0.0001624657943307	GCNT1, MUC2, ST6GAL1, ST3GAL1, ST3GAL4, ST3GAL3, GCNT3, ST6GALNAC2, B3GNT2, GALNT10, MUC13, GALNT14, GALNT12, MUCL1	46
GO:0071549 cellular response to dexamethasone stimulus	0.000162864672822471	ARG1, ASS1, EGFR, EIF4EBP1, GJB2, NR3C1, SRD5A1, ERRFI1, DDIT4, FBXO32	26
GO:0002762 negative regulation of myeloid leukocyte differentiation	0.000181554218731843	CEACAM1, CDK6, GATA2, INHBA, LTF, LYN, SFRP1, TLR4, CARTPT, MAFB, TRIB1, TMEM178A	36
GO:0022804 active transmembrane transporter activity	0.000181876193270462	ATP1A1, ATP2B4, CDH17, SLC1A1, SLC1A2, SLC4A3, SLC5A1, SLC5A3, SLC9A3, SLC15A1, SLC16A1, SLC22A3, SLC22A4, SLC4A4, ABCC3, SLC13A2, SLC16A3, SLC4A8, SLC23A1, SLC12A6, ABCC4, ATP8A1, SLC6A14, SLC24A2, ABCA12, ATP2C1, SLC45A2, TMCO3, SLC4A10, SLC24A3, SLC2A10, SLC9A7, MFSD2A, SLC16A10, SLC16A13, SLC37A2, SLC9A9, SLC6A17	200
GO:0022603 regulation of anatomical structure morphogenesis	0.000183487605093731	AGTR1, ANXA1, APOH, KLK3, AR, BCL2, CEACAM1, BMP7, CAMK2B, CD44, CDX2, CHRNB2, COL4A3, COL5A2, CRABP2, CYBB, CYP1B1, DAB2, LOC112267931, DSCAM, EFNB2, EPHA7, FYN, FZD2, GAB1, GATA2, HHEX, HK2, HMOX1, HOXB7, HES1, CXCL8, L1CAM, MAP2, MDK, FOXO4, NEDD4, NFATC4, NPR1, NRCAM, ROR1, P2RY1, PPARG, PPP3CA, PSMD5, PTPRM, RRAS, S100A10, SDC2, SFRP1, SHOX2, SNAI2, SYT1, SYT4, TBX2, HNF1B, TERT, TGFB2, TGFB…	840
GO:0016102 diterpenoid biosynthetic process	0.000184289789831196	ALDH1A3, CRABP2, AKR1C3, ALDH1A2, DHRS9, BCO1	10
GO:0042574 retinal metabolic process	0.000184289789831196	ALDH1A3, CYP1B1, AKR1C1, AKR1C3, ALDH1A2, BCO1	10
GO:0043588 skin development	0.000195865668276213	ANXA1, BCL2, CDH3, COL1A1, COL5A2, CSTA, CYP27B1, DSC1, DSC2, DSG2, EDA, EGFR, SFN, IGFBP5, INHBA, IRF6, ITGB4, KRT2, KRT14, KRT15, KRT19, TGFB2, TCHH, WNT5A, LGR5, AKR1C3, KRT36, ADAM9, CLDN1, YAP1, HPSE, ABCA12, INTU, GRHL1, WNT16, ERRFI1, TNFRSF19, ARRDC3, FA2H, CD109, LIPM	222
GO:0098739 import across plasma membrane	0.000209428790025384	ATP1A1, ATP2B4, CACNA2D1, FYN, KCNH2, LRP2, NTSR1, SLC1A1, SLC1A2, SLC2A5, SLC9A3, HCN4, TRPM4, TRPV6	47
GO:0034308 primary alcohol metabolic process	0.000216723973130582	ADH1C, ADH6, ALDH1A3, CYP1B1, AKR1C1, AKR1C2, TTR, RDH16, AKR1C3, ALDH1A2, CACNA1H, LRAT, DHRS9, SULT1C4, BCO1, HAO1, RDH12	64
GO:0022612 gland morphogenesis	0.000234116309918976	AR, ARG1, BCL2, CEACAM1, BMP7, EDA, EGFR, GLI2, GLI3, IGFBP5, MDK, PGR, SFRP1, SNAI2, STAT6, TBX2, TGFB2, TGFBR2, WNT5A, LIMS2, TWSG1, NTN4, LAMA1	101
GO:0061135 endopeptidase regulator activity	0.000234116309918976	COL4A3, CST1, CST2, CST4, CST5, CSTA, SERPIND1, ANOS1, LTF, SERPINA5, SERPINA1, SERPINB8, SERPINI1, RENBP, SLPI, SPINK1, SPOCK2, TNFAIP8, CPAMD8, SPOCK3, CD109, COL28A1, ITIH6	101
GO:0021536 diencephalon development	0.000235932479819584	CHRNB2, DRD2, GATA2, GHRHR, GLI2, HES1, KCNC1, NR4A2, SOX2, SRD5A1, NKX2-1, WNT5A, ALDH1A2, SEMA5A, CNTNAP2	53
GO:0007187 G protein-coupled receptor signaling pathway, coupled to cyclic nucleotide second messenger	0.00023984466521727	ABCA1, ADCY2, ADCY7, ADORA1, ANXA1, ATP2B4, DRD2, GALR1, GHRHR, GRM4, NOS1, NPY, P2RY1, PRKACB, PTGER2, PTGER4, SSTR1, SSTR5, GLP2R, AKAP12, RAMP1, LPAR3, GNG2, ARRDC3, ADGRF1	114
GO:0005201 extracellular matrix structural constituent	0.00023984466521727	COL1A1, COL2A1, COL4A3, COL4A4, COL4A6, COL5A2, COL6A1, FBLN2, ANOS1, LAMC2, LUM, MATN2, MGP, NID1, PCOLCE, PRELP, VTN, VWF, ZP3, THSD4, COL18A1, EMILIN3, CHADL, LAMA1, COL28A1	114
GO:0071407 cellular response to organic cyclic compound	0.000241142709727121	ABCA1, ADCY2, ANXA1, AR, ARG1, ASS1, ATP1A1, ATP2B4, BMP7, KLF5, CCNE1, CDKN1B, CFTR, COL1A1, CYP1B1, CYP27B1, DAB2, LOC112267931, EGFR, EIF4EBP1, ESRRG, FKBP4, FOXO3, NR5A2, GHRHR, GJB2, GLI2, NR3C1, HNF4G, HSPA5, IGFBP5, INHBA, SCGB2A1, NEDD4, NFATC4, NR4A2, P2RY1, P2RY2, PDE4B, PDGFB, PGR, PPARG, SFRP1, SLC16A1, SNAI2, SRD5A1, STC1, HSP90B1, AKR1C3, KLF4, TRIP4, HCN4, YAP1, CIB2, PPARGC1A, FAM…	458
GO:0001763 morphogenesis of a branching structure	0.000241556421027957	AR, BCL2, PRDM1, BMP7, DRD2, EGF, EPHA7, GLI2, GLI3, HOXB7, IHH, MDK, NFATC4, PGR, SFRP1, SHOX2, SNAI2, HNF1B, TGFBR2, NKX2-1, WNT2, WNT5A, FZD5, SLIT2, SEMA3E, SPRY2, YAP1, GREM1, RASIP1, NTN4, LAMA1	154
GO:0098772 molecular function regulator	0.000241938321680024	ANXA1, ANXA2, ANXA4, APOH, ARHGDIG, RHOH, ATP2B4, BCL2, BMP7, CDKN1B, CDKN2B, CFTR, CHGB, COL4A3, CST1, CST2, CST4, CST5, CSTA, HBEGF, EGF, EGFR, EPHA7, ERBB3, FKBP1B, GDF1, CERS1, SFN, GUCA2A, SERPIND1, IGFBP3, CXCL8, IL16, INHBA, ITPR1, ANOS1, KCNS3, LTF, MDK, NBL1, MICOS10-NBL1, NEDD4, NOS1, NPY, SERPINA5, PCOLCE, PDGFB, SERPINA1, SERPINB8, SERPINI1, FXYD3, PPP1R1A, DNAJC3, PRLR, PSD, RENBP, S…	1173
GO:0050900 leukocyte migration	0.000242806882875326	ADORA1, ANXA1, CEACAM1, CD44, CEACAM5, COL1A1, FYN, GCNT1, HMOX1, CXCL8, IL16, ITGA9, L1CAM, LYN, MDK, CD200, MPP1, CEACAM6, NBL1, MICOS10-NBL1, PDE4B, PDGFB, PTGER4, SDC2, SDC4, SELL, SLC16A1, TGFB2, THBD, WNT5A, YES1, ZP3, SCG2, PLA2G7, TNFRSF10A, SLC16A3, SLIT2, PADI2, SLC7A8, IL17RA, GREM1, STK39, CKLF, TRPM4, SLC7A10, CAMK1D, PREX1, ADTRP, ESAM, TAFA4, ANO6	290
GO:0070887 cellular response to chemical stimulus	0.00024468795170665	ABCA1, ADCY2, ADCY7, AGTR1, ALB, ANXA1, ANXA2, AOC2, BIRC3, AR, ARG1, ASS1, ATP1A1, ATP2B4, BBS4, BCHE, BCL2, CEACAM1, BMP7, KLF5, BTK, CACNA2D1, CAMK2B, CCNE1, CD44, CDKN1B, CDKN2B, CDO1, CFTR, CHRM3, CHRNB2, COL1A1, COL2A1, COL5A2, COL6A1, CYBB, CYP1B1, CYP2C8, CYP27B1, DAB2, LOC112267931, DDC, AKR1C1, AKR1C2, DDIT3, NQO1, DLG2, DLX5, HBEGF, EDA, EGFR, EIF4EBP1, EPHA5, ESRRG, FKBP1B, FKBP4, FOX…	2450
GO:0043616 keratinocyte proliferation	0.000247148036875392	CDH3, EFNB2, SFN, IRF6, KRT2, MDK, SNAI2, YAP1, INTU, WNT16, CD109	32
GO:0046883 regulation of hormone secretion	0.000249128890151027	ADORA1, ADRA2C, AGTR1, ANXA1, CFTR, DRD2, EGFR, EPHA5, FKBP1B, GALR1, GHRHR, GPR27, INHBA, ITPR1, KCNS3, MYB, P2RY1, PFKFB2, PPP3CA, SFRP1, ITSN1, SLC16A1, SNAP25, STX1A, ABCC8, TCF7L2, KLF7, VAMP8, APLN, KALRN, STXBP5L, CARTPT, TRPM4, ANO1, RAB11FIP1, C1QTNF3, FAM3D, RFX6	203
GO:0010648 negative regulation of cell communication	0.000255170146868924	ADORA1, ADRA2C, AR, ARG1, RHOH, ATP2B4, BCHE, BCL2, CEACAM1, BMP7, BTC, CD44, COL2A1, DAB2, LOC112267931, DDIT3, DRD2, HBEGF, DUSP4, EGF, EGFR, ERBB3, FKBP1B, FOXO3, FYN, GATA2, GLI3, GPR35, HHEX, HMOX1, HSPA5, IGFBP2, IGFBP3, IGFBP5, CXCL8, INHBA, ITPR1, LRP2, LTF, LYN, SMAD7, MAGEA3, MCC, MDFI, MDK, NBL1, MICOS10-NBL1, NEDD4, NFATC4, NR4A2, PLAUR, PPARG, PPP3CA, PRKACB, PSMD5, PTPRR, SFRP1, SNA…	1098
GO:0045596 negative regulation of cell differentiation	0.000258818670081535	ABCA1, ANXA1, BCL2, CEACAM1, BMP7, CDK6, CEACAM5, COL5A2, DDIT3, EFNB2, EGFR, EPHA7, FKBP4, FOXO3, GATA2, GLI2, GLI3, HES1, IGFBP5, IHH, INHBA, LMX1A, LTF, LYN, SMAD7, MAP2, MDK, MEIS1, FOXO4, NFATC4, PDGFB, PPARG, PPP3CA, PTPRG, SFRP1, SNAI2, SOX2, SYT4, TERT, TGFB2, NKX2-1, TLR4, TNFSF4, WNT5A, AXIN2, FZD7, SEMA5A, SLIT2, CARTPT, MAFB, TRIB1, YAP1, PLK2, ADAMTS7, NLGN1, FSTL4, ABCA5, WWTR1, GRE…	538
GO:0097306 cellular response to alcohol	0.000269362899365301	ABCA1, ADCY2, ADCY7, CFTR, CYBB, AKR1C2, FOXO3, INHBA, PPARG, PTGER2, SFRP1, TNFSF4, AKR1C3, KLF4, GNG2, UGT1A1, GRAMD1C, TP53INP1, DYNAP	77
GO:0022843 voltage-gated cation channel activity	0.000269362899365301	CACNA1B, CACNA2D1, KCNA2, KCNC1, KCNC3, KCNH1, KCNH2, KCNJ6, KCNJ12, KCNK3, KCNQ3, KCNS3, SNAP25, KCNAB2, CACNA1H, CACNA1G, TSPOAP1, HCN4, KCNG3	77
GO:0031960 response to corticosteroid	0.000270808489566986	ANXA1, ARG1, ASS1, BCHE, BCL2, CDO1, COL1A1, CYBB, EGFR, EIF4EBP1, FOXO3, GHRHR, GJB2, NR3C1, IGFBP2, MDK, SRD5A1, STC1, AKR1C3, ADAM9, CLDN1, SLIT2, FAM107A, ERRFI1, DDIT4, UGT1A1, FBXO32	128
GO:0023056 positive regulation of signaling	0.00027130102322944	ADORA1, ADRA2C, ANXA2, BIRC3, AR, BCL2, BMP7, BTC, CD44, CDH3, CDKN2B, CFTR, CHRNB2, COL1A1, CYP1B1, CYP27B1, DAB2, LOC112267931, AKR1C2, DDIT3, DLX5, DRD2, HBEGF, DUSP5, EDA, EGF, EGFR, ERBB3, FABP5, FYN, FZD2, GAB1, GALR1, GHRHR, SFN, GPR27, GRM4, GSN, GUCY1A2, HHEX, HMOX1, HES1, IGFBP3, IGFBP5, IHH, INHBA, LTF, LYN, MAOA, MFNG, MID1, MME, MYB, NEDD4, NFATC4, NOS1, NPR1, NRGN, ROR1, NTSR1, P2RY…	1407
GO:0033267 axon part	0.000276665185650095	ADORA1, ADRA2C, ANK1, BLVRB, CHRM3, DLG2, DRD2, DSCAM, FKBP4, GAD1, KCNA2, KCNC1, KCNH1, KCNQ3, L1CAM, MAP1A, MAP2, NOS1, NRCAM, ROR1, NTSR1, PTPRN, PTPRN2, SCN2A, SCN8A, ITSN1, SLC1A2, SNAP25, SYP, AP3B2, CNTNAP1, KCNAB2, TSPOAP1, MAPK8IP1, FEZ1, STT3A-AS1, SIGMAR1, BASP1, OLFM1, CPLX1, UNC13A, NFASC, CNTNAP2, STMN3, SLC4A10, PREX1, SPTBN4, TMEM108, TRIM46, CPEB4, TANC1, PRRT2, NRSN1, NCMAP	314
GO:0060485 mesenchyme development	0.000278886215920547	BCL2, BMP7, COL1A1, DAB2, LOC112267931, ERBB3, HES1, SMAD7, MDK, NEDD4, PAX1, PDGFRB, SEMA3F, SFRP1, SNAI2, TBX2, TGFB2, TGFBR2, NKX2-1, WNT2, WNT5A, HMGA2, AXIN2, TEAD2, ALDH1A2, BASP1, YAP1, OLFM1, HEY1, BAMBI, WWTR1, GREM1, WNT16, PBLD, ZNF703, KBTBD8, RANBP3L, RBM24	197
GO:0021953 central nervous system neuron differentiation	0.000282936294004026	ADARB1, CHRNB2, DLX5, DRD2, GATA2, GLI2, GLI3, HES1, INHBA, LMX1A, MAP2, NPY, NR4A2, SFRP1, NKX2-1, WNT2, WNT5A, LMO4, DCLK1, SLIT2, ATF5, FAIM2, CHD5, ZC4H2, SLC4A10, SPTBN4, DCLK2, MDGA1	135
GO:0030203 glycosaminoglycan metabolic process	0.000282936294004026	CD44, EGF, GALNS, LUM, PDGFB, PDGFRB, PRELP, SDC2, SDC4, ST3GAL1, ST3GAL4, ST3GAL3, UGDH, CHST2, SPOCK2, HS3ST3B1, ABCC5, GPC6, B3GNT2, HPSE, B3GAT1, SPOCK3, CHST15, STAB2, CSGALNACT1, LYG1, EGFLAM, ITIH6	135
GO:0055085 transmembrane transport	0.000284673439235306	ABCA1, ANXA2, SHROOM2, ASPH, ATP1A1, ATP2A3, ATP2B4, BCL2, CACNA1B, CACNA2D1, SLC25A20, CDH17, CFTR, CLCN5, CREBL2, CYBB, DDIT3, DLG2, DMD, DRD2, TSC22D3, FABP5, FKBP1B, FYN, GABRD, GJA3, GJB2, GPR35, GRIA2, GRID1, HK2, HSPA5, ITPR1, KCNA2, KCNC1, KCNC3, KCNH1, KCNH2, KCNJ6, KCNJ12, KCNJ14, KCNK3, KCNN2, KCNQ3, KCNS2, KCNS3, LRP2, LYN, NEDD4, NOS1, NTSR1, PDE4B, FXYD3, PLP2, PSMD5, RTN2, SCN2A, S…	1177
GO:0023057 negative regulation of signaling	0.000289356018929026	ADORA1, ADRA2C, AR, ARG1, RHOH, ATP2B4, BCHE, BCL2, CEACAM1, BMP7, BTC, CD44, COL2A1, DAB2, LOC112267931, DDIT3, DRD2, HBEGF, DUSP4, EGF, EGFR, ERBB3, FKBP1B, FOXO3, FYN, GATA2, GLI3, GPR35, HHEX, HMOX1, HSPA5, IGFBP2, IGFBP3, IGFBP5, CXCL8, INHBA, ITPR1, LRP2, LTF, LYN, SMAD7, MAGEA3, MCC, MDFI, MDK, NBL1, MICOS10-NBL1, NEDD4, NFATC4, NR4A2, PLAUR, PPARG, PPP3CA, PRKACB, PSMD5, PTPRR, SFRP1, SNA…	1101
GO:0048839 inner ear development	0.000292892303543031	ALDH1A3, ATOH1, CDKN1B, COL2A1, DLX5, FZD2, GATA2, GJB2, GLI2, GLI3, HES1, KCNK3, MAF, ROR1, PDGFRB, SDC4, SOX2, TGFB2, WNT5A, LGR5, SLC25A27, PLPPR4, MAFB, USH1C, SPRY2, SOBP, MCOLN3, STOX1, FREM2	142
GO:0030216 keratinocyte differentiation	0.000294180259074989	ANXA1, CDH3, CSTA, CYP27B1, DSC1, DSC2, DSG2, SFN, IRF6, KRT2, KRT14, KRT15, KRT19, TCHH, WNT5A, AKR1C3, KRT36, ADAM9, YAP1, ABCA12, INTU, GRHL1, WNT16, ERRFI1, CD109, LIPM	122
GO:0031338 regulation of vesicle fusion	0.000298242459871874	ANXA1, ANXA2, SYT1, SYT4, SPHK1, CPLX1, ANKRD27, PRRT2, TRIM9	23
GO:0012505 endomembrane system	0.000303427962899815	ABCA1, PLIN2, ADORA1, ADRA2C, AFP, ALB, AMPH, ANK1, ANXA1, ANXA2, ANXA4, APOH, ARG1, ASPH, ASS1, ATP1A1, ATP2A3, BCHE, BCL2, CEACAM1, KLF5, MYRF, CACNA2D1, CAMK2B, CAMP, MS4A3, ENTPD2, CD44, CDKN1B, CLGN, CFTR, CHGB, CLCN5, COL1A1, COL2A1, COL4A3, COL4A4, COL4A6, COL5A2, COL6A1, CPE, CRABP2, CRYAB, CYBB, CYP1B1, CYP2C8, DAB2, LOC112267931, DDC, DDIT3, DYNC1I1, DRD2, DSC1, EDA, EGF, EGFR, EPHA5, F…	3608
GO:0006814 sodium ion transport	0.000306701206356643	SHROOM2, ATP1A1, ATP2B4, DMD, DRD2, NEDD4, NOS1, FXYD3, SCN2A, SCN8A, SLC5A3, SLC9A3, SLC22A4, SLC4A4, SLC13A2, ASIC3, SLC4A8, SLC23A1, HCN4, SLC24A2, STK39, TRPM4, TESC, SCN3B, SLC4A10, SLC24A3, SPTBN4, WNK4, SIK1, SLC38A11, ANO6	156
GO:0061448 connective tissue development	0.000309283165612164	BBS4, BMP7, CD44, COL1A1, COL2A1, GLI2, GLI3, IHH, LOX, LUM, MAF, MDK, MGP, PDGFB, PDGFRB, SHOX2, SNAI2, STC1, TGFBR2, WNT5A, HMGA2, AXIN2, KLF7, DYRK1B, PPARGC1A, ADAMTS7, GREM1, TRPM4, CSGALNACT1, ARRDC3, WNT5B, SCIN, UMODL1, SLC39A13, PKDCC, SELENOM, CHADL	198
GO:0010647 positive regulation of cell communication	0.000310220195918969	ADORA1, ADRA2C, BIRC3, AR, BCL2, BMP7, BTC, CD44, CDH3, CDKN2B, CFTR, CHRNB2, COL1A1, CYP1B1, CYP27B1, DAB2, LOC112267931, AKR1C2, DDIT3, DLX5, DRD2, HBEGF, DUSP5, EDA, EGF, EGFR, ERBB3, FABP5, FYN, FZD2, GAB1, GALR1, GHRHR, SFN, GPR27, GRM4, GSN, GUCY1A2, HHEX, HMOX1, HES1, IGFBP3, IGFBP5, IHH, INHBA, LTF, LYN, MAOA, MFNG, MID1, MME, MYB, NEDD4, NFATC4, NOS1, NPR1, NRGN, ROR1, NTSR1, P2RY1, PDGF…	1402
GO:0003012 muscle system process	0.000310785134491704	ADORA1, ADRA2C, ASPH, ATP1A1, ATP2B4, CACNA2D1, CAMK2B, CHRM3, CHRNB2, CRYAB, DMD, DRD2, DSC2, DSG2, FKBP1B, FOXO3, GNAO1, GSN, HMOX1, IGFBP5, JARID2, KCNH2, KCNJ12, KCNN2, SMAD7, MYBPC1, NOS1, P2RY1, PDE4B, PPP3CA, MAP2K6, PXN, STC1, TMOD1, TNFRSF1A, TNNT1, TTN, MYH13, SPHK1, CACNA1H, CACNA1G, KLF4, MYOT, HCN4, GJC1, MYL12A, PPARGC1A, MYOF, ERRFI1, TRPM4, SCN3B, ZC3H12A, MLIP, STAC3	323
GO:0048565 digestive tract development	0.000317382758955301	ASS1, BCL2, PRDM1, KLF5, CDX2, EGFR, GLI2, GLI3, HES1, IHH, CXCL8, ITGB4, NPY, SFRP1, SHOX2, TBX2, HNF1B, TGFB2, TGFBR2, WNT5A, ALDH1A2, AGR2, PKDCC	103
GO:1903036 positive regulation of response to wounding	0.000339154730526216	ANXA1, APOH, HBEGF, F12, FKBP1B, MDK, TGFBR2, THBD, TLR4, VTN, PLPP3, HPSE, SMOC2, ANO6	49
GO:0061337 cardiac conduction	0.000343155298581151	ASPH, ATP1A1, ATP2A3, ATP2B4, CACNA2D1, DSC2, DSG2, FKBP1B, ITPR1, KCNH2, KCNJ12, KCNJ14, KCNK3, KCNN2, NOS1, NPR1, FXYD3, CACNA1G, HCN4, GJC1, CACNG4, TRPM4, SCN3B, SPTBN4	110
GO:0010469 regulation of signaling receptor activity	0.000350512877290435	ADORA1, ADRA2C, BMP7, BTC, CHGB, DLG2, HBEGF, EGF, GDF1, CERS1, GRIA2, GUCA2A, CXCL8, IL16, INHBA, MDK, NBL1, MICOS10-NBL1, NPY, NPTX2, P2RY1, PDGFB, SECTM1, STC1, TFF1, TG, TGFA, TGFB2, TTR, TNFSF4, VGF, WNT2, WNT5A, WNT8B, ZP3, SCG2, MANF, PSCA, TNFSF13, TNFSF10, RGS9, APLN, GPRC5A, GDF15, CARTPT, PPARGC1A, NLGN1, IL36RN, GREM1, CACNG4, CKLF, ERRFI1, CMTM3, LYPD6B, FAM3D, NRG4, CNIH3, TAFA4, SH…	355
GO:0008194 UDP-glycosyltransferase activity	0.000365574105078112	B4GALNT1, GCNT1, MFNG, UGT2B4, UGT8, B3GALT2, GYG2, GCNT3, B3GNT2, UGT2B11, MGAT4A, COLGALT2, B3GAT1, UGT1A1, UGT1A3, GALNT10, CSGALNACT1, GALNT14, GALNT12, LARGE2, GCNT7, UGT3A2, B4GALNT3, B4GALNT4, GALNTL6	117
GO:0030018 Z disc	0.000370721023102474	ANK1, ATP2B4, CRYAB, DMD, FKBP1B, FLNC, KCNN2, KRT19, NOS1, PDE4B, PPP3CA, SCN8A, TTN, MYOT, NEBL, OBSL1, SCN3B, MYO18B, FBXO32, SYNPO2	85
GO:1903561 extracellular vesicle	0.00038094100981834	ADH6, ALB, ALCAM, ALDH1A3, ANXA1, ANXA2, ANXA4, ANXA13, AOX1, APOH, KLK3, SHROOM2, ASS1, ATP1A1, CEACAM1, BLVRB, C1R, CACNA2D1, CAMP, ENTPD2, CD44, CEACAM5, COL6A1, CPE, CPM, CRABP2, CRYAB, CRYM, CST4, CST5, DDC, AKR1C1, DNASE2, DSC1, DSC2, DSG2, EGF, ENO2, F5, F12, FABP5, FBLN2, FKBP4, FKBP5, FOLH1, GALK1, GALNS, SFN, GPT, GPX3, GRID1, GSN, GSTA1, SERPIND1, HGD, HPGD, HSPA5, IGFBP2, IRF6, ITGB4,…	1791
GO:0030072 peptide hormone secretion	0.000383989767396721	ADRA2C, CFTR, CPE, DRD2, EGFR, EPHA5, FKBP1B, GHRHR, GPR27, ITPR1, KCNS3, PFKFB2, PPP3CA, PTPRN, PTPRN2, SFRP1, ITSN1, SLC16A1, SNAP25, STX1A, ABCC8, HNF1A, HNF1B, TCF7L2, VGF, KLF7, APLN, KALRN, STXBP5L, CARTPT, RIMS2, CPLX1, TRPM4, ANO1, FAM3D, RFX6	193
GO:0015850 organic hydroxy compound transport	0.000389885795091319	ABCA1, ADRA2C, AGTR1, ANXA2, CEACAM1, CFTR, CHRNB2, AKR1C1, DRD2, EGF, GALR1, KCNA2, MYB, NOS1, P2RY1, PPARG, SLC5A3, SLC16A1, SLC22A3, STX1A, SYT4, ABCC3, SLC16A3, ASIC3, CARTPT, SLC27A5, ABCA5, OSBPL3, ABCA12, GRAMD1C, OSBPL8, SELENOM	165
GO:0007411 axon guidance	0.000390040008667983	ALCAM, ATOH1, BMP7, DLX5, DSCAM, EPHA5, EPHA7, FYN, GAB1, GLI2, GLI3, ANOS1, L1CAM, LMX1A, MATN2, NCAM1, NRCAM, PTPRM, SEMA3F, NKX2-1, VLDLR, WNT5A, KLF7, SEMA5A, SLIT2, NRXN1, MYOT, FEZ1, STT3A-AS1, B3GNT2, NFASC, SH3KBP1, SEMA6A, SPTBN4, NTN4	179
GO:0060326 cell chemotaxis	0.000390833182841463	AGTR1, ANXA1, HBEGF, GAB1, CXCL8, IL16, ITGA9, LOX, LYN, MDK, MPP1, NBL1, MICOS10-NBL1, PDE4B, PDGFB, PDGFRB, TGFB2, WNT5A, SCG2, PLA2G7, SEMA5A, SLIT2, PADI2, IL17RA, GREM1, STK39, CKLF, TRPM4, CAMK1D, PLEKHG5, PREX1, SMOC2, TAFA4, ANO6	172
GO:0042448 progesterone metabolic process	0.000398949580542092	AFP, AKR1C1, AKR1C2, SRD5A1, AKR1C3, DHRS9, PPARGC1A	15
GO:0045595 regulation of cell differentiation	0.000400508757391825	ABCA1, ADRA2C, AGTR1, ANXA1, AR, ATOH1, BCL2, CEACAM1, PRDM1, BMP7, BTC, KLF5, BTK, CAMK2B, CDK6, CDKN1B, CDX2, CEACAM5, CHRNB2, COL1A1, COL5A2, CRABP2, CREBL2, CYP27B1, DAB2, LOC112267931, DDIT3, DRD2, DSCAM, EFNB2, EGFR, EPHA7, FKBP1B, FKBP4, FOXO3, FYN, GATA2, GLI2, GLI3, SFN, HES1, HSPA5, IGFBP3, IGFBP5, IHH, INHBA, L1CAM, LIG4, LMX1A, LOX, LRP2, LTF, LYN, SMAD7, MAF, MAP2, MDK, MEIS1, FOXO4,…	1409
GO:0009410 response to xenobiotic stimulus	0.000403513828109382	AOC2, ARG1, ASS1, BCHE, CDO1, CHRNB2, CYP1B1, CYP2C8, AKR1C1, NQO1, DRD2, EGFR, EIF4EBP1, FOXO3, GJB2, GNAO1, NR3C1, HSPA5, NR4A2, PDE1B, PDGFB, PPARG, PPP3CA, PRKACB, SRD5A1, STAT5A, AOC3, RGS9, CLDN1, UGT2B11, PPARGC1A, CACNG4, N6AMT1, ERRFI1, DDIT4, UGT1A1, UGT1A3, FBXO32, SDK1	215
GO:0043230 extracellular organelle	0.000406364479893757	ADH6, ALB, ALCAM, ALDH1A3, ANXA1, ANXA2, ANXA4, ANXA13, AOX1, APOH, KLK3, SHROOM2, ASS1, ATP1A1, CEACAM1, BLVRB, C1R, CACNA2D1, CAMP, ENTPD2, CD44, CEACAM5, COL6A1, CPE, CPM, CRABP2, CRYAB, CRYM, CST4, CST5, DDC, AKR1C1, DNASE2, DSC1, DSC2, DSG2, EGF, ENO2, F5, F12, FABP5, FBLN2, FKBP4, FKBP5, FOLH1, GALK1, GALNS, SFN, GPT, GPX3, GRID1, GSN, GSTA1, SERPIND1, HGD, HPGD, HSPA5, IGFBP2, IRF6, ITGB4,…	1793
GO:0043269 regulation of ion transport	0.000409555087835667	ADORA1, ARG1, ATP1A1, ATP2B4, BCL2, CACNA1B, CACNA2D1, CAMK2B, CFTR, CHRNB2, CYBB, DLG2, DMD, DRD2, EGF, FKBP1B, FYN, GNAO1, GPR35, GRIA2, IL16, KCNA2, KCNC1, KCNC3, KCNH1, KCNH2, KCNJ6, KCNJ12, KCNJ14, KCNN2, KCNQ3, KCNS2, KCNS3, LYN, NEDD4, NOS1, NTSR1, P2RY1, PDE4B, PDGFB, PDGFRB, MAP2K6, ROS1, SCN2A, SCN8A, SPINK1, STC1, SYT4, KCNAB2, VAMP8, RGS9, CACNA1H, CACNA1G, HCN4, ATP8A1, PPARGC1A, NLG…	482
GO:0006022 aminoglycan metabolic process	0.00041295778074742	CD44, EGF, GALNS, LUM, PDGFB, PDGFRB, PRELP, SDC2, SDC4, ST3GAL1, ST3GAL4, ST3GAL3, UGDH, CHST2, SPOCK2, HS3ST3B1, ABCC5, GPC6, B3GNT2, HPSE, B3GAT1, SPOCK3, CHST15, STAB2, CSGALNACT1, LYG1, EGFLAM, ITIH6	138
GO:0048545 response to steroid hormone	0.000423357852373218	ANXA1, AR, ARG1, ASS1, ATP1A1, BCHE, BCL2, BMP7, CCNE1, CDO1, COL1A1, CYBB, DAB2, LOC112267931, DSG2, EGFR, EIF4EBP1, ESRRG, FKBP4, FOXO3, NR5A2, GHRHR, GJB2, NR3C1, HNF4G, IGFBP2, LOX, MDK, SCGB2A1, NEDD4, NR4A2, PGR, PPARG, PTGER2, SFRP1, SRD5A1, STC1, TGFB2, TGFBR2, AKR1C3, ADAM9, CLDN1, TRIP4, SLIT2, YAP1, PPARGC1A, FAM107A, PADI2, ERRFI1, DDIT4, UGT1A1, OR51E2, LBH, ADTRP, FBXO32	327
GO:0050680 negative regulation of epithelial cell proliferation	0.000425599546448263	APOH, AR, CEACAM1, CDK6, CDKN1B, CDKN2B, EFNB2, SFN, MCC, PPARG, PTPRM, SFRP1, SNAI2, SOX2, TGFB2, WNT5A, SCG2, MTSS1, INTU, LIMS2, PBLD, ATOH8, CD109	105
GO:0016247 channel regulator activity	0.000425599546448263	ATP2B4, BCL2, CFTR, FKBP1B, ITPR1, KCNS3, NEDD4, NOS1, NPY, FXYD3, STX1A, KCNAB2, VAMP8, NRXN1, NRXN2, SGK2, SGK3, C8orf44-SGK3, CACNG4, KCNMB3, FXYD5, SCN3B, WNK4, CNIH3	105
GO:0005544 calcium-dependent phospholipid binding	0.000433328850641345	ANXA1, ANXA2, ANXA4, ANXA13, SYT1, SYT4, ANXA9, SYTL3, SYT2	24
GO:0043025 neuronal cell body	0.000439841736038443	ADORA1, ADRA2C, ALCAM, ARG1, ASS1, CACNA1B, CNN3, CRYAB, CYBB, DDC, NQO1, DRD2, DSCAM, EEF1A2, ENO2, EPHA5, EPHA7, FKBP4, KCNA2, KCNC1, KCNC3, KCNH1, KCNJ14, L1CAM, MAP1A, MAP2, MME, CD200, NRGN, NTSR1, SERPINI1, PTPRN, ITSN1, SLC2A3, SRD5A1, SYT4, SYT5, TGFB2, FZD5, HIP1R, CPNE6, NRXN1, SLC25A27, SLC4A8, AKAP12, FEZ1, STT3A-AS1, OLFM1, CPLX1, PDE10A, LINC00473, PPARGC1A, CNKSR2, IGSF9B, DDN, FLR…	389
GO:0061134 peptidase regulator activity	0.000454316438356785	COL4A3, CST1, CST2, CST4, CST5, CSTA, SERPIND1, ANOS1, LTF, SERPINA5, PCOLCE, SERPINA1, SERPINB8, SERPINI1, RENBP, SLPI, SPINK1, SPOCK2, NLRP1, TNFAIP8, BEX3, CPAMD8, SPOCK3, UMODL1, CD109, COL28A1, ITIH6	132
GO:0065009 regulation of molecular function	0.000467587971906765	ADARB1, ADCY2, ADCY7, ADORA1, ADRA2C, AGTR1, ANXA2, ANXA4, BIRC3, APOH, AR, ARHGDIG, RHOH, ASPH, ATP2B4, BBS4, BCL2, CEACAM1, BMP7, BTC, BTK, CACNA2D1, CD44, CDC25C, CDH3, CDKN1B, CDKN2B, CFTR, CHGB, CNN3, COL4A3, CRYAB, CST1, CST2, CST4, CST5, CSTA, CYP1B1, CYP27B1, DAB2, LOC112267931, DDIT3, NQO1, DLG2, DMD, DRD2, HBEGF, DUSP4, DUSP5, EDA, EEF1A2, EGF, EGFR, EPHA5, EPHA7, ERBB3, FKBP1B, FYN, FZ…	2428
GO:0008509 anion transmembrane transporter activity	0.000476781172618985	ABCA1, CEACAM1, CFTR, CLCN5, GABRD, FXYD3, SLC1A1, SLC1A2, SLC4A3, SLC3A1, SLC16A1, SLCO2A1, C3orf36, SLC22A3, SLC4A4, ABCC3, SLC13A2, SLC16A3, ASIC3, SLC4A8, SLC23A1, SLC12A6, ABCC5, SLC6A14, SLC7A8, ANO1, SLC7A10, SLC4A10, MFSD2A, ABCC11, SFXN5, SLC16A10, TMEM30B, ANO6, SLC37A2, SLC25A42	188
GO:0097485 neuron projection guidance	0.000481747208080168	ALCAM, ATOH1, BMP7, DLX5, DSCAM, EPHA5, EPHA7, FYN, GAB1, GLI2, GLI3, ANOS1, L1CAM, LMX1A, MATN2, NCAM1, NRCAM, PTPRM, SEMA3F, NKX2-1, VLDLR, WNT5A, KLF7, SEMA5A, SLIT2, NRXN1, MYOT, FEZ1, STT3A-AS1, B3GNT2, NFASC, SH3KBP1, SEMA6A, SPTBN4, NTN4	181
GO:0003014 renal system process	0.0004849821540073	ADCY2, ADCY7, ADORA1, AGTR1, BCL2, BTC, CHRNB2, DRD2, GSN, MCAM, NPR1, PDGFB, PRKACB, STC1, HNF1A, AKR1C3, CORO2B, WNK4, CYP4F12, OR51E2, ADGRF5	93
GO:0042383 sarcolemma	0.000490907831883487	ANK1, ANXA1, ANXA2, ATP1A1, ATP2B4, CACNA2D1, COL6A1, DMD, FLNC, GHRHR, KRT19, NOS1, PGM5, PPP3CA, RTN2, SCN2A, SLC2A5, MYOT, CIB2, CACNG4, SLC27A6, MLIP, STAC3	106
GO:0008514 organic anion transmembrane transporter activity	0.000520950701667326	CEACAM1, CFTR, SLC1A1, SLC1A2, SLC3A1, SLC16A1, SLCO2A1, C3orf36, SLC4A4, ABCC3, SLC13A2, SLC16A3, ASIC3, SLC23A1, ABCC5, SLC6A14, SLC7A8, SLC7A10, SLC4A10, MFSD2A, ABCC11, SFXN5, SLC16A10, TMEM30B, SLC25A42	113
GO:0099612 protein localization to axon	0.000522909525569148	UGT8, CNTNAP1, NFASC, CNTNAP2, TRIM46	8
GO:0048407 platelet-derived growth factor binding	0.000522909525569148	COL1A1, COL2A1, COL6A1, PDGFB, PDGFRB	8
GO:1901700 response to oxygen-containing compound	0.000524743337360613	ABCA1, ACP5, ADCY2, ADCY7, ADH6, AGTR1, AR, ARG1, ASS1, ATP1A1, ATP2B4, BCHE, BCL2, CEACAM1, BMP7, KLF5, BTK, CACNA1B, CACNA2D1, CDKN1B, CDO1, CFTR, CHRM3, CHRNB2, COL1A1, COL4A3, COL5A2, COL6A1, CRYAB, CYBB, CYP1B1, CYP27B1, AKR1C1, AKR1C2, NQO1, DRD2, DSG2, EGFR, EIF4EBP1, EPHA5, FKBP1B, FOXO3, FYN, GAB1, GCNT1, GHRHR, GJB2, GNAO1, GPR27, GPX3, NR3C1, GSN, HHEX, HMOX1, HPGD, HSPA5, IRF8, IGFBP2…	1244
GO:0070252 actin-mediated cell contraction	0.000536167266335374	ADORA1, ATP1A1, CACNA2D1, DMD, DSC2, DSG2, KCNH2, KCNN2, MYBPC1, PDE4B, STC1, TMOD1, TNNT1, TTN, CACNA1G, GJC1, TRPM4, SCN3B, FRMD6	81
GO:0060048 cardiac muscle contraction	0.0005642566605453	ADORA1, ATP1A1, CACNA2D1, DMD, DSC2, DSG2, FKBP1B, KCNH2, KCNN2, SMAD7, NOS1, PDE4B, MAP2K6, STC1, TTN, CACNA1G, HCN4, GJC1, TRPM4, SCN3B, ZC3H12A	94
GO:0045597 positive regulation of cell differentiation	0.000572460206631301	ADRA2C, AGTR1, ANXA1, AR, ATOH1, BCL2, CEACAM1, BMP7, BTC, KLF5, BTK, CAMK2B, CDX2, COL1A1, CRABP2, CREBL2, CYP27B1, DAB2, LOC112267931, DRD2, DSCAM, EFNB2, FKBP1B, FOXO3, FYN, GATA2, GLI2, GLI3, SFN, HES1, HSPA5, IGFBP3, IHH, INHBA, L1CAM, LIG4, LRP2, LTF, LYN, MDK, MME, MYB, NAP1L2, NBL1, MICOS10-NBL1, NRCAM, SERPINI1, PPARG, PROC, S100A10, SFRP1, ITSN1, SHOX2, SNAI2, SOX2, SYT1, SYT4, TCF7L2, …	756
GO:0044297 cell body	0.000578898025598034	ADORA1, ADRA2C, ALCAM, ARG1, ASS1, CACNA1B, CNN3, CRYAB, CYBB, DDC, NQO1, DRD2, DSCAM, EEF1A2, ENO2, EPHA5, EPHA7, FKBP4, FYN, GJB2, GNAO1, KCNA2, KCNC1, KCNC3, KCNH1, KCNJ14, L1CAM, MAP1A, MAP2, MME, CD200, NRGN, NTSR1, P2RY1, SERPINI1, PTPRN, ITSN1, SLC2A3, SRD5A1, SYT4, SYT5, TGFB2, FZD5, HIP1R, CPNE6, NRXN1, MAPK8IP1, SLC25A27, SLC4A8, AKAP12, FEZ1, STT3A-AS1, OLFM1, CPLX1, PDE10A, LINC00473,…	448
GO:1905114 cell surface receptor signaling pathway involved in cell-cell signaling	0.000590865284158497	ADORA1, CCNE1, CDH3, CHRNB2, COL1A1, CPE, DAB2, LOC112267931, DDIT3, DLX5, DRD2, EDA, EGF, EGFR, FOXO3, FZD2, GLI2, GLI3, GNAO1, HHEX, IGFBP2, MCC, MDFI, MDK, NFATC4, ROR1, NTSR1, NR4A2, PPP3CA, PSMD5, SFRP1, SNAI2, SOX2, STX1A, HNF1B, TCF7L2, TERT, KDM6A, WNT2, WNT5A, WNT8B, FZD5, AXIN2, FZD7, FZD8, FZD9, LGR5, PLPP3, JRK, SEMA5A, TBX18, KLF4, NRXN1, RIMS2, MAGI2, GPC6, YAP1, NLGN1, IGSF9B, RIMS…	520
GO:0051384 response to glucocorticoid	0.000595912311387343	ANXA1, ARG1, ASS1, BCHE, BCL2, CDO1, EGFR, EIF4EBP1, FOXO3, GHRHR, GJB2, NR3C1, IGFBP2, MDK, SRD5A1, STC1, ADAM9, CLDN1, SLIT2, FAM107A, ERRFI1, DDIT4, UGT1A1, FBXO32	114
GO:0002009 morphogenesis of an epithelium	0.000612541779744678	ALDH1A3, AR, BBS4, BCL2, CEACAM1, BMP7, CD44, DAB2, LOC112267931, HBEGF, EFNB2, EGF, EGFR, EPHA7, FZD2, GLI2, GLI3, HOXB7, HES1, IGFBP5, IHH, LRP2, MDK, NFATC4, ROR1, PCDH8, PGR, PRKACB, PSMD5, SDC4, SFRP1, SNAI2, TBX2, HNF1B, TGFB2, TGFBR2, NKX2-1, KDM6A, WNT2, WNT5A, FZD5, FZD7, TEAD2, LMO4, LGR5, ALDH1A2, KLF4, SLIT2, SEMA3E, MTSS1, MAGI2, GPC6, SPRY2, YAP1, TMEFF2, GREM1, INTU, WNT16, RASIP1,…	441
GO:0048566 embryonic digestive tract development	0.000614922884641767	GLI2, GLI3, IHH, CXCL8, SHOX2, HNF1B, TGFB2, ALDH1A2, PKDCC	25
GO:0048585 negative regulation of response to stimulus	0.000621691165486273	ACP5, ADCY7, ADORA1, ANXA1, APOH, AR, ARG1, RHOH, ATP2B4, BBS4, BCL2, CEACAM1, BMP7, BTC, CD44, CDK6, CDKN1B, COL2A1, DAB2, LOC112267931, DDIT3, DRD2, HBEGF, DUSP4, EGF, EGFR, ERBB3, F12, FKBP1B, FOXO3, FYN, GATA2, GLI3, HHEX, HMOX1, HSPA5, IGFBP2, IGFBP3, IGFBP5, CXCL8, ITPR1, LRP2, LTF, LYN, SMAD7, MAGEA3, MCC, MDFI, MDK, CD200, NBL1, MICOS10-NBL1, NEDD4, NFATC4, NT5E, NR4A2, PDGFB, PLAUR, PPAR…	1283
GO:0021983 pituitary gland development	0.000624242352244176	DRD2, GATA2, GHRHR, GLI2, HES1, SOX2, SRD5A1, NKX2-1, WNT5A, ALDH1A2	30
GO:0071383 cellular response to steroid hormone stimulus	0.000644598547436301	ANXA1, AR, ARG1, ASS1, ATP1A1, BMP7, CCNE1, DAB2, LOC112267931, EGFR, EIF4EBP1, ESRRG, FKBP4, FOXO3, NR5A2, GHRHR, GJB2, NR3C1, HNF4G, SCGB2A1, NEDD4, NR4A2, PGR, PPARG, SFRP1, SRD5A1, STC1, AKR1C3, TRIP4, YAP1, PPARGC1A, FAM107A, PADI2, ERRFI1, DDIT4, UGT1A1, OR51E2, LBH, ADTRP, FBXO32	220
GO:0022410 circadian sleep/wake cycle process	0.000645646414182044	ADORA1, CHRNB2, DRD2, GHRHR, KCNA2, SRD5A1, NLGN1	16
GO:0016114 terpenoid biosynthetic process	0.000674101258799888	ALDH1A3, CRABP2, AKR1C3, ALDH1A2, DHRS9, BCO1	12
GO:0030673 axolemma	0.000674101258799888	ADORA1, ANK1, KCNC1, KCNH1, SLC1A2, CNTNAP2	12
GO:0086080 protein binding involved in heterotypic cell-cell adhesion	0.000674101258799888	DSC2, DSG2, CD200, NRCAM, NFASC, IZUMO1	12
GO:0097164 ammonium ion metabolic process	0.000675316151624351	ACADL, BCHE, CHRNB2, DDC, AKR1C1, AKR1C2, DRD2, FABP5, MAOA, NPR1, NR4A2, ODC1, PDE1B, PLA2G5, PLAAT4, SLC22A4, SRD5A1, TGFB2, PLA2G7, AKR1C3, SPHK1, STARD10, CROT, SPTLC3, PCTP, MFSD2A, PLA2G4E, ABHD3, LPCAT4, PLA2G4D	156
GO:0070062 extracellular exosome	0.000678499919949599	ADH6, ALB, ALCAM, ALDH1A3, ANXA1, ANXA2, ANXA4, ANXA13, AOX1, APOH, KLK3, SHROOM2, ASS1, ATP1A1, CEACAM1, BLVRB, C1R, CACNA2D1, CAMP, ENTPD2, CD44, CEACAM5, COL6A1, CPE, CPM, CRABP2, CRYAB, CRYM, CST4, CST5, DDC, AKR1C1, DNASE2, DSC1, DSC2, DSG2, EGF, ENO2, F12, FABP5, FKBP4, FKBP5, FOLH1, GALK1, GALNS, SFN, GPT, GPX3, GRID1, GSN, GSTA1, SERPIND1, HGD, HPGD, HSPA5, IGFBP2, IRF6, ITGB4, KRT2, KRT1…	1774
GO:0051234 establishment of localization	0.000687149740115665	ABCA1, PLIN2, ADORA1, ADRA2C, AGTR1, ALB, AMPH, ANK1, ANXA1, ANXA2, ANXA4, APOH, SHROOM2, ARG1, ASPH, ATP1A1, ATP2A3, ATP2B4, BBS4, BCL2, CEACAM1, BTK, CACNA1B, CACNA2D1, SLC25A20, CAMK2B, CAMP, MS4A3, CD44, CDH3, CDH17, CDKN1B, CDO1, CDX2, CFTR, CHRM3, CHRNB2, CLCN5, COL1A1, CPE, CREBL2, CRYAB, CRYM, CYBB, CYP27B1, DAB2, LOC112267931, DDC, AKR1C1, DDIT3, DLG2, DMD, DYNC1I1, DRD2, DSC1, TSC22D3, …	4048
GO:0048018 receptor ligand activity	0.000698027599952704	BMP7, CHGB, HBEGF, EGF, EPHA7, GDF1, CERS1, GUCA2A, CXCL8, IL16, INHBA, MDK, NBL1, MICOS10-NBL1, PDGFB, SECTM1, SEMA3F, STC1, TFF1, TG, TGFA, TGFB2, TTR, TNFSF4, VGF, WNT2, WNT5A, WNT8B, ZP3, SCG2, MANF, TNFSF13, TNFSF10, APLN, GDF15, CARTPT, IL36RN, GREM1, CKLF, CMTM3, FAM3D, NRG4, TAFA4, APELA	243
GO:0010718 positive regulation of epithelial to mesenchymal transition	0.000699914641123037	BMP7, COL1A1, DAB2, LOC112267931, MDK, TCF7L2, TGFB2, TGFBR2, AXIN2, OLFM1, BAMBI, WWTR1, ZNF703	41
GO:0021700 developmental maturation	0.000705848255970918	BCL2, BTK, CAMK2B, CDH3, CFTR, DDIT3, FOXO3, GATA2, GHRHR, HES1, IHH, LTF, NFATC4, NRCAM, NR4A2, PGR, PPARG, PTPRN, SPINK1, SYP, SYT4, TGFB2, WNT5A, FZD5, ALDH1A2, NRXN1, RAB32, NFASC, CNTNAP2, GREM1, TFCP2L1, FAM20C, SPTBN4, NTN4, ANKRD27, SEZ6, TDRD5, BHLHA15, ANO6	221
GO:0035690 cellular response to drug	0.000723048421708729	ADCY2, ADCY7, ARG1, ASS1, ATP2B4, CFTR, CHRM3, CHRNB2, CYBB, CYP1B1, DDC, NQO1, EGFR, EIF4EBP1, FOXO3, FYN, GJB2, NR3C1, HMOX1, HSPA5, KCNC1, KCNH2, MYB, P2RY1, P2RY2, PDE4B, PDGFB, PPP3CA, SFRP1, SRD5A1, STAT6, HSP90B1, HMGA2, SPHK1, KLF4, SLIT2, SIGMAR1, CIB2, GDF1, CERS1, PPARGC1A, PPM1E, ERRFI1, DDIT4, UGT1A1, TRPM4, ZC3H12A, TP53INP1, FBXO32, UGT3A2	296
GO:0006869 lipid transport	0.000732284047121927	ABCA1, PLIN2, AGTR1, ANXA2, APOH, CEACAM1, SLC25A20, CFTR, AKR1C1, DRD2, EGF, GALR1, INHBA, MYB, NTSR1, SERPINA5, PPARG, MAP2K6, SLCO2A1, C3orf36, VLDLR, ABCC3, LRAT, ATP9A, ABCC4, SIGMAR1, ATP8A1, SLC27A5, PLA2R1, ABCA5, OSBPL3, ABCA12, SLC27A6, GULP1, CROT, GRAMD1C, ATP10A, PCTP, APOL6, APOL4, MFSD2A, OSBPL8, SELENOM, TMEM30B	251
GO:0060541 respiratory system development	0.000750329732549715	ALDH1A3, ARG1, ASS1, DLX5, EDA, EGFR, EIF4EBP1, GLI2, GLI3, HES1, IGFBP5, LOX, MME, PDGFRB, PGR, TGFBR2, NKX2-1, WNT2, WNT5A, ALDH1A2, SLC23A1, SPRY2, BASP1, YAP1, AGR2, ABCA12, ERRFI1, RCN3, TNS3, PKDCC, LAMA1	164
GO:0051047 positive regulation of secretion	0.000765555154612751	ADORA1, CFTR, CHRNB2, DRD2, EGFR, GALR1, GATA2, GHRHR, GPR27, INHBA, MDK, MYB, NPR1, NTSR1, ORM2, P2RY1, P2RY2, PFKFB2, MAP2K6, PTGER4, SDC4, ITSN1, STX1A, SYT1, SYT4, TCF7L2, TGFB2, TLR4, TTN, TNFSF4, WNT5A, ZP3, FZD5, VAMP8, ADAM9, APLN, AKAP12, CARTPT, NLRP1, NLGN1, PLA2R1, UNC13A, IL17RA, TRPM4, SYTL2, ANO1, WLS, OR51E2, SCIN, C1QTNF3, RFX6	312
GO:0099055 integral component of postsynaptic membrane	0.000776079723496611	ADORA1, ADRA2C, CHRM3, CHRNB2, DRD2, EFNB2, EPHA7, GABRD, GRID1, KCNC1, NRCAM, PCDH8, SLC6A11, SLC16A3, PLPPR4, NLGN1, CACNG4, SHISA6	77
GO:0045664 regulation of neuron differentiation	0.000789912880917054	ADRA2C, ATOH1, BCL2, BMP7, CAMK2B, CHRNB2, CRABP2, DSCAM, EFNB2, EPHA7, FKBP1B, FKBP4, FOXO3, FYN, GATA2, GLI2, GLI3, HES1, HSPA5, L1CAM, LMX1A, LYN, MAP2, MDK, MEIS1, NAP1L2, NBL1, MICOS10-NBL1, NEDD4, NFATC4, NRCAM, SERPINI1, PPP3CA, PTPRG, SDC2, SFRP1, ITSN1, SHOX2, SNAP25, SOX2, SYT1, SYT4, VLDLR, WNT5A, KALRN, SEMA5A, KLF4, SLIT2, CPNE6, FEZ1, STT3A-AS1, RIMS2, LZTS3, MAGI2, OLFM1, PLK2, NLG…	509
GO:0002791 regulation of peptide secretion	0.000793526398557565	ADORA1, ADRA2C, ANXA1, ANXA4, CFTR, DRD2, EGFR, EPHA5, FKBP1B, GHRHR, GPR27, ITPR1, KCNS3, LYN, MDK, CD200, ORM2, PFKFB2, PPP3CA, PTGER4, SFRP1, ITSN1, SLC16A1, SNAP25, STX1A, ABCC8, SYT4, TCF7L2, TGFB2, TLR4, TTN, TNFSF4, WNT5A, IL1R2, FZD5, KLF7, ADAM9, APLN, KALRN, STXBP5L, AKAP12, CARTPT, NLRP1, IL17RA, IL36RN, TRPM4, BANK1, ANO1, WLS, ZC3H12A, RAB11FIP1, OR51E2, ADTRP, C1QTNF3, FAM3D, RFX6	351
GO:0001775 cell activation	0.00079659591100137	ADRA2C, ANXA1, ANXA2, ARG1, RHOH, BCL2, CEACAM1, PRDM1, KLF5, BTK, CAMP, MS4A3, ENTPD2, CD44, CDH17, CDK6, CHRNB2, COL1A1, CYBB, DGKA, DSC1, EFNB2, EGFR, ELF4, FABP5, FCGR2A, FCGR2C, FKBP1B, FYN, GALNS, GATA2, GLI2, GLI3, GSN, HHEX, HMOX1, HES1, IGFBP2, IHH, CXCL8, INHBA, ITPR1, KRT2, LIG4, LTF, LYN, LYZ, SMAD7, MDK, MFNG, MME, CD200, MYB, CEACAM6, NEDD4, ORM2, P2RY1, PAX1, PDGFB, PDGFRB, SERPINA…	1041
GO:0002548 monocyte chemotaxis	0.000802221845403032	ANXA1, LYN, NBL1, MICOS10-NBL1, PDGFB, PLA2G7, SLIT2, GREM1, ANO6	21
GO:0010717 regulation of epithelial to mesenchymal transition	0.000805191213309255	BMP7, COL1A1, DAB2, LOC112267931, SMAD7, MDK, SFRP1, TCF7L2, TGFB2, TGFBR2, NKX2-1, AXIN2, OLFM1, BAMBI, WWTR1, GREM1, PBLD, ZNF703	71
GO:0009725 response to hormone	0.00082071742544678	ADCY2, ADCY7, AGTR1, ANXA1, ANXA2, AR, ARG1, ASS1, ATP1A1, ATP2B4, BBS4, BCHE, BCL2, CEACAM1, BMP7, CCNE1, CDKN1B, CDO1, CHRM3, CHRNB2, COL1A1, CRYAB, CYBB, DAB2, LOC112267931, AKR1C1, AKR1C2, NQO1, DSG2, EGFR, EIF4EBP1, ESRRG, FKBP4, FOXO3, NR5A2, FYN, GAB1, GCNT1, GHRHR, GJB2, NR3C1, HHEX, HNF4G, HPGD, IGFBP2, IGFBP5, IHH, INHBA, LOX, LYN, MDK, ME1, SCGB2A1, FOXO4, NEDD4, NR4A2, PDGFRB, PGR, PP…	772
GO:0009967 positive regulation of signal transduction	0.000829248378594493	ADORA1, ADRA2C, BIRC3, AR, BCL2, BMP7, BTC, CD44, CDH3, CDKN2B, COL1A1, CYP1B1, CYP27B1, DAB2, LOC112267931, AKR1C2, DDIT3, DLX5, DRD2, HBEGF, DUSP5, EDA, EGF, EGFR, ERBB3, FABP5, FYN, FZD2, GAB1, GHRHR, SFN, GPR27, GRM4, GSN, GUCY1A2, HHEX, HMOX1, HES1, IGFBP3, IGFBP5, IHH, INHBA, LTF, LYN, MAOA, MFNG, MID1, NEDD4, NFATC4, NOS1, NPR1, ROR1, NTSR1, P2RY1, PDGFB, PDGFRB, PLA2G5, PLAUR, MAP2K6, PRL…	1291
GO:0030199 collagen fibril organization	0.000836303004605002	COL1A1, COL2A1, COL5A2, CYP1B1, LOX, LUM, TGFB2, ADAMTS3, GREM1, CHADL	31
GO:0031076 embryonic camera-type eye development	0.000836303004605002	ALDH1A3, BMP7, IHH, TBX2, WNT5A, FZD5, ALDH1A2, NES, WNT16, WDR19	31
GO:0098632 cell-cell adhesion mediator activity	0.000836303004605002	ANXA1, ANXA2, CNN3, DSC2, DSG2, CD200, NRCAM, CDC42EP1, NFASC, IZUMO1	31
GO:0008283 cell proliferation	0.000862062976726855	ADARB1, ADORA1, AGTR1, ANXA1, APOH, AR, ARG1, ASPH, BCHE, BCL2, CEACAM1, PRDM1, BNC1, BMP7, BTC, KLF5, BTK, CDC25C, CDH3, CDK6, CDKN1B, CDKN2B, CDX2, CHRNB2, COL4A3, CYP1B1, CYP27B1, DACH1, AKR1C2, DLX5, DRD2, HBEGF, EFNB2, EGF, EGFR, ELF4, ERBB3, FKBP1B, FOXO3, NR5A2, FYN, GATA2, GHRHR, GLI2, GLI3, SFN, HHEX, HMOX1, HPGD, HES1, IGFBP2, IGFBP3, IGFBP5, IHH, CXCL8, IL12RB2, INHBA, IRF6, JARID2, KC…	1492
GO:0060560 developmental growth involved in morphogenesis	0.000881347854387407	ALCAM, CRABP2, DSCAM, EPHA7, L1CAM, MAP2, NRCAM, SEMA3F, SFRP1, SYT1, SYT4, TBX2, HNF1B, TGFBR2, WNT5A, SEMA5A, DCLK1, SLIT2, CPNE6, RIMS2, MAGI2, SPRY2, YAP1, OLFM1, RIMS1, UNC13A, FSTL4, LPAR3, FLRT1, SEMA3G, TMEM108, TRIM46, NKD1, SYT2	187
GO:0032330 regulation of chondrocyte differentiation	0.000888145142131773	GLI2, GLI3, MAF, MDK, SHOX2, SNAI2, AXIN2, ADAMTS7, GREM1, SCIN, PKDCC, CHADL	42
GO:0090303 positive regulation of wound healing	0.000888145142131773	ANXA1, APOH, HBEGF, F12, TGFBR2, THBD, TLR4, VTN, PLPP3, HPSE, SMOC2, ANO6	42
GO:0030595 leukocyte chemotaxis	0.000904614678618767	ANXA1, CXCL8, IL16, ITGA9, LYN, MDK, MPP1, NBL1, MICOS10-NBL1, PDE4B, PDGFB, TGFB2, WNT5A, SCG2, PLA2G7, SLIT2, PADI2, IL17RA, GREM1, STK39, CKLF, TRPM4, CAMK1D, PREX1, TAFA4, ANO6	124
GO:0043005 neuron projection	0.000914873853756122	ADCY2, ADORA1, ADRA2C, ALCAM, ANK1, ARG1, ASS1, ATP2B4, BBS4, BLVRB, CACNA1B, CHRM3, CNN3, CRYAB, CYBB, DDC, NQO1, DLG2, DMD, DRD2, DSCAM, EPHA5, EPHA7, FKBP4, FYN, GAD1, GNAO1, GRIA2, KCNA2, KCNC1, KCNC3, KCNH1, KCNJ14, KCNQ3, L1CAM, LRP2, MAP1A, MAP2, MME, CD200, MPP1, NEFH, NOS1, NRCAM, NRGN, ROR1, NTSR1, P2RY1, PCDH8, PDE4B, PPP3CA, PSD, PTPRN, PTPRN2, SCN2A, SCN8A, ITSN1, SLC1A2, SNAP25, SRD…	951
GO:0071310 cellular response to organic substance	0.000940219990331578	ABCA1, ADCY2, ADCY7, AGTR1, ANXA1, ANXA2, BIRC3, AR, ARG1, ASS1, ATP1A1, ATP2B4, BBS4, BCL2, CEACAM1, BMP7, KLF5, BTK, CACNA2D1, CAMK2B, CCNE1, CD44, CDKN1B, CDKN2B, CFTR, CHRM3, CHRNB2, COL1A1, COL2A1, COL5A2, COL6A1, CYBB, CYP1B1, CYP27B1, DAB2, LOC112267931, DDC, AKR1C1, AKR1C2, DDIT3, DLX5, EDA, EGFR, EIF4EBP1, EPHA5, ESRRG, FKBP1B, FKBP4, FOXO3, NR5A2, FYN, GAB1, GHRHR, GJB2, GLI2, GPR27, GP…	2033
GO:0042391 regulation of membrane potential	0.000951693348126487	ADORA1, ATP1A1, BCL2, CACNA1B, CACNA2D1, CFTR, CHRNB2, DMD, DRD2, DSC2, DSG2, FKBP1B, GABRD, GPR35, GRID1, KCNA2, KCNC1, KCNH2, KCNN2, KCNQ3, SMAD7, NEDD4, NRCAM, NTSR1, PPP3CA, STX1A, FZD9, CNTNAP1, CACNA1H, CACNA1G, NRXN1, SLC25A27, RIMS2, HCN4, GJC1, NLGN1, IGSF9B, RIMS1, CACNG4, KCNMB3, TRPM4, SCN3B, CELF4, TMEM108, SEZ6, CNIH3, TAFA4, STOX1	292
GO:0010033 response to organic substance	0.00096869240021274	ABCA1, ACP5, ADCY2, ADCY7, PLIN2, ADH6, AGTR1, ANXA1, ANXA2, BIRC3, AR, ARG1, ASS1, ATP1A1, ATP2B4, BBS4, BCHE, BCL2, CEACAM1, BMP7, KLF5, BTK, CACNA1B, CACNA2D1, CAMK2B, CCNE1, CD44, CDKN1B, CDKN2B, CDO1, CFTR, CHRM3, CHRNB2, COL1A1, COL2A1, COL4A3, COL5A2, COL6A1, CRYAB, CYBB, CYP1B1, CYP27B1, DAB2, LOC112267931, DDC, AKR1C1, AKR1C2, DDIT3, NQO1, DLX5, DRD2, DSG2, EDA, EGFR, EIF4EBP1, EPHA5, ES…	2500
GO:0051272 positive regulation of cellular component movement	0.000980904144526684	ANXA1, BCL2, BMP7, COL1A1, DAB2, LOC112267931, DSCAM, HBEGF, EGF, EGFR, GAB1, GATA2, HMOX1, HSPA5, IGFBP5, CXCL8, LAMC2, LYN, MAP2, MCAM, MDK, FOXO4, CEACAM6, PDGFB, PDGFRB, PPP3CA, SNAI2, STAT5A, TERT, TGFB2, TGFBR2, VTN, WNT5A, ZP3, PLA2G7, PLPP3, ADAM9, SPHK1, SEMA5A, AKAP12, FEZ1, STT3A-AS1, SPOCK2, SPRY2, ATP8A1, PLK2, FAM107A, STK39, TRPM4, ACKR3, CAMK1D, PREX1, SMOC2, CFAP69, TRIM46, ZNF70…	409
GO:0005102 signaling receptor binding	0.000986628234875615	ABCA1, ADORA1, ADRA2C, AGTR1, ALCAM, ANXA1, AR, BMP7, CCNE1, CDH17, CHGB, COL2A1, COL4A3, CPE, DRD2, DSCAM, HBEGF, EDA, EFNB2, EGF, EGFR, EPHA7, FKBP1B, FKBP4, FYN, GDF1, CERS1, GUCA2A, IGFBP2, IHH, CXCL8, IL16, INHBA, ITGB4, LYN, SMAD7, MDK, NBL1, MICOS10-NBL1, NEDD4, NFATC4, NPY, NR4A2, P2RY1, PDGFB, PDGFRB, PLAUR, PPARG, PXN, S100P, SECTM1, SEMA3F, SFRP1, STC1, SYT1, TCF7L2, TFF1, TG, TGFA, TG…	1055
GO:0051897 positive regulation of protein kinase B signaling	0.000997740390738048	BTC, AKR1C2, HBEGF, EGF, EGFR, ERBB3, FYN, GAB1, IGFBP5, PDGFB, PDGFRB, ITSN1, TCF7L2, TGFA, AKR1C3, SEMA5A, GDF15, SPRY2, HPSE, MEIS3, OSBPL8, PIK3AP1, NRG4, STOX1	118
GO:1903707 negative regulation of hemopoiesis	0.000997740390738048	ANXA1, CEACAM1, CDK6, GATA2, GLI3, HES1, IHH, INHBA, LTF, LYN, SMAD7, MDK, MEIS1, SFRP1, TLR4, TNFSF4, CARTPT, MAFB, TRIB1, TMEM176B, KLF13, ZC3H12A, HIST4H4, TMEM178A	118
GO:0042573 retinoic acid metabolic process	0.00099935340205548	ALDH1A3, CRABP2, AKR1C3, ALDH1A2, DHRS9, UGT1A1, UGT1A3	17
GO:0017075 syntaxin-1 binding	0.00099935340205548	SNAP25, STXBP2, SYT1, SYT4, CPLX1, UNC13A, PRRT2	17
GO:0051393 alpha-actinin binding	0.00099935340205548	KCNN2, NRAP, PPARG, TTN, PDLIM4, MYOT, SYNPO2	17
GO:0048598 embryonic morphogenesis	0.00100169702510624	ALDH1A3, AR, ATOH1, BBS4, BMP7, COL2A1, COL5A2, COL6A1, CRABP2, DLX5, EYA2, FZD2, GATA2, GLI2, GLI3, HOXB7, HOXC9, HES1, IHH, INHBA, ITGB4, AFF3, LRP2, MDFI, PAX5, PCDH8, PRKACB, SDC4, SFRP1, SHOX2, SOX2, TBX2, TBX15, HNF1B, TGFB2, TGFBR2, UGDH, KDM6A, VTN, WNT2, WNT5A, WNT8B, FZD5, HMGA2, FZD7, TEAD2, LMO4, ALDH1A2, APLN, KLF4, MAFB, USH1C, TSHZ1, SPRY2, YAP1, GREM1, INTU, CDON, WNT16, SOBP, TWS…	465
GO:0016079 synaptic vesicle exocytosis	0.00100610368002314	CHRNB2, DRD2, P2RY1, SNAP25, STX1A, SYN1, SYP, SYT1, SYT4, PPFIA3, CADPS, STXBP5L, RIMS2, CPLX1, NLGN1, RIMS1, SYT12, PRRT2, TRIM9	85
GO:0030665 clathrin-coated vesicle membrane	0.00100610368002314	BTC, CFTR, DAB2, LOC112267931, HBEGF, EGF, EGFR, FZD2, GAD1, LRP2, NRGN, SYT1, TGFA, WNT5A, FZD5, AP3B2, VAMP8, NCALD, SGIP1, SYT2	85
GO:0051896 regulation of protein kinase B signaling	0.0010251268741414	BTC, AKR1C2, DDIT3, DRD2, HBEGF, EGF, EGFR, ERBB3, FYN, GAB1, IGFBP5, PDGFB, PDGFRB, RRAS, ITSN1, TCF7L2, TGFA, AKR1C3, SEMA5A, KLF4, GDF15, MAGI2, SPRY2, HPSE, BANK1, MEIS3, RCN3, OSBPL8, PIK3AP1, NRG4, STOX1	167
GO:0032102 negative regulation of response to external stimulus	0.00105605963138154	ACP5, ADCY7, ADORA1, APOH, BBS4, CEACAM1, CDKN1B, DRD2, F12, LTF, MDK, CD200, NBL1, MICOS10-NBL1, NT5E, PDGFB, PLAUR, PPARG, PROC, PTGER4, SNAI2, THBD, TNFRSF1A, VTN, WNT5A, IL1R2, SEMA5A, KLF4, SLIT2, NRXN1, CARTPT, TRIB1, TRIM38, PADI2, GREM1, FEM1A, RNF26, ZC3H12A, ADTRP, C1QTNF3, CD109	233
GO:0043568 positive regulation of insulin-like growth factor receptor signaling pathway	0.0010754538041649	AR, CDH3, GHRHR, IGFBP3, IGFBP5	9
GO:1901701 cellular response to oxygen-containing compound	0.00107867947520753	ABCA1, ADCY2, ADCY7, AGTR1, AR, ARG1, ASS1, ATP2B4, CEACAM1, BMP7, KLF5, BTK, CACNA2D1, CFTR, CHRM3, CHRNB2, COL1A1, COL5A2, COL6A1, CYBB, CYP1B1, CYP27B1, AKR1C1, AKR1C2, NQO1, EGFR, EIF4EBP1, EPHA5, FKBP1B, FOXO3, FYN, GAB1, GHRHR, GJB2, GPR27, NR3C1, HSPA5, IRF8, IGFBP5, CXCL8, INHBA, LTF, LYN, FOXO4, MYB, NFATC4, NR4A2, P2RY1, P2RY2, PDE4B, PDGFB, PPARG, PPP3CA, PRKACB, MAP2K6, PRLR, PTGER2, …	862
GO:0008207 C21-steroid hormone metabolic process	0.00110410071720937	AFP, AKR1C1, AKR1C2, SRD5A1, AKR1C3, CACNA1H, TSPOAP1, DHRS9, DHRS2, PPARGC1A	32
GO:0098839 postsynaptic density membrane	0.00111671226106789	ADRA2C, CHRM3, EFNB2, EPHA7, GRID1, NRCAM, RGS9, SLC16A3, PLPPR4, CNKSR2, CACNG4, SHISA6	43
GO:0047035 testosterone dehydrogenase (NAD+) activity	0.00113120412841561	HSD17B6, AKR1C3, DHRS9	3
GO:0042749 regulation of circadian sleep/wake cycle	0.00114180806488395	ADORA1, CHRNB2, DRD2, GHRHR, KCNA2, NLGN1	13
GO:0005251 delayed rectifier potassium channel activity	0.00114180806488395	KCNA2, KCNC1, KCNH1, KCNH2, KCNS3, KCNG3	13
GO:0048589 developmental growth	0.00117885151168081	ADARB1, ALCAM, AR, BBS4, BCL2, KLF5, CDKN1B, CRABP2, DRD2, DSCAM, EPHA7, FOXO3, GHRHR, GLI2, GLI3, GSN, IHH, JARID2, L1CAM, MAP2, MDK, MEIS1, NRCAM, PDGFRB, PPP3CA, SEMA3F, SFRP1, SLC1A2, SOX2, STAT5A, STC1, SYT1, SYT4, TBX2, HNF1B, TGFB2, TGFBR2, KDM6A, WNT2, WNT5A, ZP3, FZD7, FZD9, SEMA5A, DCLK1, SLIT2, CPNE6, GDF15, RIMS2, MAGI2, SPRY2, CPQ, BASP1, YAP1, OLFM1, AGR2, ATF5, RIMS1, UNC13A, FSTL4…	500
GO:0071398 cellular response to fatty acid	0.00118062237343825	ASS1, AKR1C2, NFATC4, PPARG, PTGER2, SFRP1, TNFSF4, AKR1C3, CLDN1, PPARGC1A, GNG2, ZC3H12A, OR51E2	49
GO:0001654 eye development	0.00118075279793775	ALDH1A3, SHROOM2, ATP2B4, BBS4, BCL2, PRDM1, BMP7, CDKN1B, COL5A2, CRYAB, CYP1B1, DSCAM, EGFR, GLI3, IHH, INHBA, MEIS1, PDE6C, PDGFRB, PTPRM, SALL2, SOX2, TBX2, TGFB2, TGFBR2, TMOD1, WNT2, WNT5A, FZD5, ALDH1A2, KLF4, NES, TDRD7, CPAMD8, CDON, WNT16, CELF4, TWSG1, WDR19, WNT5B, RAB11FIP4, NKD1, SDK1, LAMA1, FREM2	272
GO:0030425 dendrite	0.00119408937949559	ADCY2, ADORA1, ALCAM, CACNA1B, CNN3, CRYAB, CYBB, NQO1, DRD2, DSCAM, EPHA5, EPHA7, FYN, GNAO1, GRIA2, KCNA2, KCNC3, KCNH1, KCNJ14, L1CAM, LRP2, MAP1A, MAP2, MME, NOS1, NRGN, NTSR1, P2RY1, PCDH8, PDE4B, PPP3CA, PSD, ITSN1, SYN1, SYT4, FZD5, PDLIM4, BSN, HIP1R, CPNE6, MAPK8IP1, FEZ1, STT3A-AS1, MAGI2, PLK2, CPLX1, PPARGC1A, NLGN1, IGSF9B, DDN, NFASC, CNTNAP2, SACS, KLHL20, DOCK10, SLC4A10, PREX1, M…	452
GO:0060562 epithelial tube morphogenesis	0.00119442083438256	AR, BBS4, BCL2, BMP7, EFNB2, EGF, EPHA7, FZD2, GLI2, GLI3, HOXB7, HES1, IHH, LRP2, MDK, NFATC4, PGR, PRKACB, SDC4, SFRP1, TBX2, HNF1B, TGFB2, TGFBR2, NKX2-1, KDM6A, WNT2, WNT5A, TEAD2, LMO4, LGR5, SLIT2, SEMA3E, MTSS1, SPRY2, YAP1, GREM1, RASIP1, SALL4, WNK4, STARD13, STOX1, LAMA1	257
GO:0031670 cellular response to nutrient	0.00119849876297109	CDKN2B, COL1A1, CYBB, CYP27B1, FYN, HMOX1, P2RY1, P2RY2, PPARG, SFRP1, SNAI2, HSP90B1, CIB2, GDAP1, TRPM4	61
GO:0010876 lipid localization	0.00121622700000673	ABCA1, PLIN2, AGTR1, ANXA2, APOH, CEACAM1, SLC25A20, CFTR, AKR1C1, DRD2, EGF, B4GALNT1, GALR1, INHBA, MYB, NTSR1, SERPINA5, PPARG, MAP2K6, SLCO2A1, C3orf36, VLDLR, ABCC3, LRAT, ATP9A, ABCC4, SIGMAR1, ATP8A1, SLC27A5, PLA2R1, ABCA5, OSBPL3, ABCA12, SLC27A6, GULP1, CROT, GRAMD1C, ATP10A, PCTP, ZC3H12A, APOL6, APOL4, MFSD2A, OSBPL8, SELENOM, TMEM30B, VSTM2A	280
GO:0006865 amino acid transport	0.00124531447941272	ADORA1, ARG1, NTSR1, SLC1A1, SLC1A2, SLC3A1, SLC6A11, SNAP25, STX1A, SYT1, SYT4, PPFIA2, PPFIA3, TSPOAP1, CPLX1, SLC6A14, RIMS1, SLC7A8, STK39, SLC7A10, SFXN5, SLC16A10, SLC6A17	113
GO:0098936 intrinsic component of postsynaptic membrane	0.00124695935765055	ADORA1, ADRA2C, CHRM3, CHRNB2, DRD2, EFNB2, EPHA7, GABRD, GRID1, KCNC1, NRCAM, PCDH8, SLC6A11, SLC16A3, PLPPR4, NLGN1, CACNG4, SHISA6	80
GO:0001508 action potential	0.00125055038657017	ATP1A1, CACNA2D1, CHRNB2, DMD, DSC2, DSG2, FKBP1B, GPR35, KCNA2, KCNH2, KCNN2, NRCAM, NTSR1, CNTNAP1, CACNA1G, HCN4, GJC1, KCNMB3, TRPM4, SCN3B	93
GO:0006720 isoprenoid metabolic process	0.00125055038657017	ALDH1A3, CRABP2, CYP1B1, AKR1C1, EGFR, LRP2, SDC2, SDC4, SRD5A1, TTR, RDH16, AKR1C3, ALDH1A2, LRAT, GPC6, DHRS9, BCO1, UGT1A1, UGT1A3, RDH12	93
GO:0031674 I band	0.00125055038657017	ANK1, ATP2B4, CRYAB, DMD, FKBP1B, FLNC, KCNN2, KRT19, NOS1, PDE4B, PPP3CA, SCN8A, TTN, MYOT, NEBL, OBSL1, SCN3B, MYO18B, FBXO32, SYNPO2	93
GO:0090596 sensory organ morphogenesis	0.00125147807778222	ALDH1A3, SHROOM2, ATOH1, BBS4, BCL2, PRDM1, BMP7, COL2A1, COL5A2, DLX5, DSCAM, FZD2, GATA2, GLI2, GLI3, IHH, MEIS1, PDE6C, PTPRM, TBX2, WNT2, WNT5A, FZD5, MAFB, USH1C, TSHZ1, SPRY2, TDRD7, CDON, WNT16, SOBP, WDR19, NKD1, STOX1, SDK1	198
GO:0150063 visual system development	0.00127466909080237	ALDH1A3, SHROOM2, ATP2B4, BBS4, BCL2, PRDM1, BMP7, CDKN1B, COL5A2, CRYAB, CYP1B1, DSCAM, EGFR, GLI3, IHH, INHBA, MEIS1, PDE6C, PDGFRB, PTPRM, SALL2, SOX2, TBX2, TGFB2, TGFBR2, TMOD1, WNT2, WNT5A, FZD5, ALDH1A2, KLF4, NES, TDRD7, CPAMD8, CDON, WNT16, CELF4, TWSG1, WDR19, WNT5B, RAB11FIP4, NKD1, SDK1, LAMA1, FREM2	273
GO:0021879 forebrain neuron differentiation	0.00128184909404446	DLX5, DRD2, GATA2, HES1, INHBA, NKX2-1, WNT5A, SLIT2, ATF5, SLC4A10, DCLK2	38
GO:0015370 solute:sodium symporter activity	0.00128184909404446	SLC1A1, SLC1A2, SLC5A1, SLC5A3, SLC22A3, SLC4A4, SLC13A2, SLC23A1, SLC6A14, SLC4A10, SLC6A17	38
GO:0061138 morphogenesis of a branching epithelium	0.00130590865837353	AR, BCL2, BMP7, EGF, GLI2, GLI3, HOXB7, IHH, MDK, NFATC4, PGR, SFRP1, SNAI2, HNF1B, TGFBR2, NKX2-1, WNT2, WNT5A, FZD5, SLIT2, SEMA3E, SPRY2, YAP1, GREM1, RASIP1, NTN4, LAMA1	141
GO:0002792 negative regulation of peptide secretion	0.00131783407061932	ANXA1, ANXA4, DRD2, FKBP1B, CD200, PPP3CA, PTGER4, SFRP1, SYT4, IL1R2, KLF7, KALRN, STXBP5L, CARTPT, IL36RN, BANK1, ZC3H12A, RAB11FIP1, ADTRP, C1QTNF3, FAM3D	100
GO:0018958 phenol-containing compound metabolic process	0.00132056864704149	AOC2, BCL2, CDH3, CHRNB2, DDC, DRD2, MAOA, NPR1, NR4A2, PDE1B, SRD5A1, TG, TGFB2, WNT5A, CPQ, SLC45A2, IYD	74
GO:0097447 dendritic tree	0.0013413599713863	ADCY2, ADORA1, ALCAM, CACNA1B, CNN3, CRYAB, CYBB, NQO1, DRD2, DSCAM, EPHA5, EPHA7, FYN, GNAO1, GRIA2, KCNA2, KCNC3, KCNH1, KCNJ14, L1CAM, LRP2, MAP1A, MAP2, MME, NOS1, NRGN, NTSR1, P2RY1, PCDH8, PDE4B, PPP3CA, PSD, ITSN1, SYN1, SYT4, FZD5, PDLIM4, BSN, HIP1R, CPNE6, MAPK8IP1, FEZ1, STT3A-AS1, MAGI2, PLK2, CPLX1, PPARGC1A, NLGN1, IGSF9B, DDN, NFASC, CNTNAP2, SACS, KLHL20, DOCK10, SLC4A10, PREX1, M…	454
GO:0000902 cell morphogenesis	0.0013506686797505	ADARB1, ALCAM, ANXA1, AR, ATOH1, BCL2, BMP7, CAMK2B, CD44, CHRNB2, CRABP2, DLX5, DRD2, DSCAM, EGFR, EPHA5, EPHA7, FYN, GAB1, GLI2, GLI3, HES1, IHH, ANOS1, L1CAM, LMX1A, LRP2, MAP2, MATN2, MDK, NBL1, MICOS10-NBL1, NCAM1, NEDD4, NEFH, NFATC4, NRCAM, NR4A2, P2RY1, PPP3CA, PTPRM, S100A10, SDC2, SEMA3F, SHOX2, STC1, SYT1, SYT4, TGFB2, NKX2-1, UGT8, VLDLR, WNT5A, FZD7, CNTNAP1, KLF7, KALRN, SEMA5A, DCL…	758
GO:0048880 sensory system development	0.00137508626693897	ALDH1A3, SHROOM2, ATP2B4, BBS4, BCL2, PRDM1, BMP7, CDKN1B, COL5A2, CRYAB, CYP1B1, DSCAM, EGFR, GLI3, IHH, INHBA, MEIS1, PDE6C, PDGFRB, PTPRM, SALL2, SOX2, TBX2, TGFB2, TGFBR2, TMOD1, WNT2, WNT5A, FZD5, ALDH1A2, KLF4, NES, TDRD7, CPAMD8, CDON, WNT16, CELF4, TWSG1, WDR19, WNT5B, RAB11FIP4, NKD1, SDK1, LAMA1, FREM2	274
GO:0032835 glomerulus development	0.001391986111501	BCL2, BMP7, COL4A3, COL4A4, HES1, NID1, PDGFB, PDGFRB, MTSS1, MAGI2, BASP1, WWTR1	44
GO:0001837 epithelial to mesenchymal transition	0.00140944909330925	BMP7, COL1A1, DAB2, LOC112267931, SMAD7, MDK, SFRP1, SNAI2, TGFB2, TGFBR2, NKX2-1, WNT2, WNT5A, HMGA2, AXIN2, OLFM1, HEY1, BAMBI, WWTR1, GREM1, WNT16, PBLD, ZNF703, KBTBD8	114
GO:0021954 central nervous system neuron development	0.00143129750616264	ADARB1, CHRNB2, DRD2, GATA2, GLI2, MAP2, NPY, NR4A2, WNT5A, DCLK1, SLIT2, ATF5, SLC4A10, SPTBN4, DCLK2	62
GO:0009968 negative regulation of signal transduction	0.00143307767657684	AR, ARG1, RHOH, ATP2B4, BCL2, CEACAM1, BMP7, BTC, CD44, COL2A1, DAB2, LOC112267931, DDIT3, DRD2, HBEGF, DUSP4, EGF, EGFR, ERBB3, FKBP1B, FOXO3, FYN, GATA2, GLI3, HHEX, HMOX1, HSPA5, IGFBP2, IGFBP3, IGFBP5, CXCL8, ITPR1, LRP2, LTF, LYN, SMAD7, MAGEA3, MCC, MDFI, MDK, NBL1, MICOS10-NBL1, NEDD4, NFATC4, NR4A2, PLAUR, PPARG, PRKACB, PSMD5, PTPRR, SFRP1, SNAI2, SOX2, SPINK1, TCF7L2, TERT, TGFA, TGFB2,…	1022
GO:0086003 cardiac muscle cell contraction	0.00144560919419189	ADORA1, ATP1A1, CACNA2D1, DSC2, DSG2, KCNH2, KCNN2, PDE4B, STC1, CACNA1G, GJC1, TRPM4, SCN3B	50
GO:0030900 forebrain development	0.00147946580735868	ALDH1A3, ATOH1, ATP2B4, BBS4, CDK6, CHRNB2, DLX5, DNAH5, DRD2, EGFR, EPHA5, FYN, GATA2, GHRHR, GLI2, GLI3, GNAO1, HES1, INHBA, KCNC1, LMX1A, LRP2, MDK, NPY, NRGN, NR4A2, PAX5, SLC1A2, SOX2, SRD5A1, SSTR1, NKX2-1, WNT5A, ALDH1A2, SEMA5A, DCLK1, SLIT2, FEZ1, STT3A-AS1, PPARGC1A, ATF5, CHD5, CNTNAP2, CDON, TWSG1, SLC4A10, TMEM108, MFSD2A, DCLK2	298
GO:0021889 olfactory bulb interneuron differentiation	0.00148476373904406	DLX5, WNT5A, SLIT2, ATF5	6
GO:0021984 adenohypophysis development	0.00148476373904406	DRD2, GHRHR, HES1, SOX2	6
GO:0042745 circadian sleep/wake cycle	0.00148919597231569	ADORA1, CHRNB2, DRD2, GHRHR, KCNA2, SRD5A1, NLGN1	18
GO:0019233 sensory perception of pain	0.00154494616769262	ADORA1, ADRA2C, CHRNB2, DLG2, FABP5, FYN, KCNA2, MME, NTSR1, P2RY1, ASIC3, MMP24, MGLL, RETREG1, ANO1, SCN3B, TAFA4	75
GO:0007520 myoblast fusion	0.00155857654985845	KCNH1, NOS1, ADAM12, CACNA1H, DYRK1B, GDF15, MYOF, CDON, TANC1	28
GO:0038128 ERBB2 signaling pathway	0.00155857654985845	BTC, HBEGF, EGF, EGFR, ERBB3, GAB1, PTPRR, PTPN18, NRG4	28
GO:0098659 inorganic cation import across plasma membrane	0.00155857654985845	ATP1A1, ATP2B4, CACNA2D1, FYN, KCNH2, SLC9A3, HCN4, TRPM4, TRPV6	28
GO:0099587 inorganic ion import across plasma membrane	0.00155857654985845	ATP1A1, ATP2B4, CACNA2D1, FYN, KCNH2, SLC9A3, HCN4, TRPM4, TRPV6	28
GO:0044092 negative regulation of molecular function	0.00156341730670195	ADARB1, ANXA2, ANXA4, RHOH, ATP2B4, BBS4, CEACAM1, BMP7, CD44, CDKN1B, CDKN2B, CNN3, COL4A3, CRYAB, CST1, CST2, CST4, CST5, CSTA, CYP1B1, CYP27B1, DAB2, LOC112267931, DDIT3, NQO1, DLG2, DRD2, DUSP4, FKBP1B, GALR1, SFN, GPR35, HHEX, HMOX1, HSPA5, ANOS1, LTF, LYN, SMAD7, MAGEA3, MAP2, MDFI, CD200, MXI1, NEDD4, NFATC4, NOS1, P2RY1, SERPINA5, PDGFB, SERPINB8, PLAUR, PPARG, PPP1R1A, PPP3CA, DNAJC3, PT…	854
GO:0010975 regulation of neuron projection development	0.00158731990882809	BMP7, CAMK2B, CHRNB2, CRABP2, DSCAM, EFNB2, EPHA7, FKBP1B, FKBP4, FYN, HSPA5, L1CAM, LYN, MAP2, MDK, NEDD4, NFATC4, NRCAM, SERPINI1, PPP3CA, PTPRG, SDC2, SFRP1, ITSN1, SHOX2, SNAP25, SYT1, SYT4, VLDLR, WNT5A, KALRN, SEMA5A, KLF4, SLIT2, CPNE6, FEZ1, STT3A-AS1, RIMS2, LZTS3, MAGI2, OLFM1, PLK2, NLGN1, RIMS1, UNC13A, FSTL4, OBSL1, LPAR3, SEMA3G, PARP6, CAMK1D, PREX1, CAPRIN2, TRIM46, ANKRD27, ACP4,…	393
GO:0042417 dopamine metabolic process	0.00159872615091718	CHRNB2, DDC, DRD2, MAOA, NPR1, NR4A2, PDE1B, TGFB2	23
GO:0015020 glucuronosyltransferase activity	0.00159872615091718	UGT2B4, UGT2B11, B3GAT1, UGT1A1, UGT1A3, CSGALNACT1, LARGE2, UGT3A2	23
GO:0000768 syncytium formation by plasma membrane fusion	0.00161966983253748	KCNH1, NOS1, ADAM12, ADAM9, CACNA1H, DYRK1B, GDF15, MYOF, CDON, TANC1, CD109	39
GO:0140253 cell-cell fusion	0.00161966983253748	KCNH1, NOS1, ADAM12, ADAM9, CACNA1H, DYRK1B, GDF15, MYOF, CDON, TANC1, CD109	39
GO:0005539 glycosaminoglycan binding	0.00162067183854008	APOH, BMP7, CD44, HBEGF, SERPIND1, ANOS1, LAMC2, LTF, MDK, SERPINA5, PCOLCE, PLA2G5, SELL, SFRP1, TGFBR2, VTN, SEMA5A, SLIT2, ADAMTS3, SPOCK2, FSTL1, SPOCK3, STAB2, EVA1C, SMOC2, REG4, EGFLAM	143
GO:0090132 epithelium migration	0.00165280062314262	ANXA1, APOH, CEACAM1, CYP1B1, HBEGF, EFNB2, GATA2, HMOX1, KRT2, MCC, PDGFB, PPARG, PRSS3, PTPRG, PTPRM, PTPRR, PXN, S100P, STAT5A, STC1, TGFB2, TGFBR2, WNT5A, SCG2, ADAM9, SEMA5A, KLF4, SLIT2, PLK2, GREM1, CARD10, PLEKHG5, PBLD, SMOC2, ZC3H12A, ADTRP, ATOH8, STARD13, AMOT, SPRED1, APELA	246
GO:0014902 myotube differentiation	0.00168044181034217	BCL2, KLF5, CEACAM5, KCNH1, NOS1, PPP3CA, SHOX2, ADAM12, CACNA1H, DYRK1B, GDF15, MYOF, CDON, TANC1, SIK1, BHLHA15, RBM24, STAC3	82
GO:0016323 basolateral plasma membrane	0.00171776247450915	ADORA1, ANK1, ANXA1, ANXA2, ATP1A1, ATP2B4, CEACAM1, CDH17, CEACAM5, CHRM3, EGFR, ERBB3, HPGD, ITGA9, MYO1A, P2RY1, PDGFB, TGFA, SLC4A4, ADAM9, CLDN1, SLC12A6, ABCC4, SLC27A5, SLC7A8, STK39, SLC40A1, SLC4A10, SLC16A10, SLC9A4	165
GO:0031424 keratinization	0.00174691805468021	CDH3, CSTA, DSC1, DSC2, DSG2, SFN, KRT2, KRT14, KRT15, KRT19, TCHH, KRT36, ABCA12, LIPM	57
GO:0008284 positive regulation of cell proliferation	0.00178152731767914	AGTR1, ANXA1, AR, ARG1, BCL2, BNC1, BTC, KLF5, CDH3, CDK6, CDKN1B, CDX2, CHRNB2, AKR1C2, DLX5, DRD2, HBEGF, EFNB2, EGF, EGFR, GATA2, GHRHR, GLI2, GLI3, HMOX1, HPGD, HES1, IGFBP2, IGFBP5, IHH, IL12RB2, LAMC2, LIG4, LRP2, LTF, LYN, MDK, MYB, CEACAM6, ODC1, PDGFB, PDGFRB, PTPRN, RPS9, SFRP1, SHOX2, STAT5A, TBX2, TCF7L2, TERT, TGFA, TGFB2, TGFBR2, TLR4, TNFSF4, WNT2, WNT5A, ZP3, SCG2, HMGA2, FZD7, FZ…	664
GO:0048638 regulation of developmental growth	0.00178725621594378	AR, BBS4, BCL2, CDKN1B, CRABP2, DRD2, DSCAM, EPHA7, GHRHR, JARID2, L1CAM, MAP2, MEIS1, NRCAM, SFRP1, STAT5A, SYT1, SYT4, TBX2, HNF1B, TGFBR2, WNT2, WNT5A, ZP3, SEMA5A, CPNE6, GDF15, RIMS2, BASP1, YAP1, OLFM1, AGR2, RIMS1, UNC13A, FSTL4, LPAR3, SEMA3G, SPTBN4, TRIM46, NKD1, SYT2	247
GO:0048754 branching morphogenesis of an epithelial tube	0.00179391673306448	AR, BCL2, BMP7, EGF, GLI2, GLI3, HOXB7, IHH, MDK, NFATC4, PGR, HNF1B, TGFBR2, NKX2-1, WNT2, WNT5A, SLIT2, SEMA3E, SPRY2, YAP1, GREM1, RASIP1, LAMA1	116
GO:1904018 positive regulation of vasculature development	0.00180115270833211	AGTR1, ANXA1, CEACAM1, CYBB, CYP1B1, EFNB2, GAB1, GATA2, HK2, HMOX1, CXCL8, MDK, PDGFB, RRAS, TERT, TGFBR2, WNT5A, ADAM12, HMGA2, SPHK1, SEMA5A, KLF4, PLK2, GREM1, SMOC2, ZC3H12A, APELA	144
GO:0032101 regulation of response to external stimulus	0.00181623110260244	ACP5, ADCY7, ADORA1, AGTR1, ANXA1, BIRC3, APOH, ARG1, BBS4, CEACAM1, BTK, C1R, CDKN1B, CYP27B1, DRD2, DSCAM, EFNB2, EGFR, F12, FKBP1B, CXCL8, IL16, LTF, LYN, MDK, CD200, MPP1, NBL1, MICOS10-NBL1, NPY, NT5E, PDGFB, PDGFRB, PGC, PLAUR, PPARG, PPEF1, PROC, PTGER4, SNAI2, TGFBR2, THBD, TLR4, TNFRSF1A, TNFSF4, VTN, WNT5A, ZP3, IL1R2, SCG2, PLA2G7, VAMP8, SPHK1, SEMA5A, KLF4, SLIT2, NRXN1, NMT2, CARTPT…	557
GO:0090025 regulation of monocyte chemotaxis	0.00182283517378724	LYN, NBL1, MICOS10-NBL1, PLA2G7, SLIT2, GREM1, ANO6	14
GO:0044420 extracellular matrix component	0.00184948252799957	COL1A1, COL2A1, COL4A3, COL4A4, COL4A6, COL5A2, LAMC2, LUM, THSD4, LAMA1	34
GO:1901343 negative regulation of vasculature development	0.00187795659761589	APOH, KLK3, BMP7, COL4A3, HHEX, FOXO4, NPR1, PDGFB, PPARG, PTPRM, TGFB2, KLF4, SEMA3E, SPRY2, PLK2, CARD10, SEMA6A, STARD13, AMOT, SPRED1	96
GO:1903510 mucopolysaccharide metabolic process	0.00187795659761589	CD44, EGF, GALNS, LUM, PDGFB, PRELP, ST3GAL1, ST3GAL4, ST3GAL3, UGDH, CHST2, SPOCK2, ABCC5, B3GNT2, SPOCK3, CHST15, STAB2, CSGALNACT1, EGFLAM, ITIH6	96
GO:0030073 insulin secretion	0.00189261360533782	ADRA2C, CFTR, DRD2, EPHA5, FKBP1B, GPR27, ITPR1, KCNS3, PFKFB2, PPP3CA, PTPRN, PTPRN2, SFRP1, SLC16A1, SNAP25, STX1A, ABCC8, HNF1A, HNF1B, TCF7L2, VGF, KLF7, STXBP5L, CARTPT, RIMS2, CPLX1, TRPM4, ANO1, FAM3D, RFX6	166
GO:0022600 digestive system process	0.00191323771912293	CHRM3, AKR1C1, MUC2, SLC2A5, SLC5A1, TLR4, HIP1R, GCNT3, TJP2, STK39, MUC13, KIAA1211, PBLD, WNK4, MOGAT2, SLC9A4	70
GO:0090130 tissue migration	0.00193113644908144	ANXA1, APOH, CEACAM1, CYP1B1, HBEGF, EFNB2, GATA2, HMOX1, KRT2, MCC, PDGFB, PPARG, PRSS3, PTPRG, PTPRM, PTPRR, PXN, S100P, STAT5A, STC1, TGFB2, TGFBR2, WNT5A, SCG2, ADAM9, SEMA5A, KLF4, SLIT2, PLK2, GREM1, CARD10, PLEKHG5, PBLD, SMOC2, ZC3H12A, ADTRP, ATOH8, STARD13, AMOT, SPRED1, APELA	248
GO:1901184 regulation of ERBB signaling pathway	0.00194098435060585	ADORA1, CEACAM1, BTC, HBEGF, EGF, EGFR, PLAUR, TGFA, HIP1R, GPRC5A, SPRY2, AGR2, NUP62, PTPN18, SH3KBP1, ERRFI1, SHKBP1, ACP4	83
GO:0099106 ion channel regulator activity	0.00194098435060585	CFTR, FKBP1B, ITPR1, KCNS3, NEDD4, NPY, FXYD3, STX1A, KCNAB2, VAMP8, NRXN1, NRXN2, SGK2, SGK3, C8orf44-SGK3, CACNG4, KCNMB3, FXYD5, WNK4	83
GO:0006887 exocytosis	0.00194309248062424	ALB, ANK1, ANXA1, ANXA2, APOH, ARG1, CEACAM1, BTK, CAMP, MS4A3, CD44, CFTR, CHRNB2, CYBB, DRD2, DSC1, EGF, F5, FABP5, FCGR2A, FCGR2C, GALNS, GATA2, GSN, HMOX1, LGALS3BP, LLGL2, LTF, LYN, LYZ, MME, CEACAM6, ORM2, P2RY1, PDGFB, SERPINA1, PIGR, PLAUR, DNAJC3, PRSS3, PTPRN2, PYGL, RAP2B, S100P, SDC4, SELL, ITSN1, SLC2A3, SLC2A5, SLPI, SNAP25, STX1A, STXBP2, SYN1, SYP, SYT1, SYT4, TGFB2, TTN, TTR, VWF…	716
GO:0001655 urogenital system development	0.00194379806432772	AGTR1, AR, ASS1, BCL2, BMP7, CDKN1B, COL4A3, COL4A4, EFNB2, EPHA7, FKBP4, GATA2, GCNT1, GLI2, GLI3, HOXB7, HPGD, HES1, ITGB4, SMAD7, MME, NID1, ODC1, PDGFB, PDGFRB, SDC4, SFRP1, SRD5A1, HNF1B, TGFB2, WNT5A, LGR5, ALDH1A2, TBX18, GCNT3, SLIT2, MTSS1, MAGI2, BASP1, YAP1, WWTR1, GREM1, CPLANE1, WNK4	271
GO:0033270 paranode region of axon	0.0019666178184986	SCN2A, CNTNAP1, NFASC, SPTBN4, NCMAP	10
GO:0004745 retinol dehydrogenase activity	0.0019666178184986	RDH16, HSD17B6, AKR1C3, DHRS9, RDH12	10
GO:0010466 negative regulation of peptidase activity	0.00196960727853416	CD44, COL4A3, CRYAB, CST1, CST2, CST4, CST5, CSTA, SFN, ANOS1, LTF, MAGEA3, SERPINB8, PLAUR, RENBP, SLPI, SPINK1, VTN, KLF4, SPOCK2, TNFAIP8, BEX3, CPAMD8, SPOCK3, UMODL1, CD109, COL28A1, ITIH6	152
GO:0045055 regulated exocytosis	0.0019760531988388	ALB, ANXA2, APOH, ARG1, CEACAM1, BTK, CAMP, MS4A3, CD44, CHRNB2, CYBB, DRD2, DSC1, EGF, F5, FABP5, FCGR2A, FCGR2C, GALNS, GATA2, GSN, HMOX1, LGALS3BP, LTF, LYN, LYZ, MME, CEACAM6, ORM2, P2RY1, PDGFB, SERPINA1, PIGR, PLAUR, DNAJC3, PRSS3, PTPRN2, PYGL, RAP2B, S100P, SELL, SLC2A3, SLC2A5, SLPI, SNAP25, STX1A, STXBP2, SYN1, SYP, SYT1, SYT4, TGFB2, TTN, TTR, VWF, ZP3, MANF, KCNAB2, PPFIA3, CADPS, VAM…	633
GO:0017156 calcium ion regulated exocytosis	0.00198908262032345	CHRNB2, DRD2, P2RY1, SNAP25, STX1A, SYN1, SYP, SYT1, SYT4, ZP3, PPFIA3, CADPS, STXBP5L, RIMS2, CPLX1, NLGN1, RIMS1, TRPV6, SCIN, SYT12, PRRT2, TRIM9	110
GO:0048489 synaptic vesicle transport	0.00198908262032345	CHRNB2, DRD2, MAP2, P2RY1, SNAP25, STX1A, SYN1, SYP, SYT1, SYT4, AP3B2, PPFIA3, CADPS, STXBP5L, RIMS2, CPLX1, NLGN1, RIMS1, TRIM46, SYT12, PRRT2, TRIM9	110
GO:0097480 establishment of synaptic vesicle localization	0.00198908262032345	CHRNB2, DRD2, MAP2, P2RY1, SNAP25, STX1A, SYN1, SYP, SYT1, SYT4, AP3B2, PPFIA3, CADPS, STXBP5L, RIMS2, CPLX1, NLGN1, RIMS1, TRIM46, SYT12, PRRT2, TRIM9	110
GO:0010951 negative regulation of endopeptidase activity	0.00199861994610453	CD44, COL4A3, CRYAB, CST1, CST2, CST4, CST5, CSTA, SFN, ANOS1, LTF, MAGEA3, SERPINB8, PLAUR, RENBP, SLPI, SPINK1, VTN, KLF4, SPOCK2, TNFAIP8, BEX3, CPAMD8, SPOCK3, CD109, COL28A1, ITIH6	145
GO:0030879 mammary gland development	0.00201753774671902	AR, ARG1, CDO1, EGF, GHRHR, GLI2, GLI3, HK2, IGFBP5, IRF6, OAS2, PGR, PRLR, STAT5A, STAT6, TBX2, TGFBR2, WNT2, WNT5A, APLN, KALRN, ZNF703, LBH	117
GO:0006949 syncytium formation	0.00202683093931237	KCNH1, NOS1, ADAM12, ADAM9, CACNA1H, DYRK1B, GDF15, MYOF, CDON, TANC1, CD109	40
GO:0035272 exocrine system development	0.00202683093931237	BMP7, EDA, EGFR, IGSF3, SNAI2, TGFB2, TFCP2L1, TWSG1, NTN4, WLS, LAMA1	40
GO:0098631 cell adhesion mediator activity	0.00202683093931237	ANXA1, ANXA2, CNN3, DSC2, DSG2, CD200, NRCAM, CDC42EP1, ITGA11, NFASC, IZUMO1	40
GO:0030545 receptor regulator activity	0.00204188124616123	BMP7, CHGB, HBEGF, EGF, EPHA7, GDF1, CERS1, GUCA2A, CXCL8, IL16, INHBA, MDK, NBL1, MICOS10-NBL1, PDGFB, SECTM1, SEMA3F, STC1, TFF1, TG, TGFA, TGFB2, TTR, TNFSF4, VGF, WNT2, WNT5A, WNT8B, ZP3, SCG2, MANF, TNFSF13, TNFSF10, APLN, GDF15, CARTPT, IL36RN, GREM1, CKLF, CMTM3, LYPD6B, FAM3D, NRG4, TAFA4, APELA	264
GO:0110111 negative regulation of animal organ morphogenesis	0.00205356180181287	BCL2, CEACAM1, BMP7, TBX2, HNF1B, TGFB2, WNT5A, GREM1, LIMS2	29
GO:0140029 exocytic process	0.00208589049880443	BTK, CFTR, LYN, SNAP25, STX1A, STXBP2, SYT1, PPFIA3, VAMP8, CPLX2, CPLX1, NLGN1, SYTL2, PRRT2	58
GO:0007610 behavior	0.00211416372063027	ADARB1, ADORA1, ALDH1A3, BBS4, BCHE, BCL2, CACNA1B, CHRNB2, DACH1, DRD2, DSCAM, EGFR, FYN, GAD1, GHRHR, GNAO1, GRID1, KCNA2, LMX1A, MAP1A, MDK, MEIS1, MME, NFATC4, NPY, NPAS2, NPTX2, NRGN, NTSR1, NR4A2, P2RY1, PAX5, PDE1B, SCN2A, SLC1A2, SLC16A1, SNAP25, SRD5A1, SYT4, NKX2-1, TMOD1, VLDLR, FZD9, APLN, KALRN, NRXN1, NRXN2, GDF15, CARTPT, ATP8A1, PLK2, NLGN1, SLC24A2, CNTNAP2, SOBP, MCOLN3, SLC4A10…	454
GO:0046888 negative regulation of hormone secretion	0.00212437678594515	ADORA1, ADRA2C, DRD2, FKBP1B, INHBA, PPP3CA, SFRP1, KLF7, KALRN, STXBP5L, CARTPT, RAB11FIP1, FAM3D	52
GO:0005518 collagen binding	0.00212437678594515	CD44, ITGA9, LUM, SMAD7, NID1, PCOLCE, PDGFB, VTN, VWF, ADAM9, ITGA11, ADGRG6, CHADL	52
GO:1903861 positive regulation of dendrite extension	0.00214761291861655	SYT1, SYT4, CPNE6, RIMS2, RIMS1, UNC13A, SYT2	19
GO:0005227 calcium activated cation channel activity	0.00214761291861655	KCNN1, KCNN2, KCNMB3, TRPM4, ANO1, TMEM63C, ANO6	19
GO:0045666 positive regulation of neuron differentiation	0.00217741539123229	ADRA2C, ATOH1, BCL2, BMP7, CAMK2B, CRABP2, DSCAM, FKBP1B, FYN, GATA2, GLI2, HSPA5, L1CAM, LYN, MDK, NAP1L2, NBL1, MICOS10-NBL1, NRCAM, SERPINI1, ITSN1, SHOX2, SYT1, SYT4, VLDLR, WNT5A, KALRN, SEMA5A, SLIT2, CPNE6, FEZ1, STT3A-AS1, RIMS2, MAGI2, NLGN1, RIMS1, UNC13A, OBSL1, LPAR3, CDON, ZC4H2, PARP6, CAMK1D, CAPRIN2, ANKRD27, SYT2, BRINP3, TRIM67	288
GO:0050433 regulation of catecholamine secretion	0.0021814248010551	ADRA2C, CHRNB2, DRD2, KCNA2, P2RY1, STX1A, SYT4, CARTPT	24
GO:0060828 regulation of canonical Wnt signaling pathway	0.00221028857476116	CDH3, COL1A1, DAB2, LOC112267931, DDIT3, DLX5, EDA, EGF, EGFR, FOXO3, GLI3, IGFBP2, MCC, MDK, PSMD5, SFRP1, SNAI2, SOX2, TCF7L2, WNT5A, AXIN2, FZD7, FZD9, LGR5, JRK, SEMA5A, TBX18, YAP1, BAMBI, WWTR1, LATS2, GREM1, TRPM4, CAPRIN2, WLS, ZNF703, WNT5B, NKD1, SHISA6	227
GO:0051050 positive regulation of transport	0.00221087780468832	ABCA1, ADORA1, ANXA1, ANXA2, BCL2, CACNA2D1, CDH3, CFTR, CHRNB2, CREBL2, DAB2, LOC112267931, DMD, DRD2, EGF, EGFR, FYN, GALR1, GATA2, GHRHR, GLI3, SFN, GPR27, INHBA, KCNC1, KCNH2, MAP2, MDK, MYB, NEDD4, NOS1, NPR1, NTSR1, ORM2, P2RY1, P2RY2, PDGFB, PDGFRB, PFKFB2, PPARG, PPP3CA, MAP2K6, PTGER4, SDC4, ITSN1, SLC1A2, STC1, STX1A, SYT1, SYT4, TCF7L2, TERT, TGFB2, TLR4, TTN, TNFSF4, VTN, WNT5A, ZP3, …	761
GO:0043062 extracellular structure organization	0.00221481744497713	ABCA1, AGTR1, ALB, BMP7, CD44, COL1A1, COL2A1, COL4A3, COL4A4, COL4A6, COL5A2, COL6A1, CYP1B1, FBLN2, IHH, ITGA9, ITGB4, LAMC2, LOX, LUM, NID1, PDGFB, PRKACB, SDC4, TGFB2, TNFRSF1A, TTR, VTN, VWF, PLA2G7, ST7, ST7-OT3, ADAM12, ADAMTS3, SPOCK2, ITGA11, ABCA5, GREM1, CSGALNACT1, TEX14, SMOC2, THSD4, COL18A1, ADTRP, EGFLAM, CARMIL2, CHADL, LAMA1	296
GO:0043542 endothelial cell migration	0.00222502093052408	ANXA1, APOH, CEACAM1, CYP1B1, EFNB2, GATA2, HMOX1, PDGFB, PPARG, PRSS3, PTPRM, PXN, S100P, STAT5A, STC1, WNT5A, SCG2, SEMA5A, KLF4, SLIT2, PLK2, GREM1, CARD10, PLEKHG5, SMOC2, ZC3H12A, ADTRP, ATOH8, STARD13, AMOT, SPRED1	175
GO:0097529 myeloid leukocyte migration	0.00224204700631472	ANXA1, CXCL8, ITGA9, LYN, MDK, CD200, MPP1, NBL1, MICOS10-NBL1, PDE4B, PDGFB, PTGER4, TGFB2, SCG2, PLA2G7, SLIT2, IL17RA, GREM1, CKLF, CAMK1D, PREX1, TAFA4, ANO6	111
GO:0071466 cellular response to xenobiotic stimulus	0.00226307291198981	AOC2, ARG1, ASS1, BCHE, CDO1, CYP1B1, CYP2C8, AKR1C1, NQO1, EGFR, EIF4EBP1, GJB2, NR3C1, PDGFB, SRD5A1, STAT5A, AOC3, UGT2B11, PPARGC1A, N6AMT1, ERRFI1, DDIT4, UGT1A1, UGT1A3, FBXO32	132
GO:0097479 synaptic vesicle localization	0.00226443605395654	CHRNB2, DRD2, MAP2, P2RY1, SNAP25, STX1A, SYN1, SYP, SYT1, SYT4, AP3B2, PPFIA3, CADPS, STXBP5L, RIMS2, MAGI2, CPLX1, NLGN1, RIMS1, TRIM46, SYT12, PRRT2, TRIM9	118
GO:0051962 positive regulation of nervous system development	0.00227456818784156	ADRA2C, ATOH1, BCL2, BMP7, MYRF, CAMK2B, CRABP2, DRD2, DSCAM, EGF, FKBP1B, FYN, GATA2, GLI2, GLI3, HES1, HSPA5, L1CAM, LIG4, LRP2, LYN, MDK, MME, MYB, NAP1L2, NBL1, MICOS10-NBL1, NRCAM, SERPINI1, PPARG, ITSN1, SHOX2, SYT1, SYT4, VLDLR, WNT5A, KALRN, SEMA5A, SLIT2, CPNE6, NRXN1, FEZ1, STT3A-AS1, RIMS2, MAGI2, NLGN1, RIMS1, UNC13A, OBSL1, LPAR3, FLRT1, CDON, ZC4H2, PARP6, CAMK1D, LRRN1, CAPRIN2, AN…	407
GO:0070848 response to growth factor	0.00232866833439003	ANXA1, ARG1, BMP7, CD44, CDKN2B, COL1A1, COL2A1, DAB2, LOC112267931, DDC, DLX5, EGFR, FOXO3, FYN, GAB1, NR3C1, HHEX, HPGD, HES1, HSPA5, CXCL8, ANOS1, KCNC1, LOX, LRP2, LUM, SMAD7, NBL1, MICOS10-NBL1, NEDD4, NOS1, P2RY1, PDGFB, PDGFRB, PXN, SFRP1, SNAI2, SOX2, SRD5A1, TGFB2, TGFBR2, NKX2-1, VTN, WNT2, WNT5A, YES1, ADAM9, APLN, SPHK1, CLDN1, KLF4, SLIT2, ADAMTS3, GDF15, FEZ1, STT3A-AS1, MAGI2, SPRY…	562
GO:0048662 negative regulation of smooth muscle cell proliferation	0.00235098523954842	CDKN1B, HMOX1, IGFBP3, IGFBP5, NPR1, PPARG, APLN, KLF4, TRIB1, PPARGC1A	35
GO:0099061 integral component of postsynaptic density membrane	0.00235098523954842	ADRA2C, CHRM3, EFNB2, EPHA7, GRID1, NRCAM, SLC16A3, PLPPR4, CACNG4, SHISA6	35
GO:0007584 response to nutrient	0.002360690848218	ABCA1, ARG1, ASS1, BCHE, BMP7, CDKN2B, COL1A1, CYBB, CYP27B1, NQO1, EGFR, FKBP1B, FYN, GSN, HMOX1, IGFBP2, P2RY1, P2RY2, PPARG, SFRP1, SLC16A1, SNAI2, STC1, TGFBR2, HSP90B1, AKR1C3, ALDH1A2, LRAT, CIB2, GDAP1, UGT1A1, TRPM4	183
GO:0016055 Wnt signaling pathway	0.00238259414929162	CCNE1, CDH3, COL1A1, CPE, DAB2, LOC112267931, DDIT3, DLX5, DRD2, EDA, EGF, EGFR, FOXO3, FZD2, GLI3, GNAO1, HHEX, IGFBP2, MCC, MDFI, MDK, NFATC4, ROR1, NR4A2, PPP3CA, PSMD5, SFRP1, SNAI2, SOX2, HNF1B, TCF7L2, TERT, KDM6A, WNT2, WNT5A, WNT8B, FZD5, AXIN2, FZD7, FZD8, FZD9, LGR5, PLPP3, JRK, SEMA5A, TBX18, KLF4, MAGI2, GPC6, YAP1, BAMBI, WWTR1, PYGO1, LATS2, GREM1, WNT16, DCDC2, GNG2, TRPM4, CAPRIN2…	440
GO:0030658 transport vesicle membrane	0.00240229447069393	AMPH, CEACAM1, CPE, DRD2, ITPR1, NRGN, PTPRN, PTPRN2, STX1A, SYN1, SYP, SYT1, SYT4, TGFA, BSN, ATP8A1, SCGN, SCG3, SVOP, MCTP1, NCALD, SYT12, PRRT2, RAB3C, SYT2, CNIH3, SPRED2, SLC6A17	154
GO:0048871 multicellular organismal homeostasis	0.00241117586994559	ACADL, ADCY2, ADCY7, ADORA1, ALB, BBS4, BCL2, CDH3, CFTR, COL2A1, CST4, DDIT3, DRD2, EGFR, ESRRG, FABP5, GATA2, SFN, IHH, LTF, LYZ, MUC2, NOVA2, NTSR1, PIGR, PRKACB, MAP2K6, PRLR, STAT6, TLR4, IL18R1, APLN, CLDN1, CARTPT, USH1C, YAP1, CIB2, PPARGC1A, WWTR1, ABCA12, STK39, GRHL1, SLC40A1, YBX2, MUC13, RCN3, KIAA1211, ARRDC3, PCTP, PBLD, CYP4F12, FA2H, SGIP1, RDH12, ADGRF5, POTEI, POTEJ, POTEF	384
GO:0030672 synaptic vesicle membrane	0.00241934762241078	AMPH, DRD2, PTPRN2, STX1A, SYN1, SYP, SYT1, SYT4, BSN, ATP8A1, SVOP, MCTP1, SYT12, PRRT2, RAB3C, SYT2, SLC6A17	78
GO:0099501 exocytic vesicle membrane	0.00241934762241078	AMPH, DRD2, PTPRN2, STX1A, SYN1, SYP, SYT1, SYT4, BSN, ATP8A1, SVOP, MCTP1, SYT12, PRRT2, RAB3C, SYT2, SLC6A17	78
GO:0007389 pattern specification process	0.00246176687000096	AR, ASPH, BBS4, BMP7, CDX2, DDIT3, DNAH5, GLI2, GLI3, HHEX, HOXC9, HES1, IHH, LRP2, MDFI, MFNG, MID1, NBL1, MICOS10-NBL1, PAX1, PCDH8, PRKACB, SEMA3F, SFRP1, STC1, TBX2, HNF1B, TGFBR2, NKX2-1, KDM6A, WNT2, WNT5A, WNT8B, FZD5, AXIN2, ALDH1A2, TBX18, MAFB, TSHZ1, BASP1, GREM1, INTU, IRX4, CDON, ARMC4, WDR19, AIDA, FBXL15, WLS, NKD1, TDRD5	321
GO:0031644 regulation of neurological system process	0.00248718896187176	ADORA1, ADRA2C, MYRF, FABP5, GPR35, NPTX2, NTSR1, STX1A, NRXN1, CARTPT, RIMS2, MGLL, NLGN1, IGSF9B, RIMS1, CACNG4, CELF4, TMEM108, TAFA4, SHISA6, NCMAP	105
GO:0032355 response to estradiol	0.00248718896187176	ASS1, BMP7, CDKN1B, COL1A1, CRYAB, NQO1, EGFR, GJB2, HPGD, IGFBP2, IHH, PDGFRB, SFRP1, SRD5A1, WNT8B, RGS9, ALDH1A2, ARPC1B, PPARGC1A, UGT1A1, ZNF703	105
GO:0043491 protein kinase B signaling	0.00248922005466839	BTC, AKR1C2, DDIT3, DRD2, HBEGF, EGF, EGFR, ERBB3, FYN, GAB1, IGFBP5, LOX, PDGFB, PDGFRB, RRAS, ITSN1, TCF7L2, TGFA, AKR1C3, SEMA5A, KLF4, GDF15, MAGI2, SPRY2, HPSE, BANK1, MEIS3, RCN3, ADTRP, OSBPL8, PIK3AP1, NRG4, STOX1	191
GO:0198738 cell-cell signaling by wnt	0.00251808873271148	CCNE1, CDH3, COL1A1, CPE, DAB2, LOC112267931, DDIT3, DLX5, DRD2, EDA, EGF, EGFR, FOXO3, FZD2, GLI3, GNAO1, HHEX, IGFBP2, MCC, MDFI, MDK, NFATC4, ROR1, NR4A2, PPP3CA, PSMD5, SFRP1, SNAI2, SOX2, HNF1B, TCF7L2, TERT, KDM6A, WNT2, WNT5A, WNT8B, FZD5, AXIN2, FZD7, FZD8, FZD9, LGR5, PLPP3, JRK, SEMA5A, TBX18, KLF4, MAGI2, GPC6, YAP1, BAMBI, WWTR1, PYGO1, LATS2, GREM1, WNT16, DCDC2, GNG2, TRPM4, CAPRIN2…	441
GO:0038127 ERBB signaling pathway	0.00253426128533654	ADORA1, CEACAM1, BTC, HBEGF, EGF, EGFR, ERBB3, GAB1, PIGR, PLAUR, PTPRR, TGFA, HIP1R, GPRC5A, SPRY2, AGR2, NUP62, PTPN18, SH3KBP1, ERRFI1, GAREM1, SHKBP1, ACP4, NRG4	126
GO:0010631 epithelial cell migration	0.00254464608272171	ANXA1, APOH, CEACAM1, CYP1B1, HBEGF, EFNB2, GATA2, HMOX1, KRT2, MCC, PDGFB, PPARG, PRSS3, PTPRG, PTPRM, PTPRR, PXN, S100P, STAT5A, STC1, TGFB2, TGFBR2, WNT5A, SCG2, ADAM9, SEMA5A, KLF4, SLIT2, PLK2, GREM1, CARD10, PLEKHG5, PBLD, SMOC2, ZC3H12A, ADTRP, ATOH8, STARD13, AMOT, SPRED1	244
GO:0016525 negative regulation of angiogenesis	0.00256475335361595	APOH, KLK3, COL4A3, HHEX, FOXO4, NPR1, PPARG, PTPRM, TGFB2, KLF4, SEMA3E, SPRY2, PLK2, CARD10, SEMA6A, STARD13, AMOT, SPRED1	85
GO:0002042 cell migration involved in sprouting angiogenesis	0.00257076917888389	ANXA1, EFNB2, GATA2, HMOX1, KLF4, SLIT2, PLK2, GREM1, CARD10, ADTRP, STARD13, SPRED1	47
GO:0060688 regulation of morphogenesis of a branching structure	0.00257076917888389	AR, BMP7, HOXB7, MDK, SFRP1, SHOX2, SNAI2, HNF1B, WNT2, WNT5A, GREM1, NTN4	47
GO:1901185 negative regulation of ERBB signaling pathway	0.00257076917888389	BTC, HBEGF, EGF, EGFR, TGFA, GPRC5A, SPRY2, NUP62, PTPN18, SH3KBP1, ERRFI1, ACP4	47
GO:0032989 cellular component morphogenesis	0.00258172486408694	ADARB1, ALCAM, ANXA1, AR, ATOH1, BCL2, BMP7, CAMK2B, CD44, CHRNB2, CRABP2, DLX5, DRD2, DSCAM, EGFR, EPHA5, EPHA7, FYN, GAB1, GLI2, GLI3, HES1, IHH, ANOS1, KRT19, L1CAM, LMX1A, LRP2, MAP2, MATN2, MDK, NBL1, MICOS10-NBL1, NCAM1, NEDD4, NEFH, NFATC4, NRCAM, NR4A2, P2RY1, PDGFRB, PPP3CA, PTPRM, S100A10, SDC2, SEMA3F, SHOX2, STC1, SYT1, SYT4, TGFB2, NKX2-1, TTN, UGT8, VLDLR, WNT5A, FZD7, CNTNAP1, KLF7…	824
GO:0051960 regulation of nervous system development	0.00261016695496303	ADRA2C, ATOH1, BCL2, BMP7, MYRF, CAMK2B, CHRNB2, CRABP2, DRD2, DSCAM, EFNB2, EGF, EPHA7, FKBP1B, FKBP4, FOXO3, FYN, FZD2, GATA2, GLI2, GLI3, HES1, HSPA5, L1CAM, LIG4, LMX1A, LRP2, LYN, MAP2, MDK, MEIS1, MME, MYB, NAP1L2, NBL1, MICOS10-NBL1, NEDD4, NFATC4, NOS1, NRCAM, SERPINI1, PPARG, PPP3CA, PRKACB, PTPRG, SDC2, SFRP1, ITSN1, SHOX2, SNAP25, SOX2, SYT1, SYT4, TERT, TG, VLDLR, WNT5A, KALRN, SEMA5A…	706
GO:0032941 secretion by tissue	0.00266612728019945	ADORA1, CHRM3, P2RY2, VAMP8, AGR2, STK39, SYTL2, WNK4, JHY	30
GO:0030020 extracellular matrix structural constituent conferring tensile strength	0.00266612728019945	COL1A1, COL2A1, COL4A3, COL4A4, COL4A6, COL5A2, COL6A1, COL18A1, COL28A1	30
GO:0048667 cell morphogenesis involved in neuron differentiation	0.00267343091664117	ADARB1, ALCAM, ATOH1, BCL2, BMP7, CAMK2B, CHRNB2, CRABP2, DLX5, DRD2, DSCAM, EPHA5, EPHA7, FYN, GAB1, GLI2, GLI3, HES1, ANOS1, L1CAM, LMX1A, MAP2, MATN2, NCAM1, NEDD4, NEFH, NFATC4, NRCAM, NR4A2, PPP3CA, PTPRM, SDC2, SEMA3F, SHOX2, NKX2-1, VLDLR, WNT5A, KLF7, KALRN, SEMA5A, DCLK1, SLIT2, NRXN1, MYOT, FEZ1, STT3A-AS1, LZTS3, OLFM1, B3GNT2, NLGN1, FSTL4, NFASC, OBSL1, LPAR3, SH3KBP1, DOCK10, SEMA3G…	434
GO:0050679 positive regulation of epithelial cell proliferation	0.0027059551072332	AGTR1, AR, ARG1, CDH3, DLX5, EGFR, GATA2, HMOX1, IHH, MDK, PDGFB, PTPRN, SFRP1, STAT5A, TCF7L2, TGFA, WNT2, WNT5A, SCG2, FZD7, APLN, SEMA5A, EGFL7, ODAM, ZNF703, STOX1, APELA	148
GO:0007167 enzyme linked receptor protein signaling pathway	0.00273717240451388	ADORA1, AFP, AR, CEACAM1, BMP7, BTC, CDH3, CDKN2B, COL4A3, CYBB, DAB2, LOC112267931, DLX5, HBEGF, EFNB2, EGF, EGFR, EIF4EBP1, EPHA5, EPHA7, EPHB6, ERBB3, FYN, GAB1, GHRHR, HHEX, HPGD, HES1, HSPA5, IGFBP2, IGFBP3, IGFBP5, INHBA, ANOS1, LOX, LRP2, LYN, SMAD7, FOXO4, NBL1, MICOS10-NBL1, NEDD4, NFATC4, NPR1, PDGFB, PDGFRB, PIGR, PLAUR, PRLR, PTPRG, PTPRR, PXN, SDC2, SFRP1, ITSN1, STAT5A, TGFA, TGFB2,…	800
GO:0043567 regulation of insulin-like growth factor receptor signaling pathway	0.00277209223595067	AR, CDH3, GHRHR, IGFBP2, IGFBP3, IGFBP5	15
GO:0050802 circadian sleep/wake cycle, sleep	0.00277209223595067	ADORA1, CHRNB2, DRD2, GHRHR, KCNA2, SRD5A1	15
GO:0051953 negative regulation of amine transport	0.00277209223595067	ADORA1, ADRA2C, DRD2, P2RY1, SYT4, STK39	15
GO:0001972 retinoic acid binding	0.00277209223595067	CRABP2, FABP5, SERPINA5, LRAT, UGT1A1, UGT1A3	15
GO:0042813 Wnt-activated receptor activity	0.00277209223595067	FZD2, ROR1, FZD5, FZD7, FZD8, FZD9	15
GO:0050708 regulation of protein secretion	0.00282319984713765	ADRA2C, ANXA1, ANXA4, CFTR, DRD2, EGFR, EPHA5, FKBP1B, GPR27, ITPR1, KCNS3, LYN, MDK, CD200, ORM2, PFKFB2, PPP3CA, PTGER4, SFRP1, SLC16A1, SNAP25, STX1A, ABCC8, SYT4, TCF7L2, TGFB2, TLR4, TTN, TNFSF4, WNT5A, IL1R2, FZD5, KLF7, ADAM9, STXBP5L, AKAP12, CARTPT, NLRP1, IL17RA, IL36RN, TRPM4, BANK1, ANO1, WLS, ZC3H12A, RAB11FIP1, OR51E2, ADTRP, C1QTNF3, FAM3D, RFX6	331
GO:0048762 mesenchymal cell differentiation	0.00291368378793914	BCL2, BMP7, COL1A1, DAB2, LOC112267931, HES1, SMAD7, MDK, SEMA3F, SFRP1, SNAI2, TGFB2, TGFBR2, NKX2-1, WNT2, WNT5A, HMGA2, AXIN2, ALDH1A2, OLFM1, HEY1, BAMBI, WWTR1, GREM1, WNT16, PBLD, ZNF703, KBTBD8, RANBP3L	156
GO:0010837 regulation of keratinocyte proliferation	0.0029186021734849	CDH3, EFNB2, SFN, MDK, SNAI2, YAP1, INTU, CD109	25
GO:0005501 retinoid binding	0.0029186021734849	CRABP2, FABP5, SERPINA5, ALDH1A2, LRAT, UGT1A1, UGT1A3, RBP7	25
GO:0005581 collagen trimer	0.00292763515771438	COL1A1, COL2A1, COL4A3, COL4A4, COL4A6, COL5A2, COL6A1, EDA, LOX, LUM, COL18A1, C1QTNF3, EMID1, COL28A1	60
GO:1990823 response to leukemia inhibitory factor	0.00293458098154661	KLF5, NR5A2, HK2, JARID2, SMAD7, NEFH, PCOLCE, PFKP, SSTR1, ADAM23, INA, LRAT, KLF4, SPOCK2, SPRY2, B3GNT2, PADI2, TEX14	86
GO:1990830 cellular response to leukemia inhibitory factor	0.00293458098154661	KLF5, NR5A2, HK2, JARID2, SMAD7, NEFH, PCOLCE, PFKP, SSTR1, ADAM23, INA, LRAT, KLF4, SPOCK2, SPRY2, B3GNT2, PADI2, TEX14	86
GO:0022602 ovulation cycle process	0.00295599447687413	AFP, FOXO3, HSPA5, INHBA, PGR, MAP2K6, PTPRN, TGFB2, ZP3, SLIT2	36
GO:0060443 mammary gland morphogenesis	0.00295599447687413	AR, ARG1, GLI2, GLI3, IGFBP5, PGR, STAT6, TBX2, TGFBR2, WNT5A	36
GO:0021952 central nervous system projection neuron axonogenesis	0.00300991817020544	ADARB1, CHRNB2, GLI2, NR4A2, DCLK1, SLIT2, SPTBN4	20
GO:0071379 cellular response to prostaglandin stimulus	0.00300991817020544	AKR1C2, PPARG, PTGER2, SFRP1, TNFSF4, AKR1C3, GNG2	20
GO:1903859 regulation of dendrite extension	0.00300991817020544	SYT1, SYT4, CPNE6, RIMS2, RIMS1, UNC13A, SYT2	20
GO:0015837 amine transport	0.00304555035290897	ADORA1, ADRA2C, ARG1, CHRNB2, DDC, DRD2, KCNA2, NTSR1, P2RY1, STX1A, SYT4, CARTPT, STK39	54
GO:0048786 presynaptic active zone	0.00304555035290897	ADORA1, ATP2B4, GAD1, P2RY1, SYN1, PPFIA2, CNTNAP1, PPFIA3, BSN, NRXN1, RIMS2, RIMS1, UNC13A	54
GO:0002521 leukocyte differentiation	0.00305175308798584	ANXA1, ANXA2, RHOH, BCL2, CEACAM1, PRDM1, BTK, CDH17, CDK6, GATA2, GLI2, GLI3, HHEX, IHH, INHBA, LIG4, LTF, LYN, SMAD7, MDK, MFNG, MYB, PAX1, PDE1B, PPARG, PTGER4, RRAS, SATB1, SFRP1, STAT6, HNF1A, TGFBR2, TLR4, TNFSF4, FZD5, FZD7, FZD8, FZD9, IL18R1, ITM2A, CARTPT, TOX, TESPA1, MAFB, DHRS2, TRIB1, IKZF1, TMEM176B, BLNK, TESC, DOCK10, FAM20C, PREX1, ZC3H12A, TMEM178A, CD109, DOCK11	380
GO:0061614 pri-miRNA transcription by RNA polymerase II	0.00309005851225115	KLF5, GATA2, NR3C1, NFATC4, PDGFB, PPARG, TERT, TGFB2, APLN, KLF4, ATOH8	42
GO:0072001 renal system development	0.00310375001017425	AGTR1, ASS1, BCL2, BMP7, COL4A3, COL4A4, EFNB2, EPHA7, GCNT1, GLI2, GLI3, HOXB7, HPGD, HES1, ITGB4, SMAD7, MME, NID1, ODC1, PDGFB, PDGFRB, SDC4, SFRP1, HNF1B, TGFB2, WNT5A, LGR5, ALDH1A2, TBX18, GCNT3, SLIT2, MTSS1, MAGI2, BASP1, YAP1, WWTR1, GREM1, CPLANE1, WNK4	239
GO:0021872 forebrain generation of neurons	0.00310856695320154	DLX5, DRD2, GATA2, GLI3, HES1, INHBA, NKX2-1, WNT5A, SLIT2, ATF5, SLC4A10, DCLK2	48
GO:0051346 negative regulation of hydrolase activity	0.00316122115213686	RHOH, BBS4, CD44, CNN3, COL4A3, CRYAB, CST1, CST2, CST4, CST5, CSTA, DLG2, FKBP1B, SFN, ANOS1, LTF, MAGEA3, MAP2, NOS1, SERPINA5, SERPINB8, PLAUR, PPP1R1A, PTPRN2, RENBP, SLPI, SPINK1, TGFB2, VTN, KLF4, SLIT2, SPOCK2, TNK2, SPRY2, FICD, PLA2R1, RIMBP2, TNFAIP8, BEX3, CPAMD8, SPOCK3, SYTL2, CSRNP3, UMODL1, CD109, AMOT, SPRED1, COL28A1, ITIH6	317
GO:0010612 regulation of cardiac muscle adaptation	0.00317834252391553	ATP2B4, PPP3CA, ERRFI1, MLIP	7
GO:0021542 dentate gyrus development	0.00317834252391553	CDK6, LMX1A, MDK, TMEM108	7
GO:0033604 negative regulation of catecholamine secretion	0.00317834252391553	ADRA2C, DRD2, P2RY1, SYT4	7
GO:0086070 SA node cell to atrial cardiac muscle cell communication	0.00317834252391553	CACNA1G, HCN4, GJC1, SCN3B	7
GO:0098703 calcium ion import across plasma membrane	0.00317834252391553	ATP2B4, CACNA2D1, FYN, TRPV6	7
GO:1903242 regulation of cardiac muscle hypertrophy in response to stress	0.00317834252391553	ATP2B4, PPP3CA, ERRFI1, MLIP	7
GO:0005583 fibrillar collagen trimer	0.00317834252391553	COL1A1, COL2A1, COL5A2, LUM	7
GO:0098643 banded collagen fibril	0.00317834252391553	COL1A1, COL2A1, COL5A2, LUM	7
GO:0006936 muscle contraction	0.00325035902763502	ADORA1, ADRA2C, ASPH, ATP1A1, ATP2B4, CACNA2D1, CHRM3, CHRNB2, CRYAB, DMD, DRD2, DSC2, DSG2, FKBP1B, GNAO1, KCNH2, KCNJ12, KCNN2, SMAD7, MYBPC1, NOS1, PDE4B, MAP2K6, PXN, STC1, TMOD1, TNNT1, TTN, MYH13, SPHK1, CACNA1H, CACNA1G, MYOT, HCN4, GJC1, MYL12A, MYOF, TRPM4, SCN3B, ZC3H12A, STAC3	255
GO:0001894 tissue homeostasis	0.00329726120348579	ALB, BBS4, BCL2, CDH3, COL2A1, CST4, EGFR, GATA2, IHH, LTF, LYZ, MUC2, PIGR, TLR4, CARTPT, USH1C, YAP1, CIB2, WWTR1, ABCA12, STK39, MUC13, RCN3, KIAA1211, PBLD, RDH12, ADGRF5, POTEI, POTEJ, POTEF	172
GO:0010839 negative regulation of keratinocyte proliferation	0.0032974429887966	EFNB2, SFN, SNAI2, INTU, CD109	11
GO:0014745 negative regulation of muscle adaptation	0.0032974429887966	ATP2B4, IGFBP5, KLF4, ERRFI1, MLIP	11
GO:0045187 regulation of circadian sleep/wake cycle, sleep	0.0032974429887966	ADORA1, CHRNB2, DRD2, GHRHR, KCNA2	11
GO:0048172 regulation of short-term neuronal synaptic plasticity	0.0032974429887966	SYP, SYT4, PPFIA3, UNC13A, SLC4A10	11
GO:0070254 mucus secretion	0.0032974429887966	ADORA1, P2RY2, VAMP8, AGR2, SYTL2	11
GO:2000181 negative regulation of blood vessel morphogenesis	0.00334775453935695	APOH, KLK3, COL4A3, HHEX, FOXO4, NPR1, PPARG, PTPRM, TGFB2, KLF4, SEMA3E, SPRY2, PLK2, CARD10, SEMA6A, STARD13, AMOT, SPRED1	87
GO:0040007 growth	0.00340580255884295	ADARB1, AGTR1, ALCAM, AR, BBS4, BCL2, CEACAM1, KLF5, CAMP, CDKN1B, CRABP2, CRYAB, CYP27B1, DRD2, DSCAM, HBEGF, EGFR, EPHA7, FOXO3, GHRHR, GLI2, GLI3, SFN, GSN, IRF8, IGFBP2, IGFBP3, IGFBP5, IHH, INHBA, JARID2, L1CAM, LMX1A, MAP2, MDK, MEIS1, NPR1, NRCAM, PDGFRB, PPARG, PPP3CA, ROS1, SEMA3F, SFRP1, SLC1A2, SOX2, STAT5A, STC1, SYT1, SYT4, TBX2, HNF1B, TGFB2, TGFBR2, KDM6A, WNT2, WNT5A, ZP3, HMGA2, …	780
GO:0099516 ion antiporter activity	0.00341469175657899	SLC4A3, SLC9A3, SLC22A4, SLC4A8, SLC24A2, SLC4A10, SLC9A7, SLC37A2, SLC9A9	31
GO:0016757 transferase activity, transferring glycosyl groups	0.00341791693187988	B4GALNT1, GCNT1, MFNG, PYGL, ST6GAL1, ST3GAL1, ST3GAL4, ST3GAL3, UGT2B4, UGT8, ST8SIA2, B3GALT2, GYG2, GCNT3, ST6GALNAC2, B3GNT2, UGT2B11, MGAT4A, COLGALT2, B3GAT1, UGT1A1, UGT1A3, GALNT10, CSGALNACT1, ST6GALNAC1, PARP6, GALNT14, PARP8, GALNT12, ST6GALNAC5, LARGE2, GCNT7, UGT3A2, B4GALNT3, ST8SIA6, B4GALNT4, GALNTL6	225
GO:0050818 regulation of coagulation	0.00344269706253155	APOH, CEACAM1, F12, LYN, PDGFB, PLAUR, PROC, THBD, TLR4, VTN, PROCR, HPSE, ADTRP, ANO6	61
GO:0045766 positive regulation of angiogenesis	0.00348558204012031	AGTR1, ANXA1, CYBB, CYP1B1, GAB1, GATA2, HK2, HMOX1, CXCL8, MDK, RRAS, TERT, TGFBR2, WNT5A, ADAM12, HMGA2, SPHK1, SEMA5A, KLF4, PLK2, GREM1, SMOC2, ZC3H12A, APELA	129
GO:0090276 regulation of peptide hormone secretion	0.00351479187373759	ADRA2C, CFTR, DRD2, EGFR, EPHA5, FKBP1B, GHRHR, GPR27, ITPR1, KCNS3, PFKFB2, PPP3CA, SFRP1, ITSN1, SLC16A1, SNAP25, STX1A, ABCC8, TCF7L2, KLF7, APLN, KALRN, STXBP5L, CARTPT, TRPM4, ANO1, FAM3D, RFX6	158
GO:0043197 dendritic spine	0.00352403270125833	ADORA1, CNN3, CRYAB, DRD2, GRIA2, KCNC3, NOS1, NRGN, NTSR1, PDE4B, PPP3CA, PSD, ITSN1, PDLIM4, HIP1R, NLGN1, DDN, DOCK10, ABHD17C, CPEB4, CTTNBP2, PRRT2, SEZ6	122
GO:0048592 eye morphogenesis	0.00354345312109095	ALDH1A3, SHROOM2, BBS4, BCL2, PRDM1, BMP7, COL5A2, DSCAM, GLI3, IHH, MEIS1, PDE6C, PTPRM, TBX2, WNT2, WNT5A, FZD5, TDRD7, CDON, WNT16, NKD1, SDK1	115
GO:1901615 organic hydroxy compound metabolic process	0.00357264887800258	ABCA1, ACADL, ADH1C, ADH6, ALDH1A3, AOC2, BCL2, CDH3, CFTR, CHRNB2, CYP1B1, CYP27B1, DDC, AKR1C1, AKR1C2, DRD2, NR5A2, GALK1, HMGCS2, INPP1, LIPE, LRP2, CYP4F3, MAOA, NPR1, NTSR1, NR4A2, P2RY1, PDE1B, PFKFB2, SNAI2, SRD5A1, TG, TGFB2, TM7SF2, TTR, VLDLR, WNT5A, RDH16, AKR1C3, ALDH1A2, SPHK1, CACNA1H, LRAT, DHRS9, CPQ, SLC27A5, NUDT3, OSBPL3, MYOF, SULT1C4, SLC45A2, CYP39A1, ISYNA1, CYB5R2, BCO1, …	415
GO:0015800 acidic amino acid transport	0.00361528246066727	ADORA1, NTSR1, SLC1A1, SLC1A2, SNAP25, STX1A, SYT1, SYT4, PPFIA2, PPFIA3, TSPOAP1, CPLX1, RIMS1	55
GO:0099146 intrinsic component of postsynaptic density membrane	0.00367891629339058	ADRA2C, CHRM3, EFNB2, EPHA7, GRID1, NRCAM, SLC16A3, PLPPR4, CACNG4, SHISA6	37
GO:0030324 lung development	0.00370904048537449	ARG1, EGFR, EIF4EBP1, GLI2, GLI3, HES1, IGFBP5, LOX, MME, PDGFRB, PGR, TGFBR2, NKX2-1, WNT2, WNT5A, ALDH1A2, SLC23A1, SPRY2, YAP1, AGR2, ABCA12, ERRFI1, RCN3, TNS3, PKDCC, LAMA1	144
GO:1901654 response to ketone	0.00372885722944595	ADCY2, AR, ARG1, ASS1, CFTR, CYBB, AKR1C2, DSG2, EGFR, EIF4EBP1, FOXO3, GJB2, NR3C1, PPARG, PTGER2, SFRP1, SRD5A1, TGFB2, TNFSF4, AKR1C3, CLDN1, KLF4, SLIT2, YAP1, ERRFI1, GNG2, DDIT4, FBXO32, UGT3A2	166
GO:0044433 cytoplasmic vesicle part	0.00373138459833574	ALB, AMPH, ANXA1, ANXA2, APOH, ARG1, CEACAM1, BTC, CAMK2B, CAMP, MS4A3, CD44, CFTR, CLCN5, CPE, CYBB, DAB2, LOC112267931, DRD2, DSC1, HBEGF, EGF, EGFR, F5, FABP5, FCGR2A, FCGR2C, FZD2, GAD1, GALNS, GRIA2, GSN, ITPR1, KCNH1, LGALS3BP, LRP2, LTF, LYZ, MME, CEACAM6, NRGN, GPR143, ORM2, SERPINA5, PDGFB, SERPINA1, SERPINI1, PIGR, PLAUR, DNAJC3, PRLR, PRSS3, PSD, PTPRN, PTPRN2, PYGL, RAP2B, S100P, SELL…	1214
GO:0042246 tissue regeneration	0.003733846276368	KLF5, CDKN1B, GSN, MDK, PPP3CA, SOX2, TGFBR2, FZD7, FZD9, CPQ, YAP1, EYS	49
GO:0086065 cell communication involved in cardiac conduction	0.00376839628609538	ATP1A1, CACNA2D1, DSC2, DSG2, FKBP1B, KCNN2, CACNA1G, HCN4, GJC1, TRPM4, SCN3B	43
GO:0035725 sodium ion transmembrane transport	0.00380804725298065	SHROOM2, ATP1A1, ATP2B4, DMD, NEDD4, NOS1, SCN2A, SLC9A3, ASIC3, SLC23A1, HCN4, SLC24A2, STK39, TRPM4, TESC, SCN3B, SLC24A3, ANO6	88
GO:0031667 response to nutrient levels	0.00381224735018916	ABCA1, ALB, ARG1, ASS1, BBS4, BCHE, BCL2, BMP7, CDKN2B, COL1A1, CYBB, CYP27B1, DDIT3, NQO1, DSC2, EGFR, EIF4EBP1, FKBP1B, FOXO3, FYN, GSN, HMOX1, HSPA5, IGFBP2, FOXO4, NPY, P2RY1, P2RY2, PPARG, SFRP1, SLC16A1, SLC22A3, SNAI2, SRD5A1, SSTR1, STC1, TGFBR2, HSP90B1, VGF, AKR1C3, MYH13, ALDH1A2, LRAT, GDF15, CARTPT, CIB2, PPARGC1A, FSTL1, FAM107A, SESN1, GDAP1, UGT1A1, TRPM4, WIPI1, ZC3H12A, CPEB4, S…	400
GO:0050432 catecholamine secretion	0.00383609299711783	ADRA2C, CHRNB2, DRD2, KCNA2, P2RY1, STX1A, SYT4, CARTPT	26
GO:0098801 regulation of renal system process	0.00383609299711783	ADORA1, AGTR1, DRD2, NPR1, PDGFB, STC1, CORO2B, OR51E2	26
GO:0019840 isoprenoid binding	0.00383609299711783	CRABP2, FABP5, SERPINA5, ALDH1A2, LRAT, UGT1A1, UGT1A3, RBP7	26
GO:0061041 regulation of wound healing	0.00394803093735017	ANXA1, APOH, CEACAM1, CDKN1B, HBEGF, F12, LYN, PDGFB, PLAUR, PROC, TGFBR2, THBD, TLR4, VTN, PLPP3, HPSE, SMOC2, ADTRP, CD109, ANO6	102
GO:0098657 import into cell	0.00398110483549197	ABCA1, ADORA1, ALB, AMPH, ANXA1, ANXA2, ATP1A1, ATP2B4, CEACAM1, CACNA2D1, DAB2, LOC112267931, DRD2, EFNB2, EGF, FCGR2A, FCGR2C, FYN, GATA2, GSN, IRF8, CXCL8, KCNH2, LRP2, LYN, NEDD4, NOS1, NTSR1, PPARG, PPP3CA, ITSN1, SLC1A1, SLC1A2, SLC2A5, SLC9A3, SLC22A3, SNAP25, STX1A, SYP, SYT4, TGFBR2, TLR4, HSP90B1, VLDLR, VTN, WNT5A, YES1, APLN, SPHK1, HIP1R, ELMO1, MAGI2, HCN4, ARPC1B, TNK2, RAMP1, RAB3…	565
GO:0030155 regulation of cell adhesion	0.00402468355800228	ANXA1, ARG1, ARHGDIG, ASS1, BCL2, CEACAM1, BMP7, CD44, CDK6, COL1A1, CYP1B1, DSCAM, EFNB2, EPHA7, ERBB3, FYN, GLI2, GLI3, GSN, HES1, IGFBP2, IHH, CXCL8, LMO7, LYN, SMAD7, MDK, MYB, CEACAM6, NID1, PCDH8, SERPINI1, PPP3CA, S100A10, SDC4, SFRP1, SNAI2, SOX2, TGFB2, TGFBR2, TNFSF4, VTN, WNT5A, YES1, ZP3, FZD7, PLPP3, ADAM9, SEMA5A, KLF4, SEMA3E, SPOCK2, TESPA1, CORO2B, AGR2, FAM107A, GREM1, FXYD5, TE…	499
GO:0099634 postsynaptic specialization membrane	0.00402935526647247	ADRA2C, CHRM3, CHRNB2, EFNB2, EPHA7, GRID1, NRCAM, RGS9, SLC16A3, PLPPR4, CNKSR2, NLGN1, CACNG4, SHISA6	62
GO:0008028 monocarboxylic acid transmembrane transporter activity	0.00404795972901185	CEACAM1, SLC16A1, SLCO2A1, C3orf36, ABCC3, SLC16A3, MFSD2A	16
GO:0048596 embryonic camera-type eye morphogenesis	0.00411376633260664	ALDH1A3, BMP7, IHH, TBX2, WNT5A, FZD5, WNT16	21
GO:0071363 cellular response to growth factor stimulus	0.00415485669869962	ANXA1, ARG1, BMP7, CD44, CDKN2B, COL1A1, COL2A1, DAB2, LOC112267931, DDC, DLX5, EGFR, FOXO3, FYN, GAB1, NR3C1, HHEX, HPGD, HES1, HSPA5, CXCL8, ANOS1, LOX, LRP2, SMAD7, NBL1, MICOS10-NBL1, NEDD4, NOS1, PDGFB, PDGFRB, PXN, SFRP1, SNAI2, SRD5A1, TGFB2, TGFBR2, NKX2-1, VTN, WNT2, WNT5A, YES1, ADAM9, APLN, SPHK1, CLDN1, KLF4, SLIT2, ADAMTS3, GDF15, FEZ1, STT3A-AS1, MAGI2, SPRY2, PPARGC1A, FSTL1, ADAMT…	541
GO:0009991 response to extracellular stimulus	0.0041737722126524	ABCA1, ALB, ARG1, ASS1, BBS4, BCHE, BCL2, BMP7, CDKN2B, COL1A1, CYBB, CYP27B1, DDIT3, NQO1, DSC2, EGFR, EIF4EBP1, FKBP1B, FOXO3, FYN, GSN, HMOX1, HSPA5, IGFBP2, LYN, FOXO4, NPY, NR4A2, P2RY1, P2RY2, PPARG, SFRP1, SLC1A2, SLC16A1, SLC22A3, SNAI2, SRD5A1, SSTR1, STC1, TGFBR2, HSP90B1, VGF, AKR1C3, MYH13, ALDH1A2, LRAT, GDF15, CARTPT, CIB2, PPARGC1A, FSTL1, FAM107A, SESN1, GDAP1, UGT1A1, TRPM4, WIPI…	426
GO:1904035 regulation of epithelial cell apoptotic process	0.00426839728816568	FOXO3, GATA2, GSN, HMOX1, MDK, TCF7L2, TERT, SCG2, AKR1C3, SEMA5A, PPARGC1A, COL18A1, ANO6	56
GO:0007431 salivary gland development	0.00431883607633233	BMP7, EDA, EGFR, SNAI2, TGFB2, TFCP2L1, TWSG1, NTN4, LAMA1	32
GO:0045668 negative regulation of osteoblast differentiation	0.00431883607633233	CDK6, IGFBP5, SFRP1, AXIN2, GREM1, TRPM4, TWSG1, RIOX1, RANBP3L	32
GO:0006941 striated muscle contraction	0.00434728856103597	ADORA1, ATP1A1, CACNA2D1, DMD, DSC2, DSG2, FKBP1B, KCNH2, KCNN2, SMAD7, NOS1, PDE4B, MAP2K6, STC1, TNNT1, TTN, CACNA1G, HCN4, GJC1, TRPM4, SCN3B, ZC3H12A, STAC3	124
GO:1903034 regulation of response to wounding	0.00434728856103597	ANXA1, APOH, CEACAM1, CDKN1B, HBEGF, F12, FKBP1B, LYN, MDK, PDGFB, PLAUR, PROC, TGFBR2, THBD, TLR4, VTN, PLPP3, KLF4, HPSE, SMOC2, ADTRP, CD109, ANO6	124
GO:0050709 negative regulation of protein secretion	0.00439619528673161	ANXA1, ANXA4, DRD2, FKBP1B, CD200, PPP3CA, PTGER4, SFRP1, SYT4, IL1R2, KLF7, STXBP5L, IL36RN, BANK1, ZC3H12A, RAB11FIP1, ADTRP, C1QTNF3, FAM3D	96
GO:0007188 adenylate cyclase-modulating G protein-coupled receptor signaling pathway	0.0044311027163412	ABCA1, ADCY2, ADCY7, ADORA1, ATP2B4, DRD2, GALR1, GHRHR, GRM4, NOS1, P2RY1, PRKACB, PTGER2, PTGER4, GLP2R, AKAP12, RAMP1, GNG2, ARRDC3, ADGRF1	103
GO:0050767 regulation of neurogenesis	0.00445162305914109	ADRA2C, ATOH1, BCL2, BMP7, CAMK2B, CHRNB2, CRABP2, DRD2, DSCAM, EFNB2, EPHA7, FKBP1B, FKBP4, FOXO3, FYN, GATA2, GLI2, GLI3, HES1, HSPA5, L1CAM, LIG4, LMX1A, LRP2, LYN, MAP2, MDK, MEIS1, MME, MYB, NAP1L2, NBL1, MICOS10-NBL1, NEDD4, NFATC4, NOS1, NRCAM, SERPINI1, PPARG, PPP3CA, PTPRG, SDC2, SFRP1, ITSN1, SHOX2, SNAP25, SOX2, SYT1, SYT4, TERT, VLDLR, WNT5A, KALRN, SEMA5A, KLF4, SLIT2, CPNE6, FEZ1, S…	626
GO:0014910 regulation of smooth muscle cell migration	0.0044564474602131	BCL2, IGFBP3, IGFBP5, MDK, FOXO4, PDGFB, PDGFRB, TERT, VTN, SLIT2, TRIB1, PPARGC1A	50
GO:0051952 regulation of amine transport	0.0044564474602131	ADORA1, ADRA2C, ARG1, CHRNB2, DRD2, KCNA2, NTSR1, P2RY1, STX1A, SYT4, CARTPT, STK39	50
GO:1903524 positive regulation of blood circulation	0.0044564474602131	ADRA2C, ATP1A1, CHRM3, EGFR, PTGER2, SLC1A1, TGFB2, APLN, TRPM4, SCN3B, OR51E2, APELA	50
GO:0099060 integral component of postsynaptic specialization membrane	0.0044564474602131	ADRA2C, CHRM3, CHRNB2, EFNB2, EPHA7, GRID1, NRCAM, SLC16A3, PLPPR4, NLGN1, CACNG4, SHISA6	50
GO:0050819 negative regulation of coagulation	0.00453501172172846	APOH, CEACAM1, F12, PDGFB, PLAUR, PROC, THBD, VTN, PROCR, ADTRP	38
GO:0050795 regulation of behavior	0.00456053301096018	ADORA1, CHRNB2, DRD2, GHRHR, KCNA2, MDK, NPAS2, NRXN1, NLGN1, ARRDC3, SGIP1	44
GO:0050769 positive regulation of neurogenesis	0.00459361415309198	ADRA2C, ATOH1, BCL2, BMP7, CAMK2B, CRABP2, DRD2, DSCAM, FKBP1B, FYN, GATA2, GLI2, GLI3, HES1, HSPA5, L1CAM, LIG4, LRP2, LYN, MDK, MME, MYB, NAP1L2, NBL1, MICOS10-NBL1, NRCAM, SERPINI1, PPARG, ITSN1, SHOX2, SYT1, SYT4, VLDLR, WNT5A, KALRN, SEMA5A, SLIT2, CPNE6, FEZ1, STT3A-AS1, RIMS2, MAGI2, NLGN1, RIMS1, UNC13A, OBSL1, LPAR3, CDON, ZC4H2, PARP6, CAMK1D, CAPRIN2, ANKRD27, SYT2, BRINP3, TRIM67	363
GO:0007507 heart development	0.00459845239358113	BBS4, PRDM1, BMP7, CDKN1B, COL2A1, CPE, DNAH5, DSG2, EFNB2, EGFR, ERBB3, FZD2, GLI2, GLI3, HES1, IHH, JARID2, LOX, LRP2, SMAD7, MEIS1, NEDD4, NFATC4, PDGFB, PDGFRB, POU6F1, PPARG, SHOX2, SNAI2, TBX2, TGFB2, TGFBR2, TNFRSF1A, TTN, KDM6A, WNT2, WNT5A, AXIN2, FZD7, TEAD2, LMO4, ALDH1A2, APLN, SLIT2, GJC1, BASP1, YAP1, OLFM1, NEBL, OBSL1, HEY1, GREM1, IRX4, WNT16, SALL4, CPLANE1, MYO18B, SIK1, SPRED1…	436
GO:0042058 regulation of epidermal growth factor receptor signaling pathway	0.00459980379595509	ADORA1, CEACAM1, BTC, HBEGF, EGF, EGFR, PLAUR, TGFA, HIP1R, GPRC5A, SPRY2, AGR2, NUP62, SH3KBP1, ERRFI1, SHKBP1	76
GO:0007169 transmembrane receptor protein tyrosine kinase signaling pathway	0.00463642618599659	ADORA1, AR, CEACAM1, BTC, CDH3, COL4A3, CYBB, HBEGF, EFNB2, EGF, EGFR, EIF4EBP1, EPHA5, EPHA7, EPHB6, ERBB3, FYN, GAB1, GHRHR, HHEX, IGFBP2, IGFBP3, IGFBP5, ANOS1, LOX, LYN, FOXO4, NEDD4, NFATC4, PDGFB, PDGFRB, PIGR, PLAUR, PRLR, PTPRG, PTPRR, PXN, SDC2, ITSN1, STAT5A, TGFA, VTN, WNT5A, YES1, APLN, KALRN, HIP1R, GPRC5A, ADAMTS3, GDF15, MTSS1, ELMO1, ARPC1B, SPRY2, AGR2, FSTL4, NUP62, FLRT1, PTPN1…	560
GO:0001570 vasculogenesis	0.00469465054507704	CEACAM1, PDGFRB, TGFBR2, TEAD2, GJC1, YAP1, HEY1, EGFL7, RASIP1, ACKR3, MYO18B, AMOT, SPRED1, APELA	63
GO:0019210 kinase inhibitor activity	0.00469465054507704	RHOH, CDKN1B, CDKN2B, SFN, DNAJC3, SH3BP5, MAPK8IP1, TRIB1, SPRY2, TRIB2, TESC, CAMK2N2, SPRED1, SPRED2	63
GO:0071495 cellular response to endogenous stimulus	0.00472092560035929	ADCY2, ADCY7, AGTR1, ANXA1, AR, ARG1, ASS1, ATP1A1, ATP2B4, BBS4, CEACAM1, BMP7, KLF5, CACNA2D1, CCNE1, CD44, CDKN2B, CFTR, CHRM3, CHRNB2, COL1A1, COL2A1, COL5A2, COL6A1, CYBB, DAB2, LOC112267931, DDC, AKR1C1, AKR1C2, DLX5, EGFR, EIF4EBP1, ESRRG, FKBP4, FOXO3, NR5A2, FYN, GAB1, GHRHR, GJB2, NR3C1, HNF4G, HPGD, HES1, HSPA5, IGFBP2, IGFBP5, CXCL8, INHBA, ANOS1, LOX, LRP2, LYN, SMAD7, SCGB2A1, FOXO4…	1073
GO:0097327 response to antineoplastic agent	0.00477363745385869	ARG1, ASS1, EGFR, EIF4EBP1, FOXO3, GJB2, NR3C1, HMOX1, PDGFB, SRD5A1, ADAM9, CLDN1, ERRFI1, DDIT4, ZC3H12A, FBXO32, UGT3A2	83
GO:0032870 cellular response to hormone stimulus	0.00477689031813681	ADCY2, ADCY7, AGTR1, ANXA1, AR, ARG1, ASS1, ATP1A1, ATP2B4, BBS4, CEACAM1, BMP7, CCNE1, CHRM3, CHRNB2, DAB2, LOC112267931, AKR1C1, AKR1C2, EGFR, EIF4EBP1, ESRRG, FKBP4, FOXO3, NR5A2, FYN, GAB1, GHRHR, GJB2, NR3C1, HNF4G, IGFBP2, INHBA, LYN, SCGB2A1, FOXO4, NEDD4, NR4A2, PGR, PPARG, PRKACB, PRLR, PTGER2, PXN, SFRP1, SRD5A1, SSTR1, SSTR5, STAT5A, STC1, TNFSF4, AKR1C3, CACNA1H, TRIP4, GLP2R, SLIT2, …	544
GO:0008217 regulation of blood pressure	0.00481554184579651	ADORA1, AGTR1, AR, ATP1A1, BBS4, CACNA1B, DRD2, HMOX1, MME, NPY, NPR1, NTSR1, PDGFB, PPARG, RENBP, SLC2A5, APLN, CARTPT, CORO2B, STK39, CYP4F12, OR51E2, NCALD	125
GO:0044309 neuron spine	0.00481554184579651	ADORA1, CNN3, CRYAB, DRD2, GRIA2, KCNC3, NOS1, NRGN, NTSR1, PDE4B, PPP3CA, PSD, ITSN1, PDLIM4, HIP1R, NLGN1, DDN, DOCK10, ABHD17C, CPEB4, CTTNBP2, PRRT2, SEZ6	125
GO:0098655 cation transmembrane transport	0.00491733019511687	ANXA2, SHROOM2, ATP1A1, ATP2A3, ATP2B4, CACNA1B, CACNA2D1, SLC25A20, CLCN5, DDIT3, DLG2, DMD, DRD2, FKBP1B, FYN, GPR35, GRIA2, ITPR1, KCNA2, KCNC1, KCNC3, KCNH1, KCNH2, KCNN2, KCNQ3, KCNS2, LYN, NEDD4, NOS1, NTSR1, PDE4B, SCN2A, SLC1A1, SLC9A3, SLC15A1, SLC22A4, SNAP25, ABCC8, KCNAB2, RGS9, CACNA1H, CACNA1G, ASIC3, SLC25A27, SLC23A1, HCN4, PPARGC1A, RASA3, NLGN1, SLC24A2, ATP2C1, CACNG4, KCNMB3, …	578
GO:0030048 actin filament-based movement	0.00494603801985309	ADORA1, ATP1A1, CACNA2D1, DMD, DSC2, DSG2, KCNH2, KCNN2, MYBPC1, PDE4B, STC1, TMOD1, TNNT1, TTN, CACNA1G, GJC1, TRPM4, SCN3B, FRMD6	97
GO:0045742 positive regulation of epidermal growth factor receptor signaling pathway	0.00496116488017259	ADORA1, EGF, PLAUR, TGFA, HIP1R, AGR2, NUP62, SHKBP1	27
GO:0086091 regulation of heart rate by cardiac conduction	0.00496116488017259	CACNA2D1, DSC2, DSG2, KCNH2, CACNA1G, HCN4, TRPM4, SCN3B	27
GO:1902895 positive regulation of pri-miRNA transcription by RNA polymerase II	0.00496116488017259	KLF5, GATA2, NR3C1, PDGFB, TERT, TGFB2, APLN, ATOH8	27
GO:0008376 acetylgalactosaminyltransferase activity	0.00496116488017259	B4GALNT1, GALNT10, CSGALNACT1, GALNT14, GALNT12, B4GALNT3, B4GALNT4, GALNTL6	27
GO:0001895 retina homeostasis	0.00501337978896821	ALB, BBS4, CDH3, CST4, LTF, LYZ, PIGR, USH1C, CIB2, RDH12, POTEI, POTEJ, POTEF	57
GO:0010633 negative regulation of epithelial cell migration	0.00501337978896821	APOH, MCC, PPARG, PTPRG, PTPRM, PTPRR, STC1, KLF4, SLIT2, CARD10, PBLD, STARD13, SPRED1	57
GO:0061035 regulation of cartilage development	0.00501337978896821	GLI2, GLI3, MAF, MDK, SHOX2, SNAI2, WNT5A, AXIN2, ADAMTS7, GREM1, SCIN, PKDCC, CHADL	57
GO:0030277 maintenance of gastrointestinal epithelium	0.00517125851022283	MUC2, TLR4, MUC13, KIAA1211, PBLD	12
GO:0050961 detection of temperature stimulus involved in sensory perception	0.00517125851022283	ADORA1, NTSR1, ASIC3, MMP24, ANO1	12
GO:0050965 detection of temperature stimulus involved in sensory perception of pain	0.00517125851022283	ADORA1, NTSR1, ASIC3, MMP24, ANO1	12
GO:0030016 myofibril	0.00521920128123835	ANK1, ATP2B4, CRYAB, DMD, FKBP1B, FLNC, KCNN2, KRT19, MYBPC1, NOS1, PDE4B, PGM5, PPP3CA, SCN8A, SDC4, SVIL, TMOD1, TNNT1, TTN, MYH13, MYOT, NEBL, OBSL1, SCN3B, MYO18B, FBXO32, SYNPO2	155
GO:0034762 regulation of transmembrane transport	0.0052364321835189	ATP2B4, BCL2, CACNA1B, CACNA2D1, CFTR, CREBL2, CYBB, DLG2, DMD, DRD2, FABP5, FKBP1B, FYN, GPR35, GRIA2, HK2, KCNA2, KCNC1, KCNC3, KCNH1, KCNH2, KCNJ6, KCNJ12, KCNJ14, KCNN2, KCNQ3, KCNS2, KCNS3, LYN, NEDD4, NOS1, NTSR1, PDE4B, RTN2, SCN2A, SCN8A, SLC1A2, TERT, YES1, KCNAB2, RGS9, CACNA1H, CACNA1G, SLC25A27, HCN4, PPARGC1A, NLGN1, CACNG4, STK39, TESC, SCN3B, KCNK12, NOX5, KCNH6, CRACR2A, OSBPL8, C…	414
GO:0030323 respiratory tube development	0.00539847513628596	ARG1, EGFR, EIF4EBP1, GLI2, GLI3, HES1, IGFBP5, LOX, MME, PDGFRB, PGR, TGFBR2, NKX2-1, WNT2, WNT5A, ALDH1A2, SLC23A1, SPRY2, YAP1, AGR2, ABCA12, ERRFI1, RCN3, TNS3, PKDCC, LAMA1	148
GO:0014888 striated muscle adaptation	0.00539914446029747	ATP2B4, CAMK2B, GSN, IGFBP5, PPP3CA, TNNT1, PPARGC1A, ERRFI1, MLIP	33
GO:0040017 positive regulation of locomotion	0.00546860387739334	ANXA1, BCL2, BMP7, COL1A1, DAB2, LOC112267931, DSCAM, HBEGF, EGF, EGFR, GAB1, GATA2, HMOX1, HSPA5, IGFBP5, CXCL8, IL16, LAMC2, LYN, MCAM, MDK, FOXO4, CEACAM6, PDGFB, PDGFRB, PPP3CA, SNAI2, STAT5A, TERT, TGFB2, TGFBR2, VTN, WNT5A, ZP3, SCG2, PLA2G7, PLPP3, ADAM9, SPHK1, SEMA5A, SLIT2, AKAP12, SPOCK2, SPRY2, ATP8A1, PLK2, FAM107A, STK39, ACKR3, CAMK1D, PREX1, SMOC2, CFAP69, ZNF703, ZC3H12A, COL18A1…	423
GO:0006688 glycosphingolipid biosynthetic process	0.0054985447556517	B4GALNT1, UGT8, ST8SIA2, B3GALT2, FA2H, ST6GALNAC5, ST8SIA6	22
GO:0071377 cellular response to glucagon stimulus	0.0054985447556517	ADCY2, ADCY7, ARG1, ASS1, GJB2, PRKACB, GLP2R	22
GO:0086019 cell-cell signaling involved in cardiac conduction	0.0054985447556517	CACNA2D1, KCNN2, CACNA1G, HCN4, GJC1, TRPM4, SCN3B	22
GO:0042805 actinin binding	0.0054985447556517	KCNN2, NRAP, PPARG, TTN, PDLIM4, MYOT, SYNPO2	22
GO:0002040 sprouting angiogenesis	0.00551212182873903	AGTR1, ANXA1, CEACAM1, EFNB2, GATA2, HMOX1, SEMA5A, KLF4, SLIT2, SEMA3E, PLK2, GREM1, CARD10, SEMA6A, ADTRP, STARD13, SPRED1, APELA	91
GO:0010799 regulation of peptidyl-threonine phosphorylation	0.00554030202834605	BMP7, EGF, SMAD7, WNT5A, SPHK1, SPRY2, DDIT4, SPRED1, SPRED2, STOX1	39
GO:0086002 cardiac muscle cell action potential involved in contraction	0.00554030202834605	ATP1A1, CACNA2D1, DSC2, DSG2, KCNH2, KCNN2, CACNA1G, GJC1, TRPM4, SCN3B	39
GO:0001936 regulation of endothelial cell proliferation	0.00555118697798309	AGTR1, APOH, ARG1, GATA2, HMOX1, MDK, PDGFB, PPARG, PTPRM, STAT5A, WNT2, WNT5A, SCG2, ALDH1A2, APLN, SEMA5A, EGFL7, ATOH8, APELA	98
GO:0015718 monocarboxylic acid transport	0.00555118697798309	PLIN2, CEACAM1, SLC25A20, AKR1C1, DRD2, NTSR1, PPARG, MAP2K6, SLC6A11, SLC16A1, ABCC3, SLC16A3, ABCC4, STARD10, SLC27A5, PLA2R1, SLC27A6, CROT, MFSD2A	98
GO:0046887 positive regulation of hormone secretion	0.00555118697798309	CFTR, DRD2, EGFR, GALR1, GHRHR, GPR27, INHBA, MYB, P2RY1, PFKFB2, ITSN1, TCF7L2, VAMP8, APLN, CARTPT, TRPM4, ANO1, C1QTNF3, RFX6	98
GO:0043034 costamere	0.00571083590735169	DMD, FLNC, KRT19, PGM5, SDC4, SVIL	17
GO:0015298 solute:cation antiporter activity	0.00571083590735169	SLC9A3, SLC22A4, SLC24A2, TMCO3, SLC9A7, SLC9A9	17
GO:0009719 response to endogenous stimulus	0.00578274959679769	ABCA1, ADCY2, ADCY7, AGTR1, ANXA1, ANXA2, AR, ARG1, ASS1, ATP1A1, ATP2B4, BBS4, BCHE, BCL2, CEACAM1, BMP7, KLF5, CACNA2D1, CCNE1, CD44, CDKN1B, CDKN2B, CDO1, CFTR, CHRM3, CHRNB2, COL1A1, COL2A1, COL5A2, COL6A1, CRYAB, CYBB, DAB2, LOC112267931, DDC, AKR1C1, AKR1C2, NQO1, DLX5, DSG2, EGFR, EIF4EBP1, ESRRG, FKBP4, FOXO3, NR5A2, FYN, GAB1, GCNT1, GHRHR, GJB2, NR3C1, HHEX, HNF4G, HPGD, HES1, HSPA5, IG…	1281
GO:0045321 leukocyte activation	0.00580881443933122	ANXA1, ANXA2, ARG1, RHOH, BCL2, CEACAM1, PRDM1, BTK, CAMP, MS4A3, CD44, CDH17, CDK6, CHRNB2, CYBB, DSC1, EFNB2, ELF4, FABP5, FCGR2A, FCGR2C, FKBP1B, FYN, GALNS, GATA2, GLI2, GLI3, GSN, HHEX, HMOX1, HES1, IGFBP2, IHH, CXCL8, INHBA, LIG4, LTF, LYN, LYZ, SMAD7, MDK, MFNG, MME, CD200, MYB, CEACAM6, NEDD4, ORM2, PAX1, SERPINA1, PIGR, PLAUR, PPP3CA, DNAJC3, PRLR, PRSS3, PTGER4, PTPRN2, PYGL, RAP2B, S10…	923
GO:0002315 marginal zone B cell differentiation	0.00583377552226191	CDH17, MFNG, DOCK10, DOCK11	8
GO:0007494 midgut development	0.00583377552226191	ASS1, EGFR, WNT5A, ALDH1A2	8
GO:0031223 auditory behavior	0.00583377552226191	DRD2, NRXN1, NRXN2, CNTNAP2	8
GO:0048262 determination of dorsal/ventral asymmetry	0.00583377552226191	DDIT3, NBL1, MICOS10-NBL1, WNT8B, GREM1	8
GO:0048263 determination of dorsal identity	0.00583377552226191	DDIT3, NBL1, MICOS10-NBL1, WNT8B, GREM1	8
GO:0060513 prostatic bud formation	0.00583377552226191	AR, BMP7, GLI2, WNT5A	8
GO:0072537 fibroblast activation	0.00583377552226191	MYB, PDGFRB, AKAP12, IL17RA	8
GO:0097104 postsynaptic membrane assembly	0.00583377552226191	NRXN1, NRXN2, MAGI2, NLGN1	8
GO:1902656 calcium ion import into cytosol	0.00583377552226191	ATP2B4, CACNA2D1, FYN, TRPV6	8
GO:0033010 paranodal junction	0.00583377552226191	KCNA2, CNTNAP1, NFASC, CNTNAP2	8
GO:0005035 death receptor activity	0.00583377552226191	TNFRSF1A, TNFRSF25, TNFRSF10A, TNFRSF19	8
GO:0030193 regulation of blood coagulation	0.00585909891723775	APOH, CEACAM1, F12, LYN, PDGFB, PLAUR, PROC, THBD, TLR4, VTN, HPSE, ADTRP, ANO6	58
GO:0016358 dendrite development	0.00589559022944795	BBS4, BMP7, CAMK2B, CHRNB2, DSCAM, FYN, MAP2, MATN2, NEDD4, NFATC4, PPP3CA, SDC2, ITSN1, VLDLR, KLF7, KALRN, DCLK1, LZTS3, PLK2, NLGN1, FSTL4, OBSL1, FLRT1, DOCK10, PARP6, CAMK1D, PREX1, CAPRIN2, PREX2, ANKRD27, SEZ6, SDK1	194
GO:0006493 protein O-linked glycosylation	0.00620225407315323	GCNT1, MFNG, MUC2, ST6GAL1, ST3GAL1, ST3GAL4, ST3GAL3, GCNT3, ST6GALNAC2, B3GNT2, GALNT10, MUC13, GALNT14, GALNT12, MUCL1, LARGE2, ST8SIA6, GALNTL6	92
GO:0048844 artery morphogenesis	0.00623540326303009	PRDM1, EFNB2, HPGD, HES1, LRP2, SMAD7, MDK, PDGFRB, TBX2, TGFB2, HEY1, ADGRF5	52
GO:0098948 intrinsic component of postsynaptic specialization membrane	0.00623540326303009	ADRA2C, CHRM3, CHRNB2, EFNB2, EPHA7, GRID1, NRCAM, SLC16A3, PLPPR4, NLGN1, CACNG4, SHISA6	52
GO:0006029 proteoglycan metabolic process	0.00629094425563803	COL2A1, IHH, TCF7L2, UGDH, SPOCK2, HS3ST4, HS3ST3B1, HPSE, SPOCK3, CHST15, CSGALNACT1, CHST8, GAL3ST4, EGFLAM	65
GO:0099173 postsynapse organization	0.00630044131920282	CAMK2B, DLG2, EPHA7, FYN, NEFH, NRCAM, SEMA3F, WNT5A, FZD9, KALRN, INA, NRXN1, NRXN2, LZTS3, MAGI2, CNKSR2, NLGN1, DOCK10, LRFN2, ABHD17C, CAPRIN2, TMEM108, TANC1, SHISA6	135
GO:0007435 salivary gland morphogenesis	0.00632220021229825	BMP7, EDA, EGFR, SNAI2, TGFB2, TWSG1, NTN4, LAMA1	28
GO:0030098 lymphocyte differentiation	0.00637476269179909	ANXA1, RHOH, BCL2, PRDM1, BTK, CDH17, CDK6, GLI2, GLI3, HHEX, IHH, INHBA, LIG4, SMAD7, MDK, MFNG, MYB, PAX1, PTGER4, SATB1, SFRP1, STAT6, HNF1A, TGFBR2, TNFSF4, FZD5, FZD7, FZD8, FZD9, IL18R1, ITM2A, TOX, TESPA1, MAFB, IKZF1, BLNK, DOCK10, PREX1, ZC3H12A, DOCK11	257
GO:0045444 fat cell differentiation	0.00647043466790112	BBS4, KLF5, CREBL2, DDIT3, GATA2, HES1, NR4A2, PPARG, SFRP1, SNAI2, TCF7L2, WNT5A, HMGA2, KLF4, ARL4A, PPARGC1A, ATF5, WWTR1, TRIB2, TRPM4, STEAP4, ZC3H12A, WNT5B, OSBPL8, C1QTNF3, WDFY2, JDP2, CCDC71L, ADGRF5, VSTM2A	180
GO:0004867 serine-type endopeptidase inhibitor activity	0.00653776550498436	ANOS1, SERPINA5, SERPINA1, SERPINB8, SERPINI1, SLPI, SPINK1, CPAMD8, CD109, COL28A1, ITIH6	46
GO:0030111 regulation of Wnt signaling pathway	0.00655994560046049	CDH3, COL1A1, DAB2, LOC112267931, DDIT3, DLX5, EDA, EGF, EGFR, FOXO3, GLI3, HHEX, IGFBP2, MCC, MDFI, MDK, NFATC4, PSMD5, SFRP1, SNAI2, SOX2, HNF1B, TCF7L2, TERT, WNT5A, AXIN2, FZD7, FZD9, LGR5, PLPP3, JRK, SEMA5A, TBX18, YAP1, BAMBI, WWTR1, LATS2, GREM1, DCDC2, TRPM4, CAPRIN2, WLS, ZNF703, WNT5B, NKD1, SHISA6	297
GO:0016324 apical plasma membrane	0.00657467126580549	ANXA1, SHROOM2, ATP1A1, CEACAM1, CD44, CEACAM5, CFTR, DSG2, EGFR, ERBB3, IGFBP2, LMO7, LRP2, MYO1A, CEACAM6, GPR143, P2RY1, PDGFRB, SI, SLC1A1, SLC2A5, SLC5A1, SLC9A3, SLC22A4, STC1, STXBP2, HIP1R, CLDN1, SLC23A1, MTCL1, STK39, ANO1, MUC13, SLC4A10, CYP4F12, AMN, SLC9A4	234
GO:0002686 negative regulation of leukocyte migration	0.00667702275592472	ADORA1, HMOX1, CD200, NBL1, MICOS10-NBL1, PTGER4, SLIT2, PADI2, GREM1, ADTRP	34
GO:0006584 catecholamine metabolic process	0.00667702275592472	AOC2, CHRNB2, DDC, DRD2, MAOA, NPR1, NR4A2, PDE1B, TGFB2	34
GO:0009712 catechol-containing compound metabolic process	0.00667702275592472	AOC2, CHRNB2, DDC, DRD2, MAOA, NPR1, NR4A2, PDE1B, TGFB2	34
GO:0051937 catecholamine transport	0.00667702275592472	ADRA2C, CHRNB2, DRD2, KCNA2, P2RY1, SLC22A3, STX1A, SYT4, CARTPT	34
GO:0032589 neuron projection membrane	0.00667702275592472	ADORA1, ANK1, KCNC1, KCNC3, KCNH1, SLC1A2, DDN, CNTNAP2, WLS	34
GO:0019226 transmission of nerve impulse	0.00671145905802395	FKBP1B, GPR35, KCNA2, NRCAM, CNTNAP1, CARTPT, NFASC, CNTNAP2, KCNMB3, SPTBN4	40
GO:0048546 digestive tract morphogenesis	0.00671145905802395	BCL2, EGFR, GLI2, GLI3, IHH, SFRP1, SHOX2, HNF1B, WNT5A, AGR2	40
GO:0051051 negative regulation of transport	0.00677612566704635	ADORA1, ADRA2C, ANXA1, ANXA4, BCL2, CEACAM1, CRYAB, DRD2, EGF, ERBB3, FABP5, FKBP1B, GNAO1, GPR35, HMOX1, INHBA, KCNH2, CD200, NEDD4, NOS1, NTSR1, P2RY1, PPP3CA, PTGER4, SFRP1, SPINK1, STC1, SYT4, TNFRSF1A, IL1R2, FZD9, KLF7, VAMP8, KALRN, CABP1, STXBP5L, CARTPT, PLA2R1, IL36RN, STK39, NDFIP2, BANK1, WNK4, MCTP1, ZC3H12A, RAB11FIP1, ANKRD27, ADTRP, PKDCC, PRRT2, TRIM9, C1QTNF3, FAM3D, SIAH3	370
GO:0005342 organic acid transmembrane transporter activity	0.00680327009259766	CEACAM1, SLC1A1, SLC1A2, SLC3A1, SLC16A1, SLCO2A1, C3orf36, ABCC3, SLC13A2, SLC16A3, SLC23A1, SLC6A14, SLC7A8, SLC7A10, MFSD2A, SFXN5, SLC16A10	79
GO:0046943 carboxylic acid transmembrane transporter activity	0.00680327009259766	CEACAM1, SLC1A1, SLC1A2, SLC3A1, SLC16A1, SLCO2A1, C3orf36, ABCC3, SLC13A2, SLC16A3, SLC23A1, SLC6A14, SLC7A8, SLC7A10, MFSD2A, SFXN5, SLC16A10	79
GO:0071621 granulocyte chemotaxis	0.00681477478028454	ANXA1, CXCL8, ITGA9, MDK, MPP1, PDE4B, TGFB2, SCG2, SLIT2, IL17RA, CKLF, CAMK1D, PREX1	59
GO:1900046 regulation of hemostasis	0.00681477478028454	APOH, CEACAM1, F12, LYN, PDGFB, PLAUR, PROC, THBD, TLR4, VTN, HPSE, ADTRP, ANO6	59
GO:0004860 protein kinase inhibitor activity	0.00681477478028454	CDKN1B, CDKN2B, SFN, DNAJC3, SH3BP5, MAPK8IP1, TRIB1, SPRY2, TRIB2, TESC, CAMK2N2, SPRED1, SPRED2	59
GO:0006024 glycosaminoglycan biosynthetic process	0.00696104485196347	EGF, LUM, PDGFB, PDGFRB, PRELP, SDC2, SDC4, ST3GAL1, ST3GAL4, ST3GAL3, UGDH, CHST2, HS3ST3B1, ABCC5, GPC6, B3GNT2, CHST15, CSGALNACT1	93
GO:0044449 contractile fiber part	0.00704957054091271	ANK1, ATP2B4, CRYAB, DMD, FKBP1B, FLNC, KCNN2, KRT19, NOS1, PDE4B, PGM5, PPP3CA, SCN8A, SDC4, SVIL, TMOD1, TNNT1, TTN, MYH13, MYOT, NEBL, OBSL1, SCN3B, MYO18B, FBXO32, SYNPO2	151
GO:0097305 response to alcohol	0.00721737072679987	ABCA1, ADCY2, ADCY7, ADH6, CDO1, CFTR, CHRNB2, CYBB, AKR1C2, NQO1, DRD2, EIF4EBP1, FOXO3, FYN, GSN, HPGD, INHBA, PPARG, PTGER2, SFRP1, TGFBR2, TNFSF4, AKR1C3, CLDN1, KLF4, SLIT2, GNG2, UGT1A1, GRAMD1C, TP53INP1, DYNAP	189
GO:0040008 regulation of growth	0.00726915934656343	AGTR1, AR, BBS4, BCL2, CEACAM1, CAMP, CDKN1B, CRABP2, CRYAB, CYP27B1, DRD2, DSCAM, HBEGF, EGFR, EPHA7, GHRHR, SFN, IRF8, IGFBP2, IGFBP3, IGFBP5, IHH, INHBA, JARID2, L1CAM, LMX1A, MAP2, MEIS1, NPR1, NRCAM, PPARG, ROS1, SFRP1, STAT5A, SYT1, SYT4, TBX2, HNF1B, TGFB2, TGFBR2, WNT2, WNT5A, ZP3, HMGA2, TNK1, SPHK1, SEMA5A, SLIT2, CPNE6, GDF15, RIMS2, SGK2, BASP1, YAP1, OLFM1, AGR2, BRD8, FAM107A, RIMS1…	545
GO:0007422 peripheral nervous system development	0.00731372775619192	ERBB3, NEFH, SERPINI1, SCN8A, SLC5A3, UGT8, CNTNAP1, CLDN1, NFASC, ADGRG6, FA2H, NCMAP	53
GO:0008643 carbohydrate transport	0.00732238701361999	CREBL2, FABP5, HK2, RTN2, SLC1A2, SLC2A3, SLC2A5, SLC5A1, SLC5A3, SLC5A4, HNF1A, TERT, YES1, SLC25A27, SLC23A1, SLC35B1, SLC45A2, SLC35C1, SLC2A10, MFSD2A, OSBPL8, SLC37A2	122
GO:2000147 positive regulation of cell motility	0.00734727614139675	ANXA1, BCL2, BMP7, COL1A1, DAB2, LOC112267931, HBEGF, EGF, EGFR, GAB1, GATA2, HMOX1, HSPA5, IGFBP5, CXCL8, LAMC2, LYN, MCAM, MDK, FOXO4, CEACAM6, PDGFB, PDGFRB, PPP3CA, SNAI2, STAT5A, TERT, TGFB2, TGFBR2, VTN, WNT5A, ZP3, PLA2G7, PLPP3, ADAM9, SPHK1, SEMA5A, AKAP12, SPOCK2, SPRY2, ATP8A1, PLK2, FAM107A, STK39, ACKR3, CAMK1D, PREX1, SMOC2, CFAP69, ZNF703, ZC3H12A, COL18A1, WNT5B, ATOH8, CARMIL2, A…	396
GO:0001228 DNA-binding transcription activator activity, RNA polymerase II-specific	0.00739927327695639	AR, ATOH1, KLF5, DDIT3, DLX3, DLX5, ELF4, ELK3, ESRRG, FOXO3, NR5A2, GATA2, GLI2, GLI3, NR3C1, HNF4G, HOXB7, IRF6, LMX1A, MAF, MEIS1, FOXO4, MYB, NR4A2, PAX1, PAX5, PGR, PLAGL1, SALL2, SOX2, STAT6, HNF1A, TFAP2C, HMGA2, KLF7, KLF4, MAFB, ATF5, GRHL1, KLF13, MEIS3, CSRNP3, BHLHA15, RFX6, EBF3, YY2	307
GO:0045638 negative regulation of myeloid cell differentiation	0.00752631172775166	CEACAM1, CDK6, GATA2, INHBA, LTF, LYN, MEIS1, SFRP1, TLR4, CARTPT, MAFB, TRIB1, KLF13, HIST4H4, TMEM178A	73
GO:0030667 secretory granule membrane	0.00753757559454292	CEACAM1, MS4A3, CD44, CPE, CYBB, DSC1, FABP5, FCGR2A, FCGR2C, ITPR1, MME, CEACAM6, SERPINA5, PIGR, PLAUR, PTPRN2, RAP2B, SELL, SLC2A3, SLC2A5, SNAP25, STXBP2, SYT1, SYT4, SYT5, KCNAB2, VAMP8, TMEM63A, ABCC4, ATP8A1, RAB31, NFASC, SCG3, CCDC136, SYT2, CD109, ANO6, IZUMO1	236
GO:0045995 regulation of embryonic development	0.00763623100991343	AR, BMP7, CDX2, COL5A2, FZD2, GATA2, HES1, PRKACB, SFRP1, TBX2, HNF1B, WNT2, WNT5A, FZD7, TBX18, KLF4, NKD1, AMOT, STOX1, LAMA1	108
GO:0048660 regulation of smooth muscle cell proliferation	0.00763623100991343	CDKN1B, HBEGF, EGFR, HMOX1, HPGD, IGFBP3, IGFBP5, MYB, NPR1, PDGFB, PDGFRB, PPARG, TCF7L2, TERT, TGFBR2, APLN, KLF4, TRIB1, ABCC4, PPARGC1A	108
GO:0008201 heparin binding	0.00763623100991343	APOH, BMP7, HBEGF, SERPIND1, ANOS1, LAMC2, LTF, MDK, SERPINA5, PCOLCE, PLA2G5, SELL, SFRP1, VTN, SLIT2, ADAMTS3, FSTL1, EVA1C, SMOC2, REG4	108
GO:0033002 muscle cell proliferation	0.00768476080059218	CDKN1B, HBEGF, EGFR, HMOX1, HPGD, IGFBP3, IGFBP5, JARID2, MEIS1, MYB, NPR1, PDGFB, PDGFRB, PPARG, TBX2, TCF7L2, TERT, TGFB2, TGFBR2, WNT2, APLN, KLF4, TRIB1, ABCC4, YAP1, PPARGC1A	152
GO:0007350 blastoderm segmentation	0.00768966503855962	SEMA3F, WNT5A, FZD5, BASP1, TDRD5	13
GO:0016048 detection of temperature stimulus	0.00768966503855962	ADORA1, NTSR1, ASIC3, MMP24, ANO1	13
GO:0050913 sensory perception of bitter taste	0.00768966503855962	CST1, CST2, CST4, PIGR, REEP2	13
GO:1904948 midbrain dopaminergic neuron differentiation	0.00768966503855962	LMX1A, NR4A2, SFRP1, WNT2, WNT5A	13
GO:0016805 dipeptidase activity	0.00768966503855962	FOLH1, SCRN1, NAALAD2, CPQ, DPEP2	13
GO:0009636 response to toxic substance	0.00773424873722089	ADCY7, ADH6, ALB, ARG1, ASS1, BCL2, BMP7, CDO1, CHRNB2, COL1A1, CRYAB, CYBB, CYP1B1, DDC, NQO1, DRD2, EIF4EBP1, FKBP1B, FOXO3, FYN, GNAO1, GPX2, GPX3, GSN, GSTA1, HMOX1, HPGD, KCNC1, LYN, MYB, NR4A2, PDE1B, PDGFB, PDGFRB, PPP3CA, SRD5A1, STAT6, ADAM9, RGS9, SPHK1, CLDN1, KLF4, SLC23A1, DHRS2, SIGMAR1, TXNRD2, GDF1, CERS1, PPARGC1A, SLC6A14, SLC7A8, SESN1, UGT1A1, ZC3H12A, TP53INP1, TXNRD3, RDH12,…	397
GO:0051588 regulation of neurotransmitter transport	0.00773930056789524	CHRNB2, DRD2, NOS1, NTSR1, P2RY1, STX1A, SYN1, SYP, SYT1, SYT4, VAMP8, APLN, STXBP5L, CPLX1, NLGN1, RIMS1, UNC13A, MCTP1, SYT12	101
GO:0033293 monocarboxylic acid binding	0.00774990327129283	ALB, CRABP2, AKR1C1, AKR1C2, FABP5, SERPINA5, PPARG, PYGL, LRAT, UGT1A1, UGT1A3	47
GO:0002062 chondrocyte differentiation	0.00778590053240764	COL2A1, GLI2, GLI3, IHH, MAF, MDK, SHOX2, SNAI2, TGFBR2, HMGA2, AXIN2, ADAMTS7, GREM1, WNT5B, SCIN, PKDCC, CHADL	87
GO:0006023 aminoglycan biosynthetic process	0.00779328970804304	EGF, LUM, PDGFB, PDGFRB, PRELP, SDC2, SDC4, ST3GAL1, ST3GAL4, ST3GAL3, UGDH, CHST2, HS3ST3B1, ABCC5, GPC6, B3GNT2, CHST15, CSGALNACT1	94
GO:0071804 cellular potassium ion transport	0.00779328970804304	ATP1A1, KCNA2, KCNC1, KCNC3, KCNH1, KCNH2, KCNN2, KCNQ3, KCNS2, NEDD4, SNAP25, ABCC8, KCNAB2, HCN4, KCNMB3, STK39, KCNG3, ANO6	94
GO:0071805 potassium ion transmembrane transport	0.00779328970804304	ATP1A1, KCNA2, KCNC1, KCNC3, KCNH1, KCNH2, KCNN2, KCNQ3, KCNS2, NEDD4, SNAP25, ABCC8, KCNAB2, HCN4, KCNMB3, STK39, KCNG3, ANO6	94
GO:0003071 renal system process involved in regulation of systemic arterial blood pressure	0.00782165587486967	ADORA1, AGTR1, PDGFB, CORO2B, CYP4F12, OR51E2	18
GO:0048846 axon extension involved in axon guidance	0.00782165587486967	ALCAM, DSCAM, SEMA3F, WNT5A, SEMA5A, SLIT2	18
GO:0072215 regulation of metanephros development	0.00782165587486967	PDGFB, PDGFRB, HNF1B, BASP1, YAP1, WWTR1	18
GO:1902284 neuron projection extension involved in neuron projection guidance	0.00782165587486967	ALCAM, DSCAM, SEMA3F, WNT5A, SEMA5A, SLIT2	18
GO:1905809 negative regulation of synapse organization	0.00782165587486967	EPHA7, FYN, NFATC4, WNT5A, FZD9, NLGN1	18
GO:0050145 nucleoside monophosphate kinase activity	0.00782165587486967	AK4, DLG2, MPP1, TJP2, AK5, AK9	18
GO:0042581 specific granule	0.00782907127448948	ARG1, CEACAM1, CAMP, MS4A3, CYBB, LTF, LYZ, ORM2, PLAUR, RAP2B, SLC2A3, SLC2A5, SLPI, SNAP25, STXBP2, KCNAB2, VAMP8, TMEM63A, ATP8A1, HPSE, QPCT, CRACR2A, ANO6	130
GO:0060416 response to growth hormone	0.00794834817819747	ASS1, IGFBP5, LYN, PRLR, PXN, SRD5A1, STAT5A, GDF15	29
GO:0097484 dendrite extension	0.00794834817819747	SYT1, SYT4, CPNE6, RIMS2, RIMS1, UNC13A, TMEM108, SYT2	29
GO:1901186 positive regulation of ERBB signaling pathway	0.00794834817819747	ADORA1, EGF, PLAUR, TGFA, HIP1R, AGR2, NUP62, SHKBP1	29
GO:0004180 carboxypeptidase activity	0.00794834817819747	CPE, CPM, FOLH1, NAALAD2, CPQ, MINDY1, CPA6, AGBL1	29
GO:0150034 distal axon	0.00796678975851277	ADORA1, ADRA2C, BLVRB, CHRM3, DRD2, DSCAM, FKBP4, GAD1, KCNA2, KCNC1, L1CAM, MAP2, NOS1, ROR1, NTSR1, PTPRN, PTPRN2, ITSN1, SNAP25, SYP, KCNAB2, TSPOAP1, MAPK8IP1, FEZ1, STT3A-AS1, SIGMAR1, BASP1, OLFM1, CPLX1, UNC13A, STMN3, SLC4A10, PREX1, CPEB4, TANC1, PRRT2, NRSN1	229
GO:0009790 embryo development	0.00802300131137041	ALDH1A3, AR, ARHGDIG, ATOH1, BBS4, PRDM1, BMP7, CDX2, COL1A1, COL2A1, COL5A2, COL6A1, CRABP2, DLX5, EGFR, EYA2, NR5A2, FZD2, GATA2, GLI2, GLI3, HOXB7, HOXC9, HES1, IHH, CXCL8, INHBA, ITGB4, KRT19, AFF3, LIG4, LRP2, MDFI, MFNG, PAX1, PAX5, PCDH8, PDGFB, PPP2R3A, PRKACB, PTPRR, SALL2, SDC4, SEMA3F, SFRP1, SHOX2, SOX2, TBX2, TBX15, HNF1B, TGFB2, TGFBR2, UGDH, KDM6A, VTN, WNT2, WNT5A, WNT8B, ZP3, FZD…	820
GO:0034113 heterotypic cell-cell adhesion	0.0080656823298655	BMP7, CD44, DSC2, DSG2, CD200, CEACAM6, NRCAM, KLF4, NFASC, IZUMO1	41
GO:0048146 positive regulation of fibroblast proliferation	0.0080656823298655	BTC, CDK6, EGFR, LIG4, MYB, PDGFB, PDGFRB, WNT2, WNT5A, SPHK1	41
GO:0015297 antiporter activity	0.0080656823298655	SLC4A3, SLC9A3, SLC22A4, SLC4A8, SLC24A2, TMCO3, SLC4A10, SLC9A7, SLC37A2, SLC9A9	41
GO:0090287 regulation of cellular response to growth factor stimulus	0.00814578625629853	CDKN2B, DAB2, LOC112267931, HHEX, HES1, HSPA5, LOX, LRP2, SMAD7, NBL1, MICOS10-NBL1, NEDD4, SFRP1, TGFBR2, NKX2-1, VTN, WNT5A, APLN, SLIT2, ADAMTS3, SPRY2, PEG10, BAMBI, MYOF, GREM1, FAM20C, TWSG1, SEMA6A, PBLD, SMOC2, TMEM108, FBXL15, ZNF703, HTRA3, CD109	206
GO:0003197 endocardial cushion development	0.00817449728082422	BMP7, ERBB3, NEDD4, SNAI2, TBX2, TGFB2, TGFBR2, HEY1, RBM24	35
GO:0001932 regulation of protein phosphorylation	0.00822036285811496	ADARB1, ADCY2, ADCY7, ADORA1, ADRA2C, AR, ATP2B4, BCL2, CEACAM1, BMP7, CD44, CDC25C, CDKN1B, CDKN2B, CREBL2, DAB2, LOC112267931, DMD, DRD2, HBEGF, DUSP4, DUSP5, EGF, EGFR, EPHA7, ERBB3, FYN, SFN, GRM4, HHEX, HES1, IGFBP3, INHBA, LOX, LTF, LYN, SMAD7, MID1, NOS1, P2RY1, PDGFB, PDGFRB, PLA2G5, PLAUR, PRKACB, MAP2K6, DNAJC3, PRLR, PTPRR, RAP2B, ROS1, RRAS, SDC4, SFRP1, SOX2, SPINK1, TGFA, TGFB2, TGF…	1073
GO:0090288 negative regulation of cellular response to growth factor stimulus	0.00827724502040146	HHEX, HSPA5, LRP2, SMAD7, NBL1, MICOS10-NBL1, NEDD4, SFRP1, TGFBR2, NKX2-1, WNT5A, APLN, SLIT2, SPRY2, PEG10, BAMBI, GREM1, TWSG1, SEMA6A, PBLD, HTRA3, CD109	116
GO:0048639 positive regulation of developmental growth	0.00829302519002003	BBS4, BCL2, CRABP2, DRD2, DSCAM, GHRHR, L1CAM, SYT1, SYT4, TBX2, TGFBR2, WNT2, ZP3, SEMA5A, CPNE6, RIMS2, BASP1, YAP1, AGR2, RIMS1, UNC13A, LPAR3, SPTBN4, SYT2	138
GO:0042562 hormone binding	0.008294094087383	ALDH1A3, AR, ATP1A1, CHRM3, CHRNB2, CRYM, GALR1, GHRHR, NR3C1, INHBA, NPR1, PRLR, RAMP1, SLC40A1	67
GO:1903532 positive regulation of secretion by cell	0.00833512686330312	CFTR, CHRNB2, DRD2, EGFR, GALR1, GATA2, GHRHR, GPR27, INHBA, MDK, MYB, NTSR1, ORM2, P2RY1, PFKFB2, PTGER4, SDC4, ITSN1, STX1A, SYT1, SYT4, TCF7L2, TGFB2, TLR4, TTN, TNFSF4, WNT5A, ZP3, FZD5, VAMP8, ADAM9, APLN, AKAP12, CARTPT, NLRP1, NLGN1, UNC13A, IL17RA, TRPM4, ANO1, WLS, OR51E2, C1QTNF3, RFX6	293
GO:0086001 cardiac muscle cell action potential	0.00853320701427274	ATP1A1, CACNA2D1, DMD, DSC2, DSG2, KCNH2, KCNN2, CACNA1G, HCN4, GJC1, TRPM4, SCN3B	54
GO:0001933 negative regulation of protein phosphorylation	0.00858243248832728	ADARB1, CEACAM1, BMP7, CDKN1B, CDKN2B, DMD, DRD2, DUSP4, SFN, HHEX, IGFBP3, LYN, SMAD7, DNAJC3, PTPRR, SFRP1, SPINK1, TLR4, PSCA, PLPP3, GPRC5A, KLF4, SLIT2, MAPK8IP1, TRIB1, SPRY2, PPARGC1A, PPM1E, NUP62, WWTR1, LATS2, GREM1, TRIB2, ERRFI1, DDIT4, RASIP1, TESC, SEMA6A, PBLD, DEPTOR, AIDA, ZC3H12A, DUSP16, AKT1S1, ACP4, CAMK2N2, NIBAN1, CD109, SPRED1, SPRED2, KLHL31	350
GO:0000904 cell morphogenesis involved in differentiation	0.00863949838349243	ADARB1, ALCAM, AR, ATOH1, BCL2, BMP7, CAMK2B, CHRNB2, CRABP2, DLX5, DRD2, DSCAM, EPHA5, EPHA7, FYN, GAB1, GLI2, GLI3, HES1, IHH, ANOS1, L1CAM, LMX1A, MAP2, MATN2, MDK, NCAM1, NEDD4, NEFH, NFATC4, NRCAM, NR4A2, PPP3CA, PTPRM, S100A10, SDC2, SEMA3F, SHOX2, STC1, NKX2-1, VLDLR, WNT5A, FZD7, KLF7, KALRN, SEMA5A, DCLK1, SLIT2, NRXN1, MYOT, FEZ1, STT3A-AS1, LZTS3, OLFM1, B3GNT2, NLGN1, FSTL4, NFASC, OB…	549
GO:0001704 formation of primary germ layer	0.00870392509653111	BMP7, COL5A2, COL6A1, EYA2, INHBA, ITGB4, SOX2, HNF1B, KDM6A, VTN, WNT5A, HMGA2, FZD7, KLF4, TWSG1, WLS, ATOH8, APELA	95
GO:0015749 monosaccharide transmembrane transport	0.00873834427536902	CREBL2, FABP5, HK2, RTN2, SLC1A2, SLC2A3, SLC2A5, SLC5A1, SLC5A3, SLC5A4, HNF1A, TERT, YES1, SLC25A27, SLC23A1, SLC2A10, OSBPL8	88
GO:0048593 camera-type eye morphogenesis	0.00873834427536902	ALDH1A3, SHROOM2, BMP7, DSCAM, GLI3, IHH, MEIS1, PDE6C, PTPRM, TBX2, WNT2, WNT5A, FZD5, TDRD7, CDON, WNT16, SDK1	88
GO:0032103 positive regulation of response to external stimulus	0.00874973234719171	AGTR1, APOH, ARG1, BTK, CYP27B1, DSCAM, EGFR, F12, FKBP1B, CXCL8, IL16, MDK, NPY, PDGFB, PDGFRB, PGC, PTGER4, THBD, TLR4, TNFRSF1A, TNFSF4, WNT5A, ZP3, SCG2, PLA2G7, VAMP8, SEMA5A, SLIT2, IL17RA, STK39, CAMK1D, SMOC2, ANO6	207
GO:0099177 regulation of trans-synaptic signaling	0.00877598320181133	ADORA1, BCHE, CACNA1B, CAMK2B, CHRNB2, DRD2, EGFR, FABP5, FYN, MAP1A, MME, NFATC4, NPTX2, NRGN, NTSR1, P2RY1, PPP3CA, SNAP25, STX1A, SYN1, SYP, SYT1, SYT4, PPFIA3, NRXN1, STXBP5L, AKAP12, RIMS2, PLK2, CPLX2, CPLX1, FAM107A, NLGN1, IGSF9B, RIMS1, UNC13A, CACNG4, CELF4, SLC4A10, PLEKHG5, LRFN2, TMEM108, MCTP1, SYT12, ACP4, PRRT2, SHISA6	318
GO:0016491 oxidoreductase activity	0.00890060942556661	ACADL, ADH1C, ADH6, ALDH1A3, AOC2, AOX1, ASPH, BLVRB, CDO1, CRYM, CYBB, CYP1B1, CYP2C8, CYP27B1, AKR1C1, AKR1C2, NQO1, GPX2, GPX3, GSTA1, HMOX1, HPGD, LOX, CYP4F3, MAOA, ME1, NOS1, PLOD2, RRM2, C2orf48, SRD5A1, TBXAS1, TM7SF2, UGDH, KDM6A, KCNAB2, AGPS, RDH16, HSD17B6, AOC3, AKR1C3, ALDH1A2, SELENBP1, TP53I3, PDIA4, PDIA6, AASS, DHRS9, DHRS2, ABCC4, VAT1, HTATIP2, TXNRD2, CYP4F8, MMACHC, ACAD8, S…	575
GO:0002683 negative regulation of immune system process	0.0092365283424255	ADORA1, ANXA1, ARG1, CEACAM1, BTK, CDK6, DRD2, TSC22D3, GATA2, GLI3, HMOX1, HES1, IHH, INHBA, LTF, LYN, SMAD7, MDK, MEIS1, CD200, NBL1, MICOS10-NBL1, PPARG, PTGER4, SDC4, SFRP1, STAT6, TGFB2, TLR4, TNFSF4, SLIT2, CARTPT, MAFB, TRIB1, TRIM38, PADI2, GREM1, TMEM176B, KLF13, BANK1, TAPBPL, TWSG1, RNF26, ZC3H12A, ADTRP, BPIFB1, HIST4H4, TMEM178A, ADGRF5	327
GO:0044432 endoplasmic reticulum part	0.00924349665300205	ABCA1, AFP, ALB, ASPH, ATP2A3, BCHE, BCL2, MYRF, CAMK2B, ENTPD2, CLGN, CFTR, CHGB, COL1A1, COL2A1, COL4A3, COL4A4, COL4A6, COL5A2, COL6A1, CYBB, CYP1B1, CYP2C8, EDA, EGFR, F5, FKBP1B, FMO5, FYN, GRIA2, SERPIND1, HMOX1, HSPA5, IGFBP3, IGFBP5, ITPR1, KCNA2, CYP4F3, MIA2, MX1, NOS1, PDGFB, SERPINA1, PLAUR, PLOD2, PLP2, DNAJC3, PROC, PTPRN2, RTN1, RTN2, SDC2, SRD5A1, TBXAS1, TGFA, TM7SF2, HSP90B1, UG…	1112
GO:0016628 oxidoreductase activity, acting on the CH-CH group of donors, NAD or NADP as acceptor	0.00927312916929221	BLVRB, AKR1C1, AKR1C2, SRD5A1, TBXAS1, TM7SF2, AKR1C3	24
GO:0017147 Wnt-protein binding	0.00927312916929221	FZD2, ROR1, SFRP1, FZD5, FZD7, FZD9, WLS	24
GO:0043236 laminin binding	0.00927312916929221	ITGA9, NID1, ADAM9, SLIT2, ADGRG6, NTN4, PLEKHA2	24
GO:0090257 regulation of muscle system process	0.00927996866049512	ADORA1, ADRA2C, ATP1A1, ATP2B4, CAMK2B, CHRM3, DMD, DSC2, DSG2, FKBP1B, FOXO3, IGFBP5, JARID2, SMAD7, NOS1, PDE4B, PPP3CA, STC1, TNFRSF1A, TNNT1, SPHK1, KLF4, HCN4, PPARGC1A, ERRFI1, TRPM4, ZC3H12A, MLIP, FBXO32	177
GO:0048659 smooth muscle cell proliferation	0.00935698315713247	CDKN1B, HBEGF, EGFR, HMOX1, HPGD, IGFBP3, IGFBP5, MYB, NPR1, PDGFB, PDGFRB, PPARG, TCF7L2, TERT, TGFBR2, APLN, KLF4, TRIB1, ABCC4, PPARGC1A	110
GO:0035282 segmentation	0.00946891250339242	CDX2, PAX1, PCDH8, SEMA3F, SFRP1, KDM6A, WNT5A, FZD5, AXIN2, ALDH1A2, MAFB, BASP1, NKD1, TDRD5	68
GO:0016528 sarcoplasm	0.00946891250339242	ANK1, ASPH, ATP2A3, CACNA2D1, CAMK2B, FKBP1B, FLNC, GSN, HK2, NOS1, RTN2, MANF, RASD1, P3H2	68
GO:0098685 Schaffer collateral - CA1 synapse	0.00946891250339242	EFNB2, EPHA7, FYN, ITPR1, NEFH, PPP3CA, SYN1, SYP, BSN, INA, NRXN1, AKAP12, CPLX1, LRFN2	68
GO:0031099 regeneration	0.00949161584589798	BCL2, KLF5, CDKN1B, EGFR, FKBP1B, GLI3, GSN, HMOX1, IHH, MATN2, MDK, NNMT, PPARG, PPP3CA, SOX2, TGFBR2, VTN, FZD7, FZD9, CLDN1, KLF4, CPQ, YAP1, UGT1A1, EYS	147
GO:0051216 cartilage development	0.00949161584589798	BMP7, CD44, COL1A1, COL2A1, GLI2, GLI3, IHH, LUM, MAF, MDK, MGP, SHOX2, SNAI2, STC1, TGFBR2, WNT5A, HMGA2, AXIN2, ADAMTS7, GREM1, CSGALNACT1, WNT5B, SCIN, PKDCC, CHADL	147
GO:0046631 alpha-beta T cell activation	0.00955177083164703	ANXA1, BCL2, PRDM1, ELF4, GLI3, IHH, SMAD7, MYB, PAX1, PTGER4, SATB1, STAT6, TGFBR2, TNFSF4, IL18R1, MAPK8IP1, TWSG1, RASAL3, ZC3H12A	103
GO:0030837 negative regulation of actin filament polymerization	0.00962056477287001	BBS4, GSN, TMOD1, HIP1R, SLIT2, VILL, KIAA1211, SPTBN4, SCIN, CARMIL2	42
GO:0042059 negative regulation of epidermal growth factor receptor signaling pathway	0.00962056477287001	BTC, HBEGF, EGF, EGFR, TGFA, GPRC5A, SPRY2, NUP62, SH3KBP1, ERRFI1	42
GO:0010749 regulation of nitric oxide mediated signal transduction	0.00964043289673951	ATP2B4, EGFR, GUCY1A2, SPINK1	9
GO:0042659 regulation of cell fate specification	0.00964043289673951	AR, HNF1B, FZD7, LMO4	9
GO:1900165 negative regulation of interleukin-6 secretion	0.00964043289673951	CD200, BANK1, ZC3H12A, C1QTNF3	9
GO:1903589 positive regulation of blood vessel endothelial cell proliferation involved in sprouting angiogenesis	0.00964043289673951	AGTR1, GATA2, HMOX1, APELA	9
GO:0044224 juxtaparanode region of axon	0.00964043289673951	DLG2, KCNA2, KCNAB2, CNTNAP2	9
GO:0015299 solute:proton antiporter activity	0.00964043289673951	SLC9A3, TMCO3, SLC9A7, SLC9A9	9
GO:0050773 regulation of dendrite development	0.00973074470042817	BMP7, CAMK2B, CHRNB2, NEDD4, NFATC4, PPP3CA, SDC2, ITSN1, VLDLR, KALRN, LZTS3, PLK2, NLGN1, FSTL4, OBSL1, PARP6, CAMK1D, PREX1, CAPRIN2, ANKRD27, SEZ6, SDK1	125
GO:1904659 glucose transmembrane transport	0.0097857968626729	CREBL2, FABP5, HK2, RTN2, SLC1A2, SLC2A3, SLC2A5, SLC5A1, SLC5A3, SLC5A4, HNF1A, TERT, YES1, SLC25A27, SLC2A10, OSBPL8	82
GO:0030139 endocytic vesicle	0.00981810473014745	ABCA1, CAMK2B, CYBB, DRD2, HBEGF, EGFR, FZD2, GRIA2, GSN, LRP2, LTF, ITSN1, STXBP2, HSP90B1, WNT5A, FZD5, VAMP8, SPHK1, LPAR2, CPNE6, MTSS1, RAB32, RAB31, CACNG4, SH3KBP1, RAB39A, STAB2, PLEKHG5, WLS, RAB11FIP1, WNT5B, AMN, SGIP1, RAB11FIP4, VPS26B, NOSTRIN, AMOT	240
GO:1902533 positive regulation of intracellular signal transduction	0.00985634226855629	ADORA1, ADRA2C, BIRC3, AR, BCL2, BTC, CD44, CYP1B1, AKR1C2, DDIT3, DRD2, HBEGF, DUSP5, EDA, EGF, EGFR, ERBB3, FYN, GAB1, GRM4, GUCY1A2, HMOX1, HES1, IGFBP3, IGFBP5, LTF, LYN, MID1, NEDD4, NOS1, NPR1, ROR1, P2RY1, PDGFB, PDGFRB, PLA2G5, MAP2K6, PRLR, SECTM1, ITSN1, SOX2, TCF7L2, TGFA, TGFB2, TLR4, TNFRSF1A, TRAF5, WNT5A, FZD5, FZD7, FZD8, MAP4K3, AKR1C3, TNFSF10, ADAM9, TNFRSF10A, IL18R1, KSR1, SP…	800
GO:0014911 positive regulation of smooth muscle cell migration	0.00986915577746946	BCL2, IGFBP5, MDK, FOXO4, PDGFB, PDGFRB, TERT, VTN	30
GO:0009952 anterior/posterior pattern specification	0.0098872110237376	CDX2, DDIT3, GLI2, GLI3, HHEX, HOXC9, HES1, PAX1, PCDH8, SFRP1, HNF1B, KDM6A, WNT2, WNT5A, FZD5, AXIN2, ALDH1A2, TBX18, TSHZ1, BASP1, CDON, WLS, NKD1, TDRD5	140
GO:0099504 synaptic vesicle cycle	0.0098872110237376	CHRNB2, DDC, DRD2, P2RY1, ITSN1, SNAP25, STX1A, SYN1, SYP, SYT1, SYT4, PPFIA3, CADPS, BSN, NRXN1, STXBP5L, RIMS2, MAGI2, CPLX1, NLGN1, RIMS1, SYT12, PRRT2, TRIM9	140
GO:0008021 synaptic vesicle	0.0098872110237376	AMPH, DDC, DRD2, MME, PDE4B, PTPRN2, SNAP25, STX1A, SYN1, SYP, SYT1, SYT4, BSN, ATP8A1, SLC40A1, SVOP, MCTP1, CTTNBP2, SYT12, PRRT2, TRIM9, RAB3C, SYT2, SLC6A17	140
GO:0014909 smooth muscle cell migration	0.00990565107574404	BCL2, IGFBP3, IGFBP5, MDK, FOXO4, PDGFB, PDGFRB, TERT, VTN, SLIT2, TRIB1, PPARGC1A	55
GO:0032272 negative regulation of protein polymerization	0.00990565107574404	BBS4, FKBP4, GSN, MAP2, TMOD1, HIP1R, SLIT2, VILL, KIAA1211, SPTBN4, SCIN, CARMIL2	55
GO:0042698 ovulation cycle	0.00990565107574404	AFP, EGFR, FOXO3, HSPA5, INHBA, MDK, PGR, MAP2K6, PTPRN, TGFB2, ZP3, SLIT2	55
GO:0030195 negative regulation of blood coagulation	0.00991399821547424	APOH, CEACAM1, F12, PDGFB, PLAUR, PROC, THBD, VTN, ADTRP	36
GO:0090278 negative regulation of peptide hormone secretion	0.00991399821547424	DRD2, FKBP1B, PPP3CA, SFRP1, KLF7, KALRN, STXBP5L, CARTPT, FAM3D	36
GO:1902893 regulation of pri-miRNA transcription by RNA polymerase II	0.00991399821547424	KLF5, GATA2, NR3C1, NFATC4, PDGFB, TERT, TGFB2, APLN, ATOH8	36
GO:0044463 cell projection part	0.0100265423756946	ADCY2, ADORA1, ADRA2C, ALCAM, ANK1, ATP2B4, BBS4, CEACAM1, BLVRB, CACNA1B, CD44, CHRM3, CNN3, CRYAB, CYBB, NQO1, DLG2, DMD, DNAH5, DNAH9, DRD2, DSCAM, EPHA5, EPHA7, FKBP4, FYN, GAD1, GLI2, GLI3, GNAO1, GRIA2, KCNA2, KCNC1, KCNC3, KCNH1, KCNJ14, KCNQ3, L1CAM, LRP2, MAP1A, MAP2, MME, NOS1, NRCAM, NRGN, ROR1, NTSR1, P2RY1, PCDH8, PDE4B, PLAUR, PPP3CA, PRKACB, PSD, PTPRN, PTPRN2, S100P, SCN2A, SCN8A,…	1150
GO:0120038 plasma membrane bounded cell projection part	0.0100265423756946	ADCY2, ADORA1, ADRA2C, ALCAM, ANK1, ATP2B4, BBS4, CEACAM1, BLVRB, CACNA1B, CD44, CHRM3, CNN3, CRYAB, CYBB, NQO1, DLG2, DMD, DNAH5, DNAH9, DRD2, DSCAM, EPHA5, EPHA7, FKBP4, FYN, GAD1, GLI2, GLI3, GNAO1, GRIA2, KCNA2, KCNC1, KCNC3, KCNH1, KCNJ14, KCNQ3, L1CAM, LRP2, MAP1A, MAP2, MME, NOS1, NRCAM, NRGN, ROR1, NTSR1, P2RY1, PCDH8, PDE4B, PLAUR, PPP3CA, PRKACB, PSD, PTPRN, PTPRN2, S100P, SCN2A, SCN8A,…	1150
GO:0046649 lymphocyte activation	0.0100578477098424	ANXA1, ARG1, RHOH, BCL2, CEACAM1, PRDM1, BTK, CD44, CDH17, CDK6, CHRNB2, EFNB2, ELF4, FKBP1B, FYN, GLI2, GLI3, GSN, HHEX, HES1, IGFBP2, IHH, INHBA, LIG4, LYN, SMAD7, MDK, MFNG, MYB, NEDD4, PAX1, PPP3CA, PRLR, PTGER4, SATB1, SDC4, SFRP1, STAT6, HNF1A, TGFBR2, TLR4, TNFSF4, YES1, ZP3, FZD5, FZD7, FZD8, FZD9, TNFSF13, IL18R1, ITM2A, MAPK8IP1, TOX, TESPA1, MAFB, IKZF1, BTN3A1, BLNK, MZB1, BANK1, DOCK…	477
GO:0043292 contractile fiber	0.0102227907891593	ANK1, ATP2B4, CRYAB, DMD, FKBP1B, FLNC, KCNN2, KRT19, MYBPC1, NOS1, PDE4B, PGM5, PPP3CA, SCN8A, SDC4, SVIL, TMOD1, TNNT1, TTN, MYH13, MYOT, NEBL, OBSL1, SCN3B, MYO18B, FBXO32, SYNPO2	163
GO:0003073 regulation of systemic arterial blood pressure	0.0104381911419892	ADORA1, AGTR1, AR, BBS4, DRD2, MME, NTSR1, PDGFB, SLC2A5, CORO2B, CYP4F12, OR51E2, NCALD	62
GO:0055117 regulation of cardiac muscle contraction	0.0104381911419892	ADORA1, ATP1A1, DMD, DSC2, DSG2, FKBP1B, SMAD7, NOS1, PDE4B, STC1, HCN4, TRPM4, ZC3H12A	62
GO:0021544 subpallium development	0.0104404449316019	ALDH1A3, BBS4, DRD2, GLI3, INHBA, CNTNAP2	19
GO:0043576 regulation of respiratory gaseous exchange	0.0104404449316019	ADORA1, NTSR1, NR4A2, SLC5A3, APLN, NLGN1	19
GO:0051146 striated muscle cell differentiation	0.0104589384206008	BCL2, KLF5, CEACAM5, DMD, EFNB2, FLNC, IGFBP5, KCNH1, KRT19, LOX, NOS1, PDGFRB, PPP3CA, SHOX2, TTN, ADAM12, FZD7, CACNA1H, DYRK1B, GDF15, NEBL, OBSL1, MYOF, GREM1, CDON, MYO18B, TANC1, SIK1, BHLHA15, RBM24, STAC3	194
GO:0003002 regionalization	0.0105211062560159	AR, CDX2, DDIT3, GLI2, GLI3, HHEX, HOXC9, HES1, LRP2, MDFI, NBL1, MICOS10-NBL1, PAX1, PCDH8, PRKACB, SEMA3F, SFRP1, HNF1B, NKX2-1, KDM6A, WNT2, WNT5A, WNT8B, FZD5, AXIN2, ALDH1A2, TBX18, MAFB, TSHZ1, BASP1, GREM1, INTU, CDON, WDR19, AIDA, FBXL15, WLS, NKD1, TDRD5	249
GO:0070268 cornification	0.0106917350439711	CSTA, DSC1, DSC2, DSG2, KRT2, KRT14, KRT15, KRT19, TCHH, KRT36, LIPM	49
GO:0045682 regulation of epidermis development	0.0107706697909607	ATOH1, CDH3, CYP27B1, SFN, HES1, KRT2, TGFB2, WNT5A, KLF7, KRT36, HPSE, GRHL1, ERRFI1, CD109	69
GO:0048145 regulation of fibroblast proliferation	0.0107706697909607	BTC, CDK6, DACH1, EGFR, LIG4, MYB, PDGFB, PDGFRB, PPARG, SFRP1, WNT2, WNT5A, SPHK1, TP53INP1	69
GO:1905651 regulation of artery morphogenesis	0.0108629628629996	EFNB2, MDK	2
GO:1990742 microvesicle	0.0108629628629996	SYT4, PPFIA3	2
GO:0098662 inorganic cation transmembrane transport	0.0109153163722353	ANXA2, SHROOM2, ATP1A1, ATP2A3, ATP2B4, CACNA1B, CACNA2D1, CLCN5, DDIT3, DMD, DRD2, FKBP1B, FYN, GPR35, ITPR1, KCNA2, KCNC1, KCNC3, KCNH1, KCNH2, KCNN2, KCNQ3, KCNS2, LYN, NEDD4, NOS1, NTSR1, PDE4B, SCN2A, SLC9A3, SLC15A1, SNAP25, ABCC8, KCNAB2, CACNA1H, CACNA1G, ASIC3, SLC25A27, SLC23A1, HCN4, RASA3, SLC24A2, ATP2C1, CACNG4, KCNMB3, STK39, SLC40A1, TRPM4, TESC, TMCO3, MCOLN3, TRPV6, SCN3B, TRPC7…	504
GO:0034219 carbohydrate transmembrane transport	0.0109217960644336	CREBL2, FABP5, HK2, RTN2, SLC1A2, SLC2A3, SLC2A5, SLC5A1, SLC5A3, SLC5A4, HNF1A, TERT, YES1, SLC25A27, SLC23A1, SLC2A10, OSBPL8	90
GO:0050906 detection of stimulus involved in sensory perception	0.0109413555595245	ADORA1, CST1, CST2, CST4, FYN, NTSR1, PIGR, PPEF1, ASIC3, MMP24, OR2B6, ANO1, OR51E2, OR51E1, EYS	76
GO:0060349 bone morphogenesis	0.0109413555595245	ACP5, COL1A1, COL2A1, DLX5, GLI3, IHH, LTF, PAX1, SHOX2, STC1, TGFBR2, AXIN2, CSGALNACT1, FREM1, SP5	76
GO:0030903 notochord development	0.0109490149634332	GLI2, KDM6A, WNT5A, TEAD2, YAP1	14
GO:0034616 response to laminar fluid shear stress	0.0109490149634332	ABCA1, ASS1, SMAD7, ADAM9, KLF4	14
GO:0060572 morphogenesis of an epithelial bud	0.0109490149634332	AR, BMP7, GLI2, WNT2, WNT5A	14
GO:0033268 node of Ranvier	0.0109490149634332	KCNQ3, SCN2A, SCN8A, NFASC, SPTBN4	14
GO:0048813 dendrite morphogenesis	0.0110312589115563	CAMK2B, CHRNB2, DSCAM, FYN, MAP2, NEDD4, NFATC4, PPP3CA, SDC2, VLDLR, KLF7, KALRN, DCLK1, LZTS3, NLGN1, OBSL1, DOCK10, PARP6, CAPRIN2, PREX2, ANKRD27	119
GO:0045177 apical part of cell	0.0111794835810212	ANXA1, SHROOM2, ATP1A1, CEACAM1, CD44, CEACAM5, CFTR, CLCN5, DSG2, EDA, EGFR, ERBB3, IGFBP2, LMO7, LRP2, MYO1A, MYO7B, CEACAM6, GPR143, P2RY1, PDGFRB, SI, SLC1A1, SLC2A5, SLC5A1, SLC9A3, SLC22A4, STC1, STXBP2, HIP1R, CLDN1, SLC25A27, SLC23A1, USH1C, MTCL1, STK39, ANO1, MUC13, SLC4A10, CYP4F12, AMN, ADGRF5, SLC9A4	290
GO:0070382 exocytic vesicle	0.011213646315099	AMPH, DDC, DRD2, MME, PDE4B, PTPRN2, SNAP25, STX1A, SYN1, SYP, SYT1, SYT4, BSN, ATP8A1, SLC40A1, SYTL2, SVOP, MCTP1, CTTNBP2, SYT12, PRRT2, TRIM9, RAB3C, SYT2, SLC6A17	149
GO:0030335 positive regulation of cell migration	0.0113719570893665	ANXA1, BCL2, BMP7, COL1A1, DAB2, LOC112267931, HBEGF, EGF, EGFR, GAB1, GATA2, HMOX1, HSPA5, IGFBP5, CXCL8, LAMC2, LYN, MCAM, MDK, FOXO4, CEACAM6, PDGFB, PDGFRB, PPP3CA, SNAI2, STAT5A, TERT, TGFB2, TGFBR2, VTN, WNT5A, ZP3, PLA2G7, PLPP3, ADAM9, SPHK1, SEMA5A, AKAP12, SPRY2, ATP8A1, PLK2, FAM107A, STK39, ACKR3, CAMK1D, PREX1, SMOC2, ZNF703, ZC3H12A, COL18A1, WNT5B, ATOH8, CARMIL2, ANO6, APELA	380
GO:0001935 endothelial cell proliferation	0.0113768894527835	AGTR1, APOH, ARG1, GATA2, HMOX1, MDK, PDGFB, PPARG, PTPRM, STAT5A, WNT2, WNT5A, SCG2, ALDH1A2, APLN, SEMA5A, EGFL7, NOX5, ATOH8, APELA	112
GO:0007409 axonogenesis	0.0113805694667023	ADARB1, ALCAM, ATOH1, BCL2, BMP7, CHRNB2, CRABP2, DLX5, DRD2, DSCAM, EPHA5, EPHA7, FYN, GAB1, GLI2, GLI3, ANOS1, L1CAM, LMX1A, MAP2, MATN2, NCAM1, NEFH, NRCAM, NR4A2, PTPRM, SEMA3F, SHOX2, NKX2-1, VLDLR, WNT5A, KLF7, SEMA5A, DCLK1, SLIT2, NRXN1, MYOT, FEZ1, STT3A-AS1, OLFM1, B3GNT2, FSTL4, NFASC, LPAR3, SH3KBP1, SEMA3G, SEMA6A, SPTBN4, NTN4, TRIM46	339
GO:0030593 neutrophil chemotaxis	0.0113939491628017	CXCL8, ITGA9, MDK, MPP1, PDE4B, TGFB2, SLIT2, CKLF, CAMK1D, PREX1	43
GO:0048747 muscle fiber development	0.0113939491628017	BCL2, DMD, FLNC, LOX, PPP3CA, SHOX2, TTN, MYOF, MYO18B, STAC3	43
GO:2000179 positive regulation of neural precursor cell proliferation	0.0113939491628017	DRD2, EGF, GLI2, GLI3, LRP2, LYN, MDK, FZD9, NES, CDON	43
GO:0005543 phospholipid binding	0.0115653897542052	ABCA1, AMPH, ANXA1, ANXA2, ANXA4, ANXA13, APOH, BTK, CEACAM5, DGKA, NR5A2, ITPR1, KCNH1, MME, SERPINA5, PSD, SYT1, SYT4, SYT5, WNT5A, PLA2G7, FZD7, ANXA9, HIP1R, CPNE6, UNC13A, LPAR3, SGK3, C8orf44-SGK3, MYOF, SNX7, SYTL2, WIPI1, LAPTM4B, PREX1, SPTBN4, PCTP, PLEKHA2, ARHGAP9, SNX22, SGIP1, SCIN, SYTL3, SYTL5, OSBPL8, SYT2, CARMIL2, PXDC1	323
GO:0048562 embryonic organ morphogenesis	0.0116643292236109	ALDH1A3, ATOH1, BBS4, BMP7, COL2A1, DLX5, FZD2, GATA2, GLI2, GLI3, HOXB7, HOXC9, HES1, IHH, MDFI, PAX5, SHOX2, TBX2, TBX15, HNF1B, TGFBR2, KDM6A, WNT5A, FZD5, TEAD2, MAFB, USH1C, TSHZ1, SPRY2, YAP1, WNT16, SOBP, WDR19, STOX1	219
GO:0060351 cartilage development involved in endochondral bone morphogenesis	0.0117443341121062	COL1A1, COL2A1, IHH, SHOX2, STC1, TGFBR2, AXIN2	25
GO:1902742 apoptotic process involved in development	0.0117443341121062	BMP7, CRYAB, HNF1B, TGFB2, TNFRSF1A, FZD5, SLIT2	25
GO:0001533 cornified envelope	0.0117443341121062	ANXA1, CSTA, DSC1, DSC2, DSG2, KRT2, TCHH	25
GO:1901618 organic hydroxy compound transmembrane transporter activity	0.0117443341121062	CEACAM1, SLC5A3, SLC16A1, SLC22A3, ABCC3, SLC16A3, ASIC3	25
GO:0098660 inorganic ion transmembrane transport	0.0118122299377519	ANXA2, SHROOM2, ATP1A1, ATP2A3, ATP2B4, CACNA1B, CACNA2D1, CFTR, CLCN5, DDIT3, DMD, DRD2, FKBP1B, FYN, GABRD, GPR35, ITPR1, KCNA2, KCNC1, KCNC3, KCNH1, KCNH2, KCNN2, KCNQ3, KCNS2, LYN, NEDD4, NOS1, NTSR1, PDE4B, FXYD3, SCN2A, SLC1A1, SLC9A3, SLC15A1, SNAP25, ABCC8, KCNAB2, CACNA1H, CACNA1G, ASIC3, SLC25A27, SLC23A1, HCN4, ABCC4, RASA3, SLC24A2, ATP2C1, CACNG4, KCNMB3, STK39, SLC40A1, TRPM4, TESC,…	565
GO:0034765 regulation of ion transmembrane transport	0.0118790498607034	ATP2B4, CACNA1B, CACNA2D1, CFTR, CYBB, DLG2, DMD, DRD2, FKBP1B, FYN, GPR35, GRIA2, KCNA2, KCNC1, KCNC3, KCNH1, KCNH2, KCNJ6, KCNJ12, KCNJ14, KCNN2, KCNQ3, KCNS2, KCNS3, LYN, NEDD4, NOS1, NTSR1, PDE4B, SCN2A, SCN8A, KCNAB2, RGS9, CACNA1H, CACNA1G, HCN4, PPARGC1A, NLGN1, CACNG4, STK39, TESC, SCN3B, KCNK12, NOX5, KCNH6, CRACR2A, CNIH3, KCNG3, ANO6, STAC3	348
GO:0072577 endothelial cell apoptotic process	0.0119181316904297	COL4A3, FOXO3, GATA2, TERT, SCG2, AKR1C3, SEMA5A, COL18A1, ANO6	37
GO:1900047 negative regulation of hemostasis	0.0119181316904297	APOH, CEACAM1, F12, PDGFB, PLAUR, PROC, THBD, VTN, ADTRP	37
GO:0098563 intrinsic component of synaptic vesicle membrane	0.0119181316904297	PTPRN2, STX1A, SYN1, SYP, SYT1, SYT4, ATP8A1, RAB3C, SLC6A17	37
GO:0043627 response to estrogen	0.0119315116971864	CYP27B1, GHRHR, GLI3, HMOX1, IGFBP2, KRT19, PDGFRB, PPARG, PTPRN, SFRP1, SRD5A1, TGFBR2, ARPC1B	63
GO:0005796 Golgi lumen	0.0119315116971864	LUM, MUC2, PDGFB, PRELP, PROC, SDC2, SDC4, VTN, WNT5A, GPC6, MUC13, WNT5B, MUCL1	63
GO:0004497 monooxygenase activity	0.0119315116971864	CYP1B1, CYP2C8, CYP27B1, AKR1C1, AKR1C2, CYP4F3, NOS1, TBXAS1, AKR1C3, CYP4F8, CYP39A1, CYP4F12, NLRP11	63
GO:0061061 muscle structure development	0.0120048727744278	ADARB1, ASS1, BCL2, KLF5, CEACAM5, CRYAB, DDIT3, DMD, HBEGF, EFNB2, ERBB3, FLNC, FZD2, HES1, IGFBP3, IGFBP5, JARID2, KCNH1, KRT19, LOX, LRP2, SMAD7, MEIS1, FOXO4, NFATC4, NOS1, PAX5, PDGFB, PDGFRB, POU6F1, PPP3CA, SHOX2, SVIL, TBX2, TCF7L2, TGFB2, TGFBR2, TTN, WNT2, WNT5A, ADAM12, FZD7, CACNA1H, DYRK1B, TRIP4, GDF15, BASP1, YAP1, NEBL, ITGA11, OBSL1, HEY1, MYOF, GREM1, CDON, MBNL3, HIVEP3, MYO18B…	481
GO:0006692 prostanoid metabolic process	0.0121141867412574	AKR1C2, FABP5, GSTA1, HPGD, TBXAS1, TNFRSF1A, AKR1C3, CYP4F8	31
GO:0006693 prostaglandin metabolic process	0.0121141867412574	AKR1C2, FABP5, GSTA1, HPGD, TBXAS1, TNFRSF1A, AKR1C3, CYP4F8	31
GO:0006911 phagocytosis, engulfment	0.0121141867412574	ABCA1, GATA2, GSN, PPARG, ELMO1, RAB31, GULP1, ANO6	31
GO:0042339 keratan sulfate metabolic process	0.0121141867412574	GALNS, LUM, PRELP, ST3GAL1, ST3GAL4, ST3GAL3, CHST2, B3GNT2	31
GO:0051590 positive regulation of neurotransmitter transport	0.0121141867412574	DRD2, NTSR1, STX1A, SYT1, VAMP8, APLN, NLGN1, UNC13A	31
GO:0032609 interferon-gamma production	0.012208146077931	IRF8, IL12RB2, INHBA, PDE4B, TLR4, TNFSF4, WNT5A, ZP3, FZD5, IL18R1, BTN3A2, BTN3A1, IL36RN, ZC3H12A	70
GO:0048144 fibroblast proliferation	0.012208146077931	BTC, CDK6, DACH1, EGFR, LIG4, MYB, PDGFB, PDGFRB, PPARG, SFRP1, WNT2, WNT5A, SPHK1, TP53INP1	70
GO:0097530 granulocyte migration	0.012208146077931	ANXA1, CXCL8, ITGA9, MDK, MPP1, PDE4B, PTGER4, TGFB2, SCG2, SLIT2, IL17RA, CKLF, CAMK1D, PREX1	70
GO:0005089 Rho guanyl-nucleotide exchange factor activity	0.012208146077931	ITSN1, KALRN, ARHGEF6, PLEKHG3, EPS8L1, PLEKHG6, ARHGEF40, PLEKHG5, PREX1, ARHGEF28, PREX2, DOCK11, PLEKHG4B, C12orf74, PLEKHG7	70
GO:0031406 carboxylic acid binding	0.0122322077939276	ALB, ASS1, CD44, CRABP2, DDC, AKR1C1, AKR1C2, FABP5, GAD1, NOS1, GPR143, SERPINA5, PLOD2, PPARG, PYGL, SLC1A1, ST8SIA2, LRAT, SESN1, UGT1A1, UGT1A3, P3H2, STAB2	135
GO:1904019 epithelial cell apoptotic process	0.0123163906777417	COL4A3, FOXO3, GATA2, GSN, HMOX1, MDK, TCF7L2, TERT, TGFBR2, SCG2, AKR1C3, SEMA5A, PPARGC1A, COL18A1, ANO6	77
GO:0030279 negative regulation of ossification	0.0124504059009285	BCL2, CDK6, IGFBP5, MDK, SFRP1, AXIN2, GREM1, TRPM4, TWSG1, RIOX1, RANBP3L	50
GO:0045600 positive regulation of fat cell differentiation	0.0124504059009285	KLF5, CREBL2, PPARG, SFRP1, SNAI2, TRPM4, ZC3H12A, WNT5B, WDFY2, CCDC71L, VSTM2A	50
GO:0006468 protein phosphorylation	0.0124835668917449	ADARB1, ADCY2, ADCY7, ADORA1, ADRA2C, AR, ATP2B4, BCL2, CEACAM1, BMP7, BTC, BTK, CAMK2B, CCNE1, CCNG2, CD44, CDC25C, CDK6, CDKN1B, CDKN2B, CREBL2, CRYAB, DAB2, LOC112267931, DLG2, DMD, DRD2, HBEGF, DUSP4, DUSP5, EGF, EGFR, EPHA5, EPHA7, EPHB6, ERBB3, FYN, SFN, GRM4, HHEX, HES1, IGFBP3, IL12RB2, INHBA, LIPE, LOX, LTF, LYN, SMAD7, MID1, NCAM1, NOS1, NPR1, ROR1, P2RY1, PDGFB, PDGFRB, PLA2G5, PLAUR, …	1523
GO:0031333 negative regulation of protein complex assembly	0.0125097176412656	ALB, BBS4, CRYAB, EIF4EBP1, FKBP4, GSN, MAP2, PTGER4, TMOD1, LMO4, HIP1R, SLIT2, VILL, KIAA1211, SPTBN4, ANKRD27, SCIN, PRRT2, TRIM9, CARMIL2	113
GO:1903305 regulation of regulated secretory pathway	0.0125097176412656	CEACAM1, CHRNB2, DRD2, GATA2, HMOX1, LYN, P2RY1, STX1A, STXBP2, SYN1, SYP, SYT1, SYT4, ZP3, VAMP8, STXBP5L, CPLX1, NLGN1, TRPV6, TRIM9	113
GO:0016705 oxidoreductase activity, acting on paired donors, with incorporation or reduction of molecular oxygen	0.0125097176412656	ASPH, CYP1B1, CYP2C8, CYP27B1, AKR1C1, AKR1C2, HMOX1, CYP4F3, NOS1, PLOD2, TBXAS1, AKR1C3, CYP4F8, CYP39A1, P3H2, ASPHD2, CYP4F12, RIOX1, NLRP11, ASPHD1	113
GO:0043010 camera-type eye development	0.0126012183764474	ALDH1A3, SHROOM2, ATP2B4, BMP7, CDKN1B, CRYAB, CYP1B1, DSCAM, EGFR, GLI3, IHH, INHBA, MEIS1, PDE6C, PDGFRB, PTPRM, TBX2, TGFB2, TGFBR2, TMOD1, WNT2, WNT5A, FZD5, ALDH1A2, KLF4, NES, TDRD7, CDON, WNT16, CELF4, TWSG1, WDR19, WNT5B, RAB11FIP4, SDK1, LAMA1	236
GO:0006469 negative regulation of protein kinase activity	0.0127318248597373	ADARB1, CEACAM1, BMP7, CDKN1B, CDKN2B, DUSP4, SFN, HHEX, LYN, DNAJC3, SFRP1, GPRC5A, MAPK8IP1, TRIB1, PPM1E, NUP62, WWTR1, LATS2, TRIB2, ERRFI1, RASIP1, TESC, DEPTOR, AIDA, DUSP16, AKT1S1, ACP4, CAMK2N2, SPRED1, SPRED2	189
GO:1904950 negative regulation of establishment of protein localization	0.0127357421687838	ANXA1, ANXA4, DRD2, FKBP1B, CD200, PPP3CA, PTGER4, SFRP1, SYT4, IL1R2, KLF7, CABP1, STXBP5L, CORO2B, IL36RN, NDFIP2, BANK1, ZC3H12A, RAB11FIP1, ADTRP, PKDCC, C1QTNF3, FAM3D, SIAH3	143
GO:0016331 morphogenesis of embryonic epithelium	0.0127417947553211	ALDH1A3, AR, BBS4, BMP7, FZD2, GLI2, LRP2, PCDH8, PRKACB, SDC4, SFRP1, HNF1B, TGFB2, KDM6A, WNT2, WNT5A, TEAD2, LMO4, ALDH1A2, GREM1, WNT16, SALL4	128
GO:0050790 regulation of catalytic activity	0.01280725787844	ADARB1, ADCY2, ADCY7, ADORA1, ADRA2C, AGTR1, ANXA2, ANXA4, BIRC3, APOH, ARHGDIG, RHOH, ASPH, ATP2B4, BBS4, BCL2, CEACAM1, BMP7, CD44, CDC25C, CDH3, CDKN1B, CDKN2B, CNN3, COL4A3, CRYAB, CST1, CST2, CST4, CST5, CSTA, CYP27B1, NQO1, DLG2, DRD2, DUSP4, DUSP5, EEF1A2, EGF, EGFR, EPHA5, EPHA7, ERBB3, FKBP1B, FYN, GALR1, GHRHR, GNAO1, SFN, GRM4, GSN, GUCA2A, HHEX, IGFBP3, ANOS1, LLGL2, LTF, LYN, SMAD7, …	1758
GO:0007173 epidermal growth factor receptor signaling pathway	0.0128926235276946	ADORA1, CEACAM1, BTC, HBEGF, EGF, EGFR, GAB1, PIGR, PLAUR, TGFA, HIP1R, GPRC5A, SPRY2, AGR2, NUP62, SH3KBP1, ERRFI1, GAREM1, SHKBP1	106
GO:0050804 modulation of chemical synaptic transmission	0.0129766786721765	ADORA1, BCHE, CACNA1B, CAMK2B, CHRNB2, DRD2, EGFR, FYN, MAP1A, MME, NFATC4, NPTX2, NRGN, NTSR1, P2RY1, PPP3CA, SNAP25, STX1A, SYN1, SYP, SYT1, SYT4, PPFIA3, NRXN1, STXBP5L, AKAP12, RIMS2, PLK2, CPLX2, CPLX1, FAM107A, NLGN1, IGSF9B, RIMS1, UNC13A, CACNG4, CELF4, SLC4A10, PLEKHG5, LRFN2, TMEM108, MCTP1, SYT12, ACP4, PRRT2, SHISA6	317
GO:0035556 intracellular signal transduction	0.0130440229116932	ABCA1, ADCY2, ADCY7, ADORA1, ADRA2C, AGTR1, BIRC3, AR, ARHGDIG, RHOH, ATP2B4, BCL2, CEACAM1, BMP7, BTC, BTK, CA8, CD44, CDC25C, CDKN1B, CRYAB, CYP1B1, AKR1C2, DDIT3, DLG2, DMD, DRD2, HBEGF, DUSP4, DUSP5, EDA, EGF, EGFR, EIF4EBP1, EPHA5, EPHA7, ERBB3, FHIT, FKBP1B, FOXO3, NR5A2, FYN, GAB1, GALR1, GHRHR, SFN, GRM4, GSN, GUCY1A2, HMOX1, HES1, IGFBP3, IGFBP5, CXCL8, ITPR1, KCNH1, LOX, LTF, LYN, MAGEA…	2167
GO:0032652 regulation of interleukin-1 production	0.0131576716970174	ACP5, ANXA1, CEACAM1, ORM2, TLR4, WNT5A, IL1R2, FZD5, SPHK1, NLRP1, ERRFI1, ZC3H12A	57
GO:0035019 somatic stem cell population maintenance	0.0131576716970174	BMP7, CDX2, GATA2, HES1, LIG4, SFRP1, SOX2, HNF1B, KLF4, YAP1, SALL4, LBH	57
GO:1903670 regulation of sprouting angiogenesis	0.0131576716970174	AGTR1, ANXA1, CEACAM1, GATA2, HMOX1, KLF4, PLK2, CARD10, SEMA6A, STARD13, SPRED1, APELA	57
GO:0030278 regulation of ossification	0.0131796204972085	BCL2, BMP7, CDK6, CYP27B1, GLI3, IGFBP5, LTF, MDK, MGP, PTGER4, SFRP1, SNAI2, TGFB2, WNT5A, AXIN2, FZD9, GREM1, INTU, TRPM4, FAM20C, TWSG1, RIOX1, PKDCC, ANO6, RANBP3L	151
GO:0019933 cAMP-mediated signaling	0.0132333392239943	ABCA1, ADCY2, ADCY7, ATP2B4, EPHA5, GALR1, GHRHR, NOS1, PTGER2, KSR1, RIMS2, RAMP1, PDE10A, LINC00473, GNG2, ADGRG6, ARRDC3, OR51E2, ADGRF1	99
GO:0035107 appendage morphogenesis	0.013243794994613	ASPH, BMP7, COL2A1, CRABP2, DLX5, GLI2, GLI3, IHH, AFF3, SHOX2, TBX2, TGFB2, WNT5A, ALDH1A2, GREM1, INTU, SALL4, WDR19, CPLANE1, PKDCC, FREM2	121
GO:0035108 limb morphogenesis	0.013243794994613	ASPH, BMP7, COL2A1, CRABP2, DLX5, GLI2, GLI3, IHH, AFF3, SHOX2, TBX2, TGFB2, WNT5A, ALDH1A2, GREM1, INTU, SALL4, WDR19, CPLANE1, PKDCC, FREM2	121
GO:0010035 response to inorganic substance	0.0132541624486616	ADCY7, ARG1, ASS1, ATP2B4, BCL2, BMP7, CDKN1B, COL1A1, CRYAB, CYBB, CYP1B1, NQO1, DLG2, DRD2, EEF1A2, EGFR, FKBP1B, FOXO3, FYN, GNAO1, GSN, HMOX1, HSPA5, IGFBP2, KCNC1, KCNH1, KCNK3, KRT14, LIG4, MYB, NEDD4, NFATC4, PDGFRB, PPP3CA, STAT6, SYT1, TERT, TFF1, TTN, TNFSF4, WNT5A, AKR1C3, ADAM9, SPHK1, CACNA1H, CACNA1G, CLDN1, KLF4, SIGMAR1, TXNRD2, PPARGC1A, NLGN1, KCNMB3, SLC40A1, TRPV6, CYBRD1, ZC3…	433
GO:0001822 kidney development	0.0133661014814159	AGTR1, ASS1, BCL2, BMP7, COL4A3, COL4A4, EFNB2, EPHA7, GCNT1, GLI2, GLI3, HOXB7, HPGD, HES1, SMAD7, MME, NID1, ODC1, PDGFB, PDGFRB, SDC4, SFRP1, HNF1B, TGFB2, ALDH1A2, GCNT3, SLIT2, MTSS1, MAGI2, BASP1, YAP1, WWTR1, GREM1, CPLANE1, WNK4	229
GO:0010976 positive regulation of neuron projection development	0.0133661014814159	BMP7, CAMK2B, CRABP2, DSCAM, FKBP1B, FYN, HSPA5, L1CAM, LYN, MDK, SERPINI1, ITSN1, SHOX2, SYT1, SYT4, VLDLR, WNT5A, KALRN, SEMA5A, SLIT2, CPNE6, FEZ1, STT3A-AS1, RIMS2, MAGI2, NLGN1, RIMS1, UNC13A, OBSL1, LPAR3, PARP6, CAMK1D, CAPRIN2, ANKRD27, SYT2, TRIM67	229
GO:0015844 monoamine transport	0.0134037774427551	ADRA2C, CHRNB2, DRD2, KCNA2, NOS1, P2RY1, SLC22A3, STX1A, SYT4, CARTPT	44
GO:0048260 positive regulation of receptor-mediated endocytosis	0.0134037774427551	ANXA2, DAB2, LOC112267931, DRD2, EGF, VTN, APLN, MAGI2, GREM1, SGIP1, APELA	44
GO:0003281 ventricular septum development	0.0135846931387748	PRDM1, FZD2, HES1, LRP2, SMAD7, TGFB2, TGFBR2, WNT5A, LMO4, SLIT2, HEY1, SALL4, CPLANE1	64
GO:0021602 cranial nerve morphogenesis	0.0136249564007718	ADARB1, CHRNB2, GLI3, KCNA2, SEMA3F, MAFB	20
GO:0030431 sleep	0.0136249564007718	ADORA1, CHRNB2, DRD2, GHRHR, KCNA2, SRD5A1	20
GO:0045671 negative regulation of osteoclast differentiation	0.0136249564007718	LTF, SFRP1, TLR4, CARTPT, MAFB, TMEM178A	20
GO:0060561 apoptotic process involved in morphogenesis	0.0136249564007718	BMP7, CRYAB, HNF1B, TGFB2, TNFRSF1A, FZD5	20
GO:0010720 positive regulation of cell development	0.0136731155497757	ADRA2C, ATOH1, BCL2, BMP7, CAMK2B, CRABP2, DRD2, DSCAM, FKBP1B, FYN, GATA2, GLI2, GLI3, HES1, HSPA5, L1CAM, LIG4, LRP2, LYN, MDK, MME, MYB, NAP1L2, NBL1, MICOS10-NBL1, NRCAM, SERPINI1, PPARG, PROC, S100A10, ITSN1, SHOX2, SYT1, SYT4, VLDLR, WNT5A, KALRN, SEMA5A, SLIT2, CPNE6, FEZ1, STT3A-AS1, RIMS2, MAGI2, TRIB1, NLGN1, RIMS1, UNC13A, OBSL1, LPAR3, CDON, ZC4H2, PARP6, CAMK1D, PREX1, CAPRIN2, ANKRD…	417
GO:0009953 dorsal/ventral pattern formation	0.0137902319047632	DDIT3, GLI2, GLI3, MDFI, NBL1, MICOS10-NBL1, PRKACB, SFRP1, NKX2-1, WNT8B, GREM1, INTU, WDR19, AIDA, FBXL15	71
GO:0060021 roof of mouth development	0.0137902319047632	ASPH, COL2A1, DLX5, FZD2, GLI3, INHBA, SNAI2, TBX2, TGFB2, TGFBR2, WNT5A, TSHZ1, CPLANE1, PKDCC	71
GO:0033273 response to vitamin	0.0138225787439817	ARG1, BCHE, BMP7, COL1A1, CYP27B1, EGFR, FKBP1B, GSN, PPARG, SFRP1, SNAI2, STC1, ALDH1A2, LRAT, GDAP1	78
GO:0046928 regulation of neurotransmitter secretion	0.0138225787439817	CHRNB2, DRD2, P2RY1, STX1A, SYN1, SYP, SYT1, SYT4, STXBP5L, CPLX1, NLGN1, RIMS1, UNC13A, MCTP1, SYT12	78
GO:0048015 phosphatidylinositol-mediated signaling	0.0138961647877857	CEACAM1, CA8, EGFR, ERBB3, FYN, GAB1, GSN, KCNH1, LYN, NEDD4, GPR143, PDGFB, PDGFRB, PIP4K2A, TGFB2, ZP3, KLF4, WNT16, PIP4K2C, PREX2, PIK3IP1, PIK3AP1	129
GO:0060389 pathway-restricted SMAD protein phosphorylation	0.0142094447841645	BMP7, DAB2, LOC112267931, INHBA, SMAD7, TGFB2, TGFBR2, GREM1, TWSG1, PBLD	38
GO:0071674 mononuclear cell migration	0.0142094447841645	ANXA1, LYN, MDK, NBL1, MICOS10-NBL1, PDGFB, PLA2G7, SLIT2, GREM1, ANO6	38
GO:0042110 T cell activation	0.0142922116186114	ANXA1, ARG1, RHOH, BCL2, CEACAM1, PRDM1, CD44, CDK6, EFNB2, ELF4, FKBP1B, FYN, GLI2, GLI3, GSN, HES1, IGFBP2, IHH, LIG4, LYN, SMAD7, MDK, MYB, NEDD4, PAX1, PPP3CA, PRLR, PTGER4, SATB1, SDC4, STAT6, TGFBR2, TNFSF4, YES1, ZP3, FZD5, FZD7, FZD8, IL18R1, MAPK8IP1, TESPA1, MAFB, BTN3A1, TWSG1, PREX1, RASAL3, ZC3H12A	327
GO:0048857 neural nucleus development	0.0144204236912424	ALDH1A3, BCL2, CHRNB2, HSPA5, KCNC1, NKX2-1, INA, BASP1, PADI2, GNB4, SYPL2	51
GO:0061045 negative regulation of wound healing	0.0144204236912424	APOH, CEACAM1, CDKN1B, F12, PDGFB, PLAUR, PROC, THBD, VTN, ADTRP, CD109	51
GO:0070509 calcium ion import	0.0144204236912424	ATP2B4, CACNA2D1, EGF, FYN, PDGFB, PDGFRB, SPINK1, STC1, CACNA1H, CACNA1G, TRPV6	51
GO:1901863 positive regulation of muscle tissue development	0.0144204236912424	BCL2, EFNB2, ERBB3, SHOX2, TBX2, WNT2, YAP1, PPARGC1A, GREM1, CDON, RBM24	51
GO:0043177 organic acid binding	0.0144716735377455	ALB, ASS1, CD44, CRABP2, DDC, AKR1C1, AKR1C2, FABP5, GAD1, NOS1, GPR143, SERPINA5, PLOD2, PPARG, PYGL, SLC1A1, ST8SIA2, LRAT, SESN1, UGT1A1, UGT1A3, P3H2, STAB2	137
GO:0001667 ameboidal-type cell migration	0.0145578677858338	ANXA1, APOH, CEACAM1, BMP7, CYP1B1, HBEGF, EFNB2, GATA2, HMOX1, KRT2, MCC, PDGFB, PPARG, PRSS3, PTPRG, PTPRM, PTPRR, PXN, S100P, SDC4, SEMA3F, STAT5A, STC1, TGFB2, TGFBR2, WNT5A, SCG2, ADAM9, SEMA5A, KLF4, SLIT2, AKAP12, PLK2, GREM1, CARD10, PLEKHG5, PBLD, SMOC2, ZC3H12A, ADTRP, ATOH8, STARD13, AMOT, SPRED1, APELA	311
GO:0010632 regulation of epithelial cell migration	0.0146393055746739	ANXA1, APOH, CEACAM1, HBEGF, GATA2, HMOX1, MCC, PDGFB, PPARG, PTPRG, PTPRM, PTPRR, STAT5A, STC1, TGFB2, TGFBR2, WNT5A, PLPP3, ADAM9, SEMA5A, KLF4, SLIT2, PLK2, CARD10, PBLD, SMOC2, ZC3H12A, ATOH8, STARD13, SPRED1	191
GO:0003401 axis elongation	0.0146578966281545	SFRP1, HNF1B, WNT5A, MAGI2, SPRY2, YAP1, NKD1	26
GO:0018146 keratan sulfate biosynthetic process	0.0146578966281545	LUM, PRELP, ST3GAL1, ST3GAL4, ST3GAL3, CHST2, B3GNT2	26
GO:0034694 response to prostaglandin	0.0146578966281545	AKR1C2, PPARG, PTGER2, SFRP1, TNFSF4, AKR1C3, GNG2	26
GO:0060317 cardiac epithelial to mesenchymal transition	0.0146578966281545	SNAI2, TGFB2, TGFBR2, WNT2, OLFM1, HEY1, WNT16	26
GO:0060632 regulation of microtubule-based movement	0.0146578966281545	BBS4, MAP2, NEFH, FEZ1, STT3A-AS1, ARMC4, TRIM46, TTLL6	26
GO:0030285 integral component of synaptic vesicle membrane	0.0146578966281545	PTPRN2, STX1A, SYP, SYT1, SYT4, ATP8A1, SLC6A17	26
GO:0030514 negative regulation of BMP signaling pathway	0.0147126369628992	LRP2, SMAD7, NBL1, MICOS10-NBL1, SFRP1, WNT5A, GREM1, TWSG1, HTRA3	32
GO:0030835 negative regulation of actin filament depolymerization	0.0147126369628992	GSN, TMOD1, VILL, KIAA1211, SPTBN4, SCIN, PLEKHH2, CARMIL2	32
GO:0033762 response to glucagon	0.0147126369628992	ADCY2, ADCY7, ARG1, ASS1, CDO1, GJB2, PRKACB, GLP2R	32
GO:0048066 developmental pigmentation	0.0147126369628992	BCL2, GLI3, IHH, GPR143, RAB32, SLC45A2, OR51E2, ANKRD27	32
GO:0090049 regulation of cell migration involved in sprouting angiogenesis	0.0147126369628992	ANXA1, GATA2, HMOX1, KLF4, PLK2, CARD10, STARD13, SPRED1	32
GO:2000351 regulation of endothelial cell apoptotic process	0.0147126369628992	FOXO3, GATA2, TERT, SCG2, AKR1C3, SEMA5A, COL18A1, ANO6	32
GO:0001580 detection of chemical stimulus involved in sensory perception of bitter taste	0.0147563096155668	CST1, CST2, CST4, PIGR	10
GO:0006525 arginine metabolic process	0.0147563096155668	ARG1, ASS1, ATP2B4, NOS1	10
GO:0007351 tripartite regional subdivision	0.0147563096155668	WNT5A, FZD5, BASP1, TDRD5	10
GO:0007638 mechanosensory behavior	0.0147563096155668	DRD2, NRXN1, NRXN2, CNTNAP2	10
GO:0008595 anterior/posterior axis specification, embryo	0.0147563096155668	WNT5A, FZD5, BASP1, TDRD5	10
GO:0045161 neuronal ion channel clustering	0.0147563096155668	NRCAM, NFASC, CNTNAP2, SPTBN4	10
GO:0051608 histamine transport	0.0147563096155668	BTK, LYN, SLC22A3, VAMP8	10
GO:0060123 regulation of growth hormone secretion	0.0147563096155668	DRD2, GHRHR, ITSN1, KALRN	10
GO:0086069 bundle of His cell to Purkinje myocyte communication	0.0147563096155668	CACNA2D1, DSC2, DSG2, TRPM4	10
GO:2000052 positive regulation of non-canonical Wnt signaling pathway	0.0147563096155668	DAB2, LOC112267931, SFRP1, WNT5A, NKD1	10
GO:0034706 sodium channel complex	0.0147563096155668	SCN2A, SCN8A, TRPM4, SCN3B	10
GO:0002162 dystroglycan binding	0.0147563096155668	DMD, MAP2, AGR2, AGR3	10
GO:0004953 icosanoid receptor activity	0.0147563096155668	HPGD, PPARG, PTGER4, CYSLTR1	10
GO:0005343 organic acid:sodium symporter activity	0.0147563096155668	SLC1A1, SLC1A2, SLC13A2, SLC23A1	10
GO:0005402 carbohydrate:cation symporter activity	0.0147563096155668	SLC5A1, SLC23A1, SLC45A2, SLC2A10	10
GO:0031994 insulin-like growth factor I binding	0.0147563096155668	IGFBP2, IGFBP3, IGFBP5, ITGB4	10
GO:0042043 neurexin family protein binding	0.0147563096155668	CPE, NLGN1, SYTL2, SYTL3	10
GO:0033673 negative regulation of kinase activity	0.0149356414057158	ADARB1, RHOH, CEACAM1, BMP7, CDKN1B, CDKN2B, DUSP4, SFN, HHEX, LYN, DNAJC3, SFRP1, GPRC5A, MAPK8IP1, TRIB1, PPM1E, NUP62, WWTR1, LATS2, TRIB2, ERRFI1, RASIP1, TESC, DEPTOR, AIDA, DUSP16, AKT1S1, ACP4, CAMK2N2, PIK3IP1, SPRED1, SPRED2	207
GO:0048738 cardiac muscle tissue development	0.0149754468434479	BMP7, DSG2, EFNB2, ERBB3, JARID2, LRP2, SMAD7, MEIS1, PDGFRB, TBX2, TGFB2, TGFBR2, TTN, WNT2, WNT5A, FZD7, ALDH1A2, GJC1, YAP1, NEBL, OBSL1, GREM1, MYO18B, SIK1	145
GO:0003094 glomerular filtration	0.0150374763271744	ADORA1, MCAM, PDGFB, CORO2B, ADGRF5	15
GO:0050951 sensory perception of temperature stimulus	0.0150374763271744	ADORA1, NTSR1, ASIC3, MMP24, ANO1	15
GO:0071380 cellular response to prostaglandin E stimulus	0.0150374763271744	PPARG, PTGER2, SFRP1, TNFSF4, GNG2	15
GO:0015491 cation:cation antiporter activity	0.0150374763271744	SLC9A3, SLC22A4, SLC24A2, SLC9A7, SLC9A9	15
GO:0017081 chloride channel regulator activity	0.0150374763271744	CFTR, STX1A, VAMP8, SGK3, C8orf44-SGK3, WNK4	15
GO:0051861 glycolipid binding	0.0150374763271744	CEACAM5, LYN, SELL, MANF, LAMA1	15
GO:0030902 hindbrain development	0.0150431389271846	BCL2, BMP7, EGF, GATA2, GLI2, HES1, HSPA5, KCNC1, LMX1A, MDK, SSTR1, HNF1B, ALDH1A2, MAFB, PPARGC1A, ATF5, FAIM2, CPLANE1, WLS, SEZ6	115
GO:0042326 negative regulation of phosphorylation	0.0152043983724711	ADARB1, RHOH, CEACAM1, BMP7, CDKN1B, CDKN2B, DMD, DRD2, DUSP4, SFN, HHEX, IGFBP3, INHBA, LYN, SMAD7, DNAJC3, PTPRR, SFRP1, SPINK1, TLR4, PSCA, PLPP3, GPRC5A, KLF4, SLIT2, MAPK8IP1, TRIB1, SPRY2, PPARGC1A, PPM1E, NUP62, WWTR1, LATS2, GREM1, TRIB2, ERRFI1, DDIT4, RASIP1, TESC, SEMA6A, PBLD, DEPTOR, AIDA, ZC3H12A, DUSP16, AKT1S1, ACP4, CAMK2N2, PIK3IP1, NIBAN1, CD109, SPRED1, SPRED2, KLHL31	386
GO:0008645 hexose transmembrane transport	0.0152755097046111	CREBL2, FABP5, HK2, RTN2, SLC1A2, SLC2A3, SLC2A5, SLC5A1, SLC5A3, SLC5A4, HNF1A, TERT, YES1, SLC25A27, SLC2A10, OSBPL8	86
GO:0021761 limbic system development	0.0152755097046111	ALDH1A3, ATP2B4, BBS4, CDK6, DRD2, EPHA5, GLI3, LMX1A, MDK, SRD5A1, NKX2-1, FEZ1, STT3A-AS1, CNTNAP2, TMEM108, MFSD2A, DCLK2	86
GO:0051899 membrane depolarization	0.0154081303595589	BCL2, CACNA1B, CACNA2D1, CHRNB2, KCNH2, SMAD7, NTSR1, FZD9, CACNA1G, HCN4, CACNG4, TRPM4, SCN3B	65
GO:0046683 response to organophosphorus	0.0155907031291839	ASS1, CDO1, CFTR, COL1A1, AKR1C1, HSPA5, IGFBP5, P2RY1, P2RY2, PLA2G5, PTPRN, SRD5A1, STC1, THBD, HSP90B1, VGF, HCN4, CIB2, TRPM4	108
GO:0099503 secretory vesicle	0.0156623358370921	ALB, AMPH, ANXA2, APOH, ARG1, CEACAM1, CAMP, MS4A3, CD44, COL1A1, CPE, CYBB, DDC, DRD2, DSC1, EGF, F5, FABP5, FCGR2A, FCGR2C, GALNS, GHRHR, GSN, ITPR1, LGALS3BP, LTF, LYZ, MME, CEACAM6, ORM2, SERPINA5, PDE4B, PDGFB, SERPINA1, SERPINI1, PIGR, PLAUR, DNAJC3, PRSS3, PTPRN, PTPRN2, PYGL, RAP2B, S100P, SELL, SLC2A3, SLC2A5, SLPI, SNAP25, STX1A, STXBP2, SYN1, SYP, SYT1, SYT4, SYT5, TGFB2, TTR, VWF, SCG…	753
GO:0051058 negative regulation of small GTPase mediated signal transduction	0.0156679351787635	TGFB2, TNK1, SLIT2, RASA3, NUP62, STMN3, RASIP1, RASAL3, CGNL1, TRIM67	45
GO:0050796 regulation of insulin secretion	0.0157074032072907	ADRA2C, CFTR, DRD2, EPHA5, FKBP1B, GPR27, ITPR1, KCNS3, PFKFB2, PPP3CA, SFRP1, SLC16A1, SNAP25, STX1A, ABCC8, TCF7L2, KLF7, STXBP5L, CARTPT, TRPM4, ANO1, FAM3D, RFX6	138
GO:0046677 response to antibiotic	0.0159955692325272	ADCY2, ADCY7, ADH6, ARG1, BCL2, CDKN1B, CDO1, CFTR, CHRNB2, COL1A1, CRYAB, CYBB, CYP1B1, NQO1, DRD2, EIF4EBP1, FKBP1B, FOXO3, FYN, GJB2, GNAO1, GSN, HMOX1, HPGD, HSPA5, MYB, PDGFB, PDGFRB, SRD5A1, STAT6, AOC3, ADAM9, SPHK1, CLDN1, KLF4, SIGMAR1, UGT1A1, ZC3H12A, TP53INP1	264
GO:0050727 regulation of inflammatory response	0.0160536284016012	ACP5, ADCY7, ADORA1, AGTR1, ANXA1, BIRC3, BTK, C1R, EGFR, F12, LYN, MDK, CD200, NT5E, PPARG, PROC, PTGER4, TLR4, TNFRSF1A, TNFSF4, VTN, WNT5A, ZP3, IL1R2, PLA2G7, VAMP8, SPHK1, KLF4, USP18, MGLL, NLRP1, IL17RA, STK39, SUSD4, FEM1A, ZC3H12A, C1QTNF3, PIK3AP1	256
GO:0045598 regulation of fat cell differentiation	0.0161049162325009	KLF5, CREBL2, DDIT3, GATA2, HES1, PPARG, SFRP1, SNAI2, WNT5A, WWTR1, TRIB2, TRPM4, ZC3H12A, WNT5B, WDFY2, JDP2, CCDC71L, VSTM2A	101
GO:0007369 gastrulation	0.0162069984409915	BMP7, COL5A2, COL6A1, EYA2, INHBA, ITGB4, SFRP1, SOX2, HNF1B, TGFBR2, UGDH, KDM6A, VTN, WNT5A, WNT8B, HMGA2, FZD7, APLN, KLF4, TWSG1, WLS, ATOH8, AMOT, APELA	146
GO:0048017 inositol lipid-mediated signaling	0.0164532331188321	CEACAM1, CA8, EGFR, ERBB3, FYN, GAB1, GSN, KCNH1, LYN, NEDD4, GPR143, PDGFB, PDGFRB, PIP4K2A, TGFB2, ZP3, KLF4, WNT16, PIP4K2C, PREX2, PIK3IP1, PIK3AP1	131
GO:1990138 neuron projection extension	0.0164532331188321	ALCAM, DSCAM, L1CAM, MAP2, NRCAM, SEMA3F, SYT1, SYT4, WNT5A, SEMA5A, DCLK1, SLIT2, CPNE6, RIMS2, OLFM1, RIMS1, UNC13A, FLRT1, SEMA3G, TMEM108, TRIM46, SYT2	131
GO:0099601 regulation of neurotransmitter receptor activity	0.0166164047817385	DLG2, GRIA2, NPTX2, PSCA, RGS9, PPARGC1A, NLGN1, CACNG4, LYPD6B, CNIH3, SHISA6	52
GO:0005125 cytokine activity	0.0169633089546852	CXCL8, IL16, INHBA, SECTM1, TGFB2, TNFSF4, WNT2, WNT5A, SCG2, TNFSF13, TNFSF10, IL36RN, GREM1, CKLF, CMTM3, FAM3D	87
GO:0030198 extracellular matrix organization	0.0170075558520174	CD44, COL1A1, COL2A1, COL4A3, COL4A4, COL4A6, COL5A2, COL6A1, CYP1B1, FBLN2, IHH, ITGA9, ITGB4, LAMC2, LOX, LUM, NID1, PDGFB, TGFB2, TNFRSF1A, TTR, VTN, VWF, ST7, ST7-OT3, ADAM12, ADAMTS3, SPOCK2, ITGA11, GREM1, CSGALNACT1, SMOC2, THSD4, COL18A1, ADTRP, EGFLAM, CARMIL2, CHADL, LAMA1	257
GO:0051224 negative regulation of protein transport	0.0170250997842868	ANXA1, ANXA4, DRD2, FKBP1B, CD200, PPP3CA, PTGER4, SFRP1, SYT4, IL1R2, KLF7, CABP1, STXBP5L, IL36RN, NDFIP2, BANK1, ZC3H12A, RAB11FIP1, ADTRP, PKDCC, C1QTNF3, FAM3D, SIAH3	139
GO:0072073 kidney epithelium development	0.0170957974455934	BCL2, BMP7, EFNB2, EPHA7, GLI3, HOXB7, HES1, SMAD7, SDC4, SFRP1, HNF1B, SLIT2, MTSS1, MAGI2, BASP1, YAP1, WWTR1, GREM1, WNK4	109
GO:0099175 regulation of postsynapse organization	0.0172596867266454	CAMK2B, EPHA7, FYN, NRCAM, SEMA3F, WNT5A, FZD9, KALRN, NRXN1, LZTS3, NLGN1, LRFN2, ABHD17C, CAPRIN2, SHISA6	80
GO:0021766 hippocampus development	0.0174122263773382	ATP2B4, BBS4, CDK6, EPHA5, GLI3, LMX1A, MDK, SRD5A1, NKX2-1, FEZ1, STT3A-AS1, TMEM108, MFSD2A, DCLK2	66
GO:0032612 interleukin-1 production	0.0174122263773382	ABCA1, ACP5, ANXA1, CEACAM1, ORM2, TLR4, WNT5A, IL1R2, FZD5, SPHK1, NLRP1, ERRFI1, ZC3H12A	66
GO:0048640 negative regulation of developmental growth	0.0174240897789074	CDKN1B, EPHA7, JARID2, MAP2, MEIS1, SFRP1, TGFBR2, WNT5A, SEMA5A, GDF15, FSTL4, SEMA3G, TRIM46, NKD1	73
GO:0060840 artery development	0.0174240897789074	PRDM1, EFNB2, GLI3, HPGD, HES1, LOX, LRP2, SMAD7, MDK, PDGFRB, TBX2, TGFB2, HEY1, ADGRF5	73
GO:0008299 isoprenoid biosynthetic process	0.0174294324280378	ALDH1A3, CRABP2, AKR1C3, ALDH1A2, DHRS9, BCO1	21
GO:0010996 response to auditory stimulus	0.0174294324280378	DRD2, KCNC1, MDK, NRXN1, NRXN2, CNTNAP2	21
GO:0030194 positive regulation of blood coagulation	0.0174294324280378	APOH, F12, THBD, TLR4, HPSE, ANO6	21
GO:0060571 morphogenesis of an epithelial fold	0.0174294324280378	AR, BMP7, EGFR, GLI2, WNT2, WNT5A	21
GO:0086010 membrane depolarization during action potential	0.0174294324280378	CACNA2D1, KCNH2, CACNA1G, HCN4, TRPM4, SCN3B	21
GO:1900048 positive regulation of hemostasis	0.0174294324280378	APOH, F12, THBD, TLR4, HPSE, ANO6	21
GO:0016229 steroid dehydrogenase activity	0.0174294324280378	AKR1C1, SRD5A1, RDH16, HSD17B6, AKR1C3, DHRS9	21
GO:0086004 regulation of cardiac muscle cell contraction	0.0176929545637317	ADORA1, ATP1A1, DSC2, DSG2, PDE4B, STC1, HCN4, TRPM4	33
GO:0031410 cytoplasmic vesicle	0.0177027717847222	ABCA1, ADRA2C, ALB, AMPH, ANXA1, ANXA2, APOH, ARG1, ARHGDIG, ATP1A1, CEACAM1, BTC, BTK, CAMK2B, CAMP, MS4A3, CD44, CDKN1B, CFTR, CLCN5, COL1A1, CPE, CYBB, DAB2, LOC112267931, DDC, DDIT3, DYNC1I1, DRD2, DSC1, DSC2, HBEGF, EGF, EGFR, F5, FABP5, FCGR2A, FCGR2C, FYN, FZD2, GAD1, GALNS, GHRHR, GRIA2, GRM4, GSN, HSPA5, IGFBP2, ITPR1, KCNH1, LGALS3BP, LRP2, LTF, LYZ, MME, CEACAM6, NRGN, GPR143, ORM2, SE…	1845
GO:0010562 positive regulation of phosphorus metabolic process	0.017710316282617	ADCY2, ADCY7, ADORA1, ADRA2C, AR, ATP2B4, BCL2, BMP7, CD44, CDKN1B, CREBL2, DAB2, LOC112267931, DRD2, DSCAM, HBEGF, DUSP5, EEF1A2, EGF, EGFR, EPHA7, ERBB3, FYN, GRM4, GUCA2A, HES1, IGFBP3, INHBA, LTF, LYN, MID1, NOS1, NTSR1, P2RY1, PDGFB, PDGFRB, PFKFB2, PLA2G5, PLAUR, PRKACB, MAP2K6, PRLR, RAP2B, SDC4, ITSN1, SOX2, TGFA, TGFB2, TGFBR2, TLR4, TNFRSF1A, VLDLR, VTN, WNT5A, YES1, ZP3, FZD5, HMGA2, A…	809
GO:0045937 positive regulation of phosphate metabolic process	0.017710316282617	ADCY2, ADCY7, ADORA1, ADRA2C, AR, ATP2B4, BCL2, BMP7, CD44, CDKN1B, CREBL2, DAB2, LOC112267931, DRD2, DSCAM, HBEGF, DUSP5, EEF1A2, EGF, EGFR, EPHA7, ERBB3, FYN, GRM4, GUCA2A, HES1, IGFBP3, INHBA, LTF, LYN, MID1, NOS1, NTSR1, P2RY1, PDGFB, PDGFRB, PFKFB2, PLA2G5, PLAUR, PRKACB, MAP2K6, PRLR, RAP2B, SDC4, ITSN1, SOX2, TGFA, TGFB2, TGFBR2, TLR4, TNFRSF1A, VLDLR, VTN, WNT5A, YES1, ZP3, FZD5, HMGA2, A…	809
GO:0030326 embryonic limb morphogenesis	0.0177115736606814	BMP7, CRABP2, DLX5, GLI2, GLI3, IHH, AFF3, SHOX2, TBX2, TGFB2, WNT5A, ALDH1A2, GREM1, INTU, SALL4, WDR19, CPLANE1, FREM2	102
GO:0035113 embryonic appendage morphogenesis	0.0177115736606814	BMP7, CRABP2, DLX5, GLI2, GLI3, IHH, AFF3, SHOX2, TBX2, TGFB2, WNT5A, ALDH1A2, GREM1, INTU, SALL4, WDR19, CPLANE1, FREM2	102
GO:0006527 arginine catabolic process	0.017754425377217	ARG1, ATP2B4, NOS1	6
GO:0071676 negative regulation of mononuclear cell migration	0.017754425377217	NBL1, MICOS10-NBL1, SLIT2, GREM1	6
GO:0098598 learned vocalization behavior or vocal learning	0.017754425377217	NRXN1, NRXN2, CNTNAP2	6
GO:0001889 liver development	0.017963535453208	AK4, ARG1, ASS1, CEACAM1, EGFR, GLI3, HMOX1, HES1, IHH, JARID2, MDK, SRD5A1, HNF1A, HNF1B, VTN, ALDH1A2, CLDN1, LSR, UGT1A1, LIMS2	117
GO:0051402 neuron apoptotic process	0.0180428045360975	ADARB1, BCL2, DDIT3, NQO1, EPHA7, ERBB3, FOXO3, FYN, GRM4, HMOX1, HSPA5, LIG4, MDK, MYB, NFATC4, NR4A2, SCN2A, ITSN1, TERT, TGFB2, FZD9, SIGMAR1, NES, PPARGC1A, NLRP1, FAIM2, TRIM2, RETREG1, CPEB4, AKT1S1, AGAP2	202
GO:2000243 positive regulation of reproductive process	0.0182040934214799	AR, INHBA, P2RY1, WNT5A, ZP3, CACNA1H, NPM2, CFAP69, MEIOC, APELA	46
GO:0097708 intracellular vesicle	0.0184754598952873	ABCA1, ADRA2C, ALB, AMPH, ANXA1, ANXA2, APOH, ARG1, ARHGDIG, ATP1A1, CEACAM1, BTC, BTK, CAMK2B, CAMP, MS4A3, CD44, CDKN1B, CFTR, CLCN5, COL1A1, CPE, CYBB, DAB2, LOC112267931, DDC, DDIT3, DYNC1I1, DRD2, DSC1, DSC2, HBEGF, EGF, EGFR, F5, FABP5, FCGR2A, FCGR2C, FYN, FZD2, GAD1, GALNS, GHRHR, GRIA2, GRM4, GSN, HSPA5, IGFBP2, ITPR1, KCNH1, LGALS3BP, LRP2, LTF, LYZ, MME, CEACAM6, NRGN, GPR143, ORM2, SE…	1847
GO:0050920 regulation of chemotaxis	0.0187173906124731	DSCAM, EFNB2, CXCL8, IL16, LYN, MDK, MPP1, NBL1, MICOS10-NBL1, PDGFB, PDGFRB, WNT5A, SCG2, PLA2G7, SEMA5A, SLIT2, PADI2, GREM1, STK39, CAMK1D, SMOC2, ANO6	125
GO:0042303 molting cycle	0.0187910788834221	BCL2, CDH3, EDA, EGFR, IGFBP5, INHBA, KRT14, TERT, TGFB2, WNT5A, LGR5, HPSE, INTU, TNFRSF19, FA2H, CD109	88
GO:0042633 hair cycle	0.0187910788834221	BCL2, CDH3, EDA, EGFR, IGFBP5, INHBA, KRT14, TERT, TGFB2, WNT5A, LGR5, HPSE, INTU, TNFRSF19, FA2H, CD109	88
GO:0006816 calcium ion transport	0.018870504231949	ANXA2, ATP2A3, ATP2B4, BCL2, CACNA1B, CACNA2D1, CAMK2B, CHRNB2, CYP27B1, DDIT3, DMD, DRD2, EGF, FKBP1B, FYN, GNAO1, GPR35, IL16, ITPR1, LYN, NOS1, NTSR1, PDE4B, PDGFB, PDGFRB, PPP3CA, SPINK1, STC1, RGS9, CACNA1H, CACNA1G, RAMP1, CYSLTR1, RASA3, LPAR3, ATP2C1, CACNG4, TRPM4, MCOLN3, TRPV6, TRPC7, CRACR2A, BHLHA15, ANO6, STAC3	316
GO:0042327 positive regulation of phosphorylation	0.0190761908460632	ADCY2, ADCY7, ADORA1, ADRA2C, AR, ATP2B4, BCL2, BMP7, CD44, CDKN1B, CREBL2, DAB2, LOC112267931, DRD2, DSCAM, HBEGF, DUSP5, EEF1A2, EGF, EGFR, EPHA7, ERBB3, FYN, GRM4, HES1, IGFBP3, INHBA, LTF, LYN, MID1, NOS1, P2RY1, PDGFB, PDGFRB, PFKFB2, PLA2G5, PLAUR, PRKACB, MAP2K6, PRLR, RAP2B, SDC4, ITSN1, SOX2, TGFA, TGFB2, TGFBR2, TLR4, TNFRSF1A, VLDLR, VTN, WNT5A, YES1, FZD5, HMGA2, AXIN2, FZD7, FZD8, MA…	759
GO:0045926 negative regulation of growth	0.0191412930926031	BCL2, CAMP, CDKN1B, CRYAB, CYP27B1, EPHA7, IRF8, IGFBP5, INHBA, JARID2, MAP2, MEIS1, NPR1, PPARG, SFRP1, TGFB2, TGFBR2, WNT5A, TNK1, SEMA5A, SLIT2, GDF15, FSTL4, GREM1, ING4, SEMA3G, NDRG3, CAPRIN2, TRIM46, NKD1	195
GO:0006835 dicarboxylic acid transport	0.019206295459354	ADORA1, LRP2, NTSR1, SLC1A1, SLC1A2, SNAP25, STX1A, SYT1, SYT4, PPFIA2, PPFIA3, SLC13A2, TSPOAP1, CPLX1, RIMS1	81
GO:0046632 alpha-beta T cell differentiation	0.019206295459354	ANXA1, BCL2, PRDM1, GLI3, IHH, SMAD7, MYB, PAX1, PTGER4, SATB1, STAT6, TGFBR2, TNFSF4, IL18R1, ZC3H12A	81
GO:0051348 negative regulation of transferase activity	0.0192896741157196	ADARB1, RHOH, CEACAM1, BMP7, CDKN1B, CDKN2B, DUSP4, SFN, HHEX, LYN, SMAD7, PPARG, DNAJC3, SFRP1, GPRC5A, MAPK8IP1, TRIB1, GDF1, CERS1, PPM1E, NUP62, WWTR1, LATS2, TRIB2, ERRFI1, RASIP1, TESC, DEPTOR, AIDA, DUSP16, AKT1S1, ACP4, CAMK2N2, PIK3IP1, SPRED1, SPRED2	235
GO:0045927 positive regulation of growth	0.0192998778087074	BBS4, BCL2, CRABP2, DRD2, DSCAM, HBEGF, EGFR, GHRHR, SFN, L1CAM, SFRP1, SYT1, SYT4, TBX2, TGFB2, TGFBR2, WNT2, ZP3, SPHK1, SEMA5A, CPNE6, RIMS2, BASP1, YAP1, AGR2, RIMS1, UNC13A, LPAR3, N6AMT1, TFCP2L1, SPTBN4, SYT2	211
GO:0017157 regulation of exocytosis	0.0193149615529861	ANXA1, CEACAM1, CFTR, CHRNB2, DRD2, GATA2, HMOX1, LYN, P2RY1, SDC4, STX1A, STXBP2, SYN1, SYP, SYT1, SYT4, ZP3, VAMP8, STXBP5L, RIMS2, CPLX2, CPLX1, NLGN1, TRPV6, TRIM9	156
GO:0060348 bone development	0.0193149615529861	ACP5, ANXA2, COL1A1, COL2A1, DLX5, GLI3, IHH, LOX, LTF, MEIS1, PAX1, PIP4K2A, PTGER4, SHOX2, SRD5A1, STC1, TGFBR2, AXIN2, GREM1, CSGALNACT1, FAM20C, FREM1, ANO6, RANBP3L, SP5	156
GO:0007189 adenylate cyclase-activating G protein-coupled receptor signaling pathway	0.0194865543022767	ABCA1, ADCY2, ADCY7, ATP2B4, GALR1, GHRHR, NOS1, PTGER2, RAMP1, GNG2, ARRDC3, ADGRF1	60
GO:0005200 structural constituent of cytoskeleton	0.0194865543022767	ANK1, DMD, KRT2, KRT14, KRT15, KRT19, NEFH, INA, ARPC1B, VILL, ACTL6B, SPTBN4	60
GO:0001938 positive regulation of endothelial cell proliferation	0.0194938037698264	AGTR1, ARG1, GATA2, HMOX1, MDK, PDGFB, STAT5A, WNT2, WNT5A, SCG2, APLN, SEMA5A, EGFL7, APELA	74
GO:2000177 regulation of neural precursor cell proliferation	0.0194938037698264	DRD2, EGF, FOXO3, GATA2, GLI2, GLI3, LRP2, LYN, MDK, WNT5A, FZD9, NES, CDON, LIMS2	74
GO:0050806 positive regulation of synaptic transmission	0.0195802017310961	ADORA1, CHRNB2, DRD2, EGFR, MME, NFATC4, NRGN, NTSR1, SNAP25, STX1A, SYT1, NRXN1, RIMS2, PLK2, FAM107A, NLGN1, IGSF9B, RIMS1, UNC13A, SYT12	118
GO:0032729 positive regulation of interferon-gamma production	0.019742076545619	IRF8, IL12RB2, PDE4B, TLR4, TNFSF4, WNT5A, ZP3, FZD5, IL18R1	40
GO:0048168 regulation of neuronal synaptic plasticity	0.019742076545619	CAMK2B, DRD2, SYP, SYT4, PPFIA3, UNC13A, SLC4A10, MCTP1, ACP4	40
GO:0060324 face development	0.019742076545619	ALDH1A3, ASPH, BBS4, COL1A1, DLX5, RRAS, WNT5A, ALDH1A2, CRISPLD1	40
GO:0021756 striatum development	0.020032711144521	ALDH1A3, BBS4, DRD2, INHBA, CNTNAP2	16
GO:0032331 negative regulation of chondrocyte differentiation	0.020032711144521	GLI2, SNAI2, ADAMTS7, GREM1, CHADL	16
GO:0097205 renal filtration	0.020032711144521	ADORA1, MCAM, PDGFB, CORO2B, ADGRF5	16
GO:0097440 apical dendrite	0.020032711144521	MAP2, ITSN1, PPARGC1A, SLC4A10, SEZ6	16
GO:0001558 regulation of cell growth	0.0200380120501776	AGTR1, BCL2, CEACAM1, CDKN1B, CRABP2, CRYAB, CYP27B1, DSCAM, HBEGF, EGFR, EPHA7, SFN, IGFBP3, IGFBP5, INHBA, L1CAM, LMX1A, MAP2, NPR1, NRCAM, PPARG, ROS1, SFRP1, SYT1, SYT4, TGFB2, WNT5A, TNK1, SPHK1, SEMA5A, SLIT2, CPNE6, RIMS2, SGK2, OLFM1, FAM107A, RIMS1, UNC13A, FSTL4, LPAR3, SGK3, C8orf44-SGK3, GREM1, N6AMT1, SEMA3G, NDRG3, CAPRIN2, TRIM46, SYT2	342
GO:0098656 anion transmembrane transport	0.0201403473392273	ABCA1, SLC25A20, CFTR, CLCN5, GABRD, LRP2, NTSR1, FXYD3, SLC1A1, SLC1A2, SLC4A3, SLC3A1, SLC16A1, SLC4A4, SLC16A3, SLC4A8, SLC23A1, SLC35B1, SLC6A14, SLC7A8, STK39, ANO1, SLC7A10, SLC4A10, SLC16A10, ANO6, SLC37A2, SLC25A42	180
GO:0050954 sensory perception of mechanical stimulus	0.0203283209579703	CDKN1B, CHRNB2, COL1A1, COL2A1, COL4A3, CRYM, FYN, GJB2, LRP2, MYO1A, ROR1, SNAI2, CDC14A, ASIC3, USH1C, SPRY2, DCDC2, SOBP, SPTBN4, SRRM4, OTOGL	126
GO:0048608 reproductive structure development	0.0204049312776787	AFP, AR, BCL2, PRDM1, BMP7, CDKN1B, CDX2, CYP27B1, DLX3, EGFR, FKBP4, FOXO3, GATA2, GJB2, GLI2, GLI3, HES1, HSPA5, INHBA, KRT19, LRP2, MDFI, MME, SERPINA5, PDGFB, PDGFRB, PGR, PPARG, PTPRN, SFRP1, SRD5A1, STC1, TFAP2C, TGFB2, NKX2-1, VGF, WNT2, WNT5A, ZP3, FZD5, AKR1C3, TNFSF10, SLIT2, MAMLD1, BASP1, HEY1, TESC, WDR19, UMODL1, APELA	359
GO:0098588 bounding membrane of organelle	0.0206520982035388	AMPH, ANXA1, ANXA2, ARG1, ASPH, ASS1, ATP2A3, BBS4, BCL2, CEACAM1, BTC, CAMK2B, MS4A3, CD44, CFTR, CLCN5, COL6A1, CPE, CYBB, CYP27B1, DAB2, LOC112267931, DRD2, DSC1, HBEGF, EEF1A2, EGF, EGFR, F5, FABP5, FCGR2A, FCGR2C, FKBP1B, FOXO3, FZD2, GAD1, B4GALNT1, GCNT1, GHRHR, GRIA2, HK2, ITPR1, KCNH1, LRP2, MAN1A1, MAOA, MFNG, MME, CEACAM6, NCAM1, NOS1, NRGN, GPR143, SERPINA5, PDGFB, PGR, SERPINA1, PIGR…	1698
GO:0060284 regulation of cell development	0.0207080622730325	ADRA2C, ATOH1, BCL2, BMP7, CAMK2B, CHRNB2, CRABP2, DRD2, DSCAM, EFNB2, EPHA7, FKBP1B, FKBP4, FOXO3, FYN, GATA2, GLI2, GLI3, HES1, HSPA5, L1CAM, LIG4, LMX1A, LRP2, LTF, LYN, MAP2, MDK, MEIS1, MME, MYB, NAP1L2, NBL1, MICOS10-NBL1, NEDD4, NFATC4, NOS1, NRCAM, SERPINI1, PPARG, PPP3CA, PROC, PTPRG, S100A10, SDC2, SFRP1, ITSN1, SHOX2, SNAP25, SOX2, SYT1, SYT4, TERT, TNFRSF1A, VLDLR, WNT5A, AXIN2, KALRN…	718
GO:0070838 divalent metal ion transport	0.0207141962207211	ANXA2, ATP2A3, ATP2B4, BCL2, CACNA1B, CACNA2D1, CAMK2B, CHRNB2, CYP27B1, DDIT3, DMD, DRD2, EGF, FKBP1B, FYN, GNAO1, GPR35, IL16, ITPR1, LYN, NOS1, NTSR1, PDE4B, PDGFB, PDGFRB, PPP3CA, SPINK1, STC1, RGS9, CACNA1H, CACNA1G, RAMP1, CYSLTR1, RASA3, LPAR3, ATP2C1, CACNG4, SLC40A1, TRPM4, MCOLN3, TRPV6, TRPC7, SLC41A2, CRACR2A, SLC39A13, NIPAL1, BHLHA15, ANO6, STAC3	351
GO:0007588 excretion	0.0210295502188278	ADORA1, AGTR1, CHRNB2, CLCN5, DRD2, HMOX1, MDK, NPR1, STC1, AMN	47
GO:0005246 calcium channel regulator activity	0.0210824720430569	FKBP1B, ITPR1, NPY, STX1A, NRXN1, NRXN2, SGK3, C8orf44-SGK3, CACNG4	34
GO:0008146 sulfotransferase activity	0.0210824720430569	SULT1C2, CHST2, HS3ST4, HS3ST3B1, SULT1C4, CHST15, CHST8, GAL3ST4	34
GO:0016248 channel inhibitor activity	0.0210824720430569	BCL2, CFTR, FKBP1B, ITPR1, NEDD4, STX1A, VAMP8, WNK4	34
GO:0042692 muscle cell differentiation	0.0212889570577763	BCL2, KLF5, CEACAM5, DMD, EFNB2, FLNC, HES1, IGFBP5, KCNH1, KRT19, LOX, FOXO4, NFATC4, NOS1, PDGFB, PDGFRB, PPP3CA, SHOX2, TBX2, TTN, ADAM12, FZD7, CACNA1H, DYRK1B, GDF15, NEBL, OBSL1, HEY1, MYOF, GREM1, CDON, MYO18B, TANC1, SIK1, BHLHA15, RBM24, STAC3, SYPL2	261
GO:0001977 renal system process involved in regulation of blood volume	0.0213042334022926	ADORA1, PDGFB, CORO2B, CYP4F12	11
GO:0014733 regulation of skeletal muscle adaptation	0.0213042334022926	CAMK2B, IGFBP5, PPP3CA, TNNT1	11
GO:0015697 quaternary ammonium group transport	0.0213042334022926	SLC25A20, SLC22A3, SLC22A4, SLC25A48	11
GO:0033197 response to vitamin E	0.0213042334022926	ARG1, COL1A1, FKBP1B, PPARG	11
GO:0042635 positive regulation of hair cycle	0.0213042334022926	TERT, TGFB2, WNT5A, HPSE	11
GO:0052695 cellular glucuronidation	0.0213042334022926	UGT2B4, UGT2B11, UGT1A1, UGT1A3	11
GO:0055003 cardiac myofibril assembly	0.0213042334022926	PDGFRB, TTN, NEBL, OBSL1	11
GO:0060601 lateral sprouting from an epithelium	0.0213042334022926	AR, BMP7, GLI2, WNT5A	11
GO:0071285 cellular response to lithium ion	0.0213042334022926	ADCY7, CDKN1B, LIG4, NFATC4	11
GO:0097154 GABAergic neuron differentiation	0.0213042334022926	DRD2, GATA2, INHBA, NKX2-1	11
GO:1902337 regulation of apoptotic process involved in morphogenesis	0.0213042334022926	BMP7, HNF1B, TGFB2, TNFRSF1A	11
GO:1904748 regulation of apoptotic process involved in development	0.0213042334022926	BMP7, HNF1B, TGFB2, TNFRSF1A	11
GO:0005248 voltage-gated sodium channel activity	0.0213042334022926	SCN2A, SCN8A, HCN4, SCN3B	11
GO:0008106 alcohol dehydrogenase (NADP+) activity	0.0213042334022926	AKR1C1, AKR1C2, AKR1C3, RDH12	11
GO:0015145 monosaccharide transmembrane transporter activity	0.0213042334022926	SLC2A3, SLC2A5, SLC5A1, SLC23A1	11
GO:0016641 oxidoreductase activity, acting on the CH-NH2 group of donors, oxygen as acceptor	0.0213042334022926	AOC2, LOX, MAOA, AOC3	11
GO:0061008 hepaticobiliary system development	0.0213072608865586	AK4, ARG1, ASS1, CEACAM1, EGFR, GLI3, HMOX1, HES1, IHH, JARID2, MDK, SRD5A1, HNF1A, HNF1B, VTN, ALDH1A2, CLDN1, LSR, UGT1A1, LIMS2	119
GO:0048568 embryonic organ development	0.0213240967429798	ALDH1A3, ATOH1, BBS4, PRDM1, BMP7, CDX2, COL2A1, DLX5, EGFR, FZD2, GATA2, GLI2, GLI3, HOXB7, HOXC9, HES1, IHH, CXCL8, KRT19, MDFI, PAX5, PDGFB, SHOX2, TBX2, TBX15, HNF1B, TGFB2, TGFBR2, KDM6A, WNT2, WNT5A, FZD5, TEAD2, ALDH1A2, MAFB, USH1C, TSHZ1, SPRY2, YAP1, NES, HEY1, WNT16, SOBP, WDR19, PKDCC, STOX1, APELA	335
GO:0071560 cellular response to transforming growth factor beta stimulus	0.0216774388066651	ARG1, CDKN2B, COL1A1, DAB2, LOC112267931, FYN, NR3C1, HPGD, HSPA5, LOX, SMAD7, PXN, SFRP1, TGFB2, TGFBR2, NKX2-1, WNT2, WNT5A, YES1, ADAM9, CLDN1, GDF15, PPARGC1A, PEG10, BAMBI, TWSG1, PBLD, ZNF703, HTRA3, CD109	189
GO:0002088 lens development in camera-type eye	0.0217438840296587	SHROOM2, CDKN1B, CRYAB, MEIS1, TGFBR2, TMOD1, WNT2, WNT5A, TDRD7, CDON, WNT5B	54
GO:0006690 icosanoid metabolic process	0.0217439182577708	CYP1B1, CYP2C8, AKR1C2, FABP5, GSTA1, HPGD, CYP4F3, PLA2G5, TBXAS1, TNFRSF1A, AKR1C3, CYP4F8, MGLL, CYP4F12	75
GO:0050890 cognition	0.021755967701065	ADORA1, BBS4, BCHE, CHRNB2, DRD2, EGFR, FYN, LMX1A, MAP1A, MDK, MME, NFATC4, NPTX2, NRGN, NTSR1, PDE1B, SCN2A, ST3GAL4, SNAP25, SYT4, VLDLR, FZD9, KALRN, NRXN1, NRXN2, ATP8A1, PLK2, FAM107A, SLC24A2, CNTNAP2, SOBP, TANC1, ADGRF1, TAFA2	229
GO:0051480 regulation of cytosolic calcium ion concentration	0.0218327155753018	ADORA1, AGTR1, ANXA2, ATP2B4, BCL2, CACNA2D1, DDIT3, DMD, DRD2, FKBP1B, FYN, GALR1, GATA2, GPR35, ITPR1, KCNK3, LYN, NOS1, NTSR1, P2RY1, WNT5A, FZD9, LPAR2, TSPOAP1, CIB2, CYSLTR1, RASA3, LPAR3, TRPM4, MCOLN3, TRPV6, TMEM178A	213
GO:0021884 forebrain neuron development	0.0219035153051826	DRD2, WNT5A, SLIT2, ATF5, SLC4A10, DCLK2	22
GO:0046633 alpha-beta T cell proliferation	0.0219035153051826	ELF4, TGFBR2, TNFSF4, MAPK8IP1, TWSG1, RASAL3	22
GO:0046639 negative regulation of alpha-beta T cell differentiation	0.0219035153051826	ANXA1, GLI3, IHH, SMAD7, TNFSF4, ZC3H12A	22
GO:0050820 positive regulation of coagulation	0.0219035153051826	APOH, F12, THBD, TLR4, HPSE, ANO6	22
GO:0048048 embryonic eye morphogenesis	0.0219616035824981	ALDH1A3, BMP7, IHH, TBX2, WNT5A, FZD5, WNT16	28
GO:0071675 regulation of mononuclear cell migration	0.0219616035824981	LYN, MDK, NBL1, MICOS10-NBL1, PLA2G7, SLIT2, GREM1, ANO6	28
GO:0016709 oxidoreductase activity, acting on paired donors, with incorporation or reduction of molecular oxygen, NAD(P)H as one donor, and incorporation of one atom of oxygen	0.0219616035824981	CYP27B1, AKR1C1, AKR1C2, CYP4F3, NOS1, AKR1C3, CYP4F12	28
GO:0007215 glutamate receptor signaling pathway	0.0220036860688636	DLG2, FYN, GRIA2, GRID1, GRM4, SSTR1, RGS9, PPARGC1A, NLGN1, UNC13A, CACNG4, CPEB4, CNIH3	68
GO:0016529 sarcoplasmic reticulum	0.0220315709539668	ANK1, ASPH, ATP2A3, CACNA2D1, CAMK2B, FKBP1B, HK2, NOS1, RTN2, MANF, RASD1, P3H2	61
GO:0031344 regulation of cell projection organization	0.0225185958716326	BBS4, BMP7, KLF5, CAMK2B, CD44, CHRNB2, CRABP2, DSCAM, EFNB2, EPHA7, FKBP1B, FKBP4, FYN, HSPA5, L1CAM, LYN, MAP2, MDK, NEDD4, NFATC4, NRCAM, SERPINI1, PPP3CA, PTPRG, SDC2, SFRP1, ITSN1, SHOX2, SNAP25, SYT1, SYT4, VLDLR, WNT5A, KALRN, SEMA5A, KLF4, SLIT2, CPNE6, FEZ1, STT3A-AS1, RIMS2, LZTS3, MAGI2, USH1C, SPRY2, OLFM1, PLK2, CDC42EP1, NLGN1, RIMS1, UNC13A, FSTL4, OBSL1, LPAR3, DCDC2, EPS8L1, SEMA…	539
GO:0010594 regulation of endothelial cell migration	0.0226671102514967	ANXA1, APOH, CEACAM1, GATA2, HMOX1, PDGFB, PPARG, PTPRM, STAT5A, STC1, WNT5A, PLPP3, SEMA5A, KLF4, SLIT2, PLK2, CARD10, SMOC2, ZC3H12A, ATOH8, STARD13, SPRED1	135
GO:0048469 cell maturation	0.0226671102514967	BCL2, BTK, CFTR, FOXO3, GATA2, GHRHR, HES1, IHH, NRCAM, NR4A2, PGR, PPARG, SPINK1, FZD5, NFASC, CNTNAP2, TFCP2L1, FAM20C, SPTBN4, NTN4, TDRD5, BHLHA15	135
GO:0030017 sarcomere	0.0226671102514967	ANK1, ATP2B4, CRYAB, DMD, FKBP1B, FLNC, KCNN2, KRT19, NOS1, PDE4B, PPP3CA, SCN8A, TMOD1, TNNT1, TTN, MYOT, NEBL, OBSL1, SCN3B, MYO18B, FBXO32, SYNPO2	135
GO:0014066 regulation of phosphatidylinositol 3-kinase signaling	0.0228941564514586	CEACAM1, EGFR, ERBB3, FYN, GAB1, LYN, NEDD4, PDGFB, PDGFRB, PIP4K2A, TGFB2, KLF4, WNT16, PIP4K2C, PIK3IP1, PIK3AP1	90
GO:0120035 regulation of plasma membrane bounded cell projection organization	0.0230032793472597	BBS4, BMP7, KLF5, CAMK2B, CD44, CHRNB2, CRABP2, DSCAM, EFNB2, EPHA7, FKBP1B, FKBP4, FYN, HSPA5, L1CAM, LYN, MAP2, MDK, NEDD4, NFATC4, NRCAM, SERPINI1, PPP3CA, PTPRG, SDC2, SFRP1, ITSN1, SHOX2, SNAP25, SYT1, SYT4, VLDLR, WNT5A, KALRN, SEMA5A, KLF4, SLIT2, CPNE6, FEZ1, STT3A-AS1, RIMS2, LZTS3, MAGI2, USH1C, OLFM1, PLK2, CDC42EP1, NLGN1, RIMS1, UNC13A, FSTL4, OBSL1, LPAR3, DCDC2, EPS8L1, SEMA3G, PAR…	531
GO:0010596 negative regulation of endothelial cell migration	0.0230260624187996	APOH, PPARG, PTPRM, STC1, KLF4, SLIT2, CARD10, STARD13, SPRED1	41
GO:0030834 regulation of actin filament depolymerization	0.0230260624187996	GSN, TMOD1, SEMA5A, VILL, KIAA1211, SPTBN4, SCIN, PLEKHH2, CARMIL2	41
GO:0032964 collagen biosynthetic process	0.0230260624187996	ARG1, COL1A1, IHH, MYB, PDGFRB, PPARG, ADAMTS3, ERRFI1, RCN3	41
GO:0043113 receptor clustering	0.0230260624187996	GSN, PIGR, FZD9, NRXN1, NRXN2, MAGI2, NLGN1, WDR19, SHISA6	41
GO:0014704 intercalated disc	0.0230260624187996	ATP1A1, DSC2, DSG2, NRAP, PGM5, SCN2A, GJC1, OBSL1, SPTBN4	41
GO:0010959 regulation of metal ion transport	0.0232695377026876	ADORA1, ATP1A1, ATP2B4, BCL2, CACNA1B, CACNA2D1, CAMK2B, DMD, DRD2, EGF, FKBP1B, FYN, GNAO1, GPR35, IL16, KCNC1, KCNH2, KCNN2, KCNS2, LYN, NEDD4, NOS1, NTSR1, PDE4B, PDGFB, PDGFRB, SPINK1, STC1, KCNAB2, RGS9, LPAR3, STK39, TESC, SCN3B, SPTBN4, WNK4, CRACR2A, SIK1, ANO6, STAC3	279
GO:1902904 negative regulation of supramolecular fiber organization	0.0232814943275604	BBS4, CRYAB, FKBP4, GSN, MAP2, MID1, TMOD1, HIP1R, SLIT2, CORO2B, TMEFF2, VILL, KIAA1211, SPTBN4, SCIN, PLEKHH2, CARMIL2, CHADL	105
GO:0061458 reproductive system development	0.0234337341240727	AFP, AR, BCL2, PRDM1, BMP7, CDKN1B, CDX2, CYP27B1, DLX3, EGFR, FKBP4, FOXO3, GATA2, GJB2, GLI2, GLI3, HES1, HSPA5, INHBA, KRT19, LRP2, MDFI, MME, SERPINA5, PDGFB, PDGFRB, PGR, PPARG, PTPRN, SFRP1, SRD5A1, STC1, TFAP2C, TGFB2, NKX2-1, VGF, WNT2, WNT5A, ZP3, FZD5, AKR1C3, TNFSF10, SLIT2, MAMLD1, BASP1, HEY1, TESC, WDR19, UMODL1, APELA	362
GO:0065007 biological regulation	0.0235421608634044	ABCA1, ACADL, ACP5, ADARB1, ADCY2, ADCY7, PLIN2, ADORA1, ADRA2C, AFP, AGTR1, ALB, ALCAM, ALDH1A3, ANK1, ANXA1, ANXA2, ANXA4, BIRC3, APOH, KLK3, AR, ARG1, ARHGDIG, RHOH, ASPH, ASS1, ATOH1, ATP1A1, ATP2A3, ATP2B4, BBS4, BCHE, BCL2, CEACAM1, PRDM1, BNC1, BMP7, BTC, KLF5, BTK, C1R, MYRF, CA8, CACNA1B, CACNA2D1, CAMK2B, CAMP, CCNE1, MS4A3, ENTPD2, CD44, CDC25C, CDH3, CDH17, CDK6, CDKN1B, CDKN2B, CDO1,…	9024
GO:0019932 second-messenger-mediated signaling	0.0237295132019384	ABCA1, ADCY2, ADCY7, AGTR1, ATP2B4, BTK, DMD, EGFR, EPHA5, ERBB3, FKBP1B, NR5A2, GALR1, GHRHR, GUCY1A2, CXCL8, ITPR1, NOS1, NPR1, GPR143, PPP3CA, PTGER2, SPINK1, KSR1, SPHK1, RIMS2, RAMP1, PDE10A, LINC00473, RASD1, GNG2, TRPM4, ADGRG6, ARRDC3, MCTP1, OR51E2, NCALD, BHLHA15, ADGRF1	263
GO:0072511 divalent inorganic cation transport	0.0238187587046914	ANXA2, ATP2A3, ATP2B4, BCL2, CACNA1B, CACNA2D1, CAMK2B, CHRNB2, CYP27B1, DDIT3, DMD, DRD2, EGF, FKBP1B, FYN, GNAO1, GPR35, IL16, ITPR1, LYN, NOS1, NTSR1, PDE4B, PDGFB, PDGFRB, PPP3CA, SPINK1, STC1, RGS9, CACNA1H, CACNA1G, RAMP1, CYSLTR1, RASA3, LPAR3, ATP2C1, CACNG4, SLC40A1, TRPM4, MCOLN3, TRPV6, TRPC7, SLC41A2, CRACR2A, SLC39A13, NIPAL1, BHLHA15, ANO6, STAC3	354
GO:0032370 positive regulation of lipid transport	0.0241610739568065	ABCA1, ANXA2, GALR1, MYB, NTSR1, MAP2K6, LRAT, ATP8A1, PLA2R1, ABCA12	48
GO:0048645 animal organ formation	0.0241610739568065	AR, BMP7, GLI2, GLI3, HES1, LRP2, TGFBR2, WNT2, WNT5A, AXIN2	48
GO:0007606 sensory perception of chemical stimulus	0.0241832066089877	BBS4, CST1, CST2, CST4, DRD2, FZD2, PIGR, ASIC3, B3GNT2, OR2B6, REEP2, CFAP69, OR51E2, OR51E1	76
GO:0043523 regulation of neuron apoptotic process	0.0244182669498022	BCL2, DDIT3, NQO1, EPHA7, ERBB3, FOXO3, FYN, GRM4, HMOX1, LIG4, MDK, MYB, NFATC4, NR4A2, ITSN1, TERT, TGFB2, FZD9, SIGMAR1, NES, PPARGC1A, FAIM2, TRIM2, RETREG1, CPEB4, AKT1S1, AGAP2	175
GO:0006942 regulation of striated muscle contraction	0.0246113505619483	ADORA1, ATP1A1, DMD, DSC2, DSG2, FKBP1B, SMAD7, NOS1, PDE4B, STC1, HCN4, TRPM4, ZC3H12A	69
GO:0032649 regulation of interferon-gamma production	0.0248139821088414	IRF8, IL12RB2, INHBA, PDE4B, TLR4, TNFSF4, WNT5A, ZP3, FZD5, IL18R1, IL36RN, ZC3H12A	62
GO:1902803 regulation of synaptic vesicle transport	0.0248139821088414	CHRNB2, DRD2, MAP2, P2RY1, STX1A, SYN1, SYP, SYT1, SYT4, STXBP5L, CPLX1, NLGN1	62
GO:0052547 regulation of peptidase activity	0.0248379754685692	BIRC3, ASPH, CD44, COL4A3, CRYAB, CST1, CST2, CST4, CST5, CSTA, EPHA7, FYN, SFN, GSN, ANOS1, LTF, LYN, MAGEA3, PCOLCE, SERPINB8, PLAUR, PPARG, RENBP, SLPI, SOX2, SPINK1, VTN, TNFSF10, TNFRSF10A, HIP1R, KLF4, ST18, SPOCK2, NLRP1, TNFAIP8, BEX3, CPAMD8, SPOCK3, RCN3, UMODL1, CD109, COL28A1, ITIH6	305
GO:0060412 ventricular septum morphogenesis	0.0249070571577926	FZD2, HES1, SMAD7, TGFB2, TGFBR2, WNT5A, SLIT2, HEY1	35
GO:0060076 excitatory synapse	0.0249070571577926	GRIA2, PDE4B, SYP, SYT1, BSN, SLC16A3, NLGN1, SHISA6	35
GO:0090101 negative regulation of transmembrane receptor protein serine/threonine kinase signaling pathway	0.0251831372273376	HSPA5, LRP2, SMAD7, NBL1, MICOS10-NBL1, SFRP1, TGFBR2, NKX2-1, WNT5A, MAGI2, PEG10, BAMBI, GREM1, TWSG1, PBLD, HTRA3, CD109	91
GO:0016616 oxidoreductase activity, acting on the CH-OH group of donors, NAD or NADP as acceptor	0.0251831372273376	ADH1C, ADH6, AKR1C1, AKR1C2, HPGD, ME1, UGDH, KCNAB2, RDH16, HSD17B6, AKR1C3, DHRS9, DHRS2, ABCC4, AKR1E2, RDH12	91
GO:0098805 whole membrane	0.0253556165836038	ABCA1, ADCY2, AMPH, ANXA1, ANXA2, BIRC3, ARG1, ASS1, ATP1A1, ATP2B4, BCL2, CEACAM1, BTC, BTK, CAMK2B, MS4A3, CD44, CFTR, CHRNB2, CLCN5, COL6A1, CPE, CYBB, CYP27B1, DAB2, LOC112267931, DMD, DRD2, DSC1, HBEGF, EEF1A2, EGF, EGFR, FABP5, FCGR2A, FCGR2C, FOXO3, FYN, FZD2, GAD1, GHRHR, GRIA2, HK2, HMOX1, ITPR1, KCNH1, LIPE, LRP2, LYN, MAOA, MME, MYO1A, CEACAM6, NOS1, NRGN, NTSR1, GPR143, SERPINA5, PGR,…	1355
GO:0030136 clathrin-coated vesicle	0.0253647289763187	BTC, CFTR, DAB2, LOC112267931, HBEGF, EGF, EGFR, FZD2, GAD1, LRP2, NRGN, SYT1, TGFA, VWF, WNT5A, FZD5, AP3B2, VAMP8, HIP1R, CPNE6, TNK2, WIPI1, NCALD, SGIP1, SYT2	152
GO:0007568 aging	0.0254846411096752	ARG1, ASS1, BCL2, CDK6, CDKN2B, CRYAB, DDC, NQO1, FOXO3, GHRHR, GJB2, GNAO1, GSN, IGFBP2, IGFBP5, KRT14, FOXO4, MME, P2RY1, PAX5, PDGFRB, PPP3CA, PRELP, SLC1A2, TBX2, TERT, TGFBR2, HMGA2, CLDN1, PLK2, PPARGC1A, PLA2R1, NUP62, TFCP2L1, WNT16, YPEL3	248
GO:0052548 regulation of endopeptidase activity	0.0258005612241919	BIRC3, ASPH, CD44, COL4A3, CRYAB, CST1, CST2, CST4, CST5, CSTA, EPHA7, FYN, SFN, GSN, ANOS1, LTF, LYN, MAGEA3, SERPINB8, PLAUR, PPARG, RENBP, SLPI, SOX2, SPINK1, VTN, TNFSF10, TNFRSF10A, HIP1R, KLF4, ST18, SPOCK2, NLRP1, TNFAIP8, BEX3, CPAMD8, SPOCK3, CD109, COL28A1, ITIH6	281
GO:0050807 regulation of synapse organization	0.0259124876555659	CAMK2B, CHRNB2, DRD2, EPHA7, FYN, NFATC4, NRCAM, PCDH8, SEMA3F, ITSN1, WNT5A, FZD9, KALRN, NRXN1, LZTS3, NLGN1, FLRT1, LRFN2, LRRN1, ABHD17C, CAPRIN2, CAMKV, CTTNBP2, MDGA1, SHISA6, LRTM2	168
GO:0016758 transferase activity, transferring hexosyl groups	0.0259124876555659	B4GALNT1, GCNT1, MFNG, PYGL, UGT2B4, UGT8, B3GALT2, GYG2, GCNT3, B3GNT2, UGT2B11, MGAT4A, COLGALT2, B3GAT1, UGT1A1, UGT1A3, GALNT10, CSGALNACT1, GALNT14, GALNT12, LARGE2, GCNT7, UGT3A2, B4GALNT3, B4GALNT4, GALNTL6	168
GO:0031668 cellular response to extracellular stimulus	0.0259997587528185	ALB, BCL2, CDKN2B, COL1A1, CYBB, CYP27B1, DSC2, FYN, HMOX1, HSPA5, LYN, NR4A2, P2RY1, P2RY2, PPARG, SFRP1, SLC1A2, SNAI2, SRD5A1, HSP90B1, AKR1C3, MYH13, CARTPT, CIB2, FAM107A, SESN1, GDAP1, TRPM4, WIPI1, ZC3H12A, CPEB4, BHLHA15, RNF152	224
GO:0002313 mature B cell differentiation involved in immune response	0.0260001591600082	CDH17, MFNG, ITM2A, DOCK10, DOCK11	17
GO:0010801 negative regulation of peptidyl-threonine phosphorylation	0.0260001591600082	SMAD7, SPRY2, DDIT4, SPRED1, SPRED2	17
GO:0014912 negative regulation of smooth muscle cell migration	0.0260001591600082	IGFBP3, IGFBP5, SLIT2, TRIB1, PPARGC1A	17
GO:0031290 retinal ganglion cell axon guidance	0.0260001591600082	ALCAM, EPHA7, NRCAM, PTPRM, SLIT2	17
GO:0033688 regulation of osteoblast proliferation	0.0260001591600082	BCL2, LTF, SFRP1, HPSE, GREM1	17
GO:0036150 phosphatidylserine acyl-chain remodeling	0.0260001591600082	PLA2G5, OSBPL8, PLA2G4E, LPCAT4, PLA2G4D	17
GO:0043501 skeletal muscle adaptation	0.0260001591600082	CAMK2B, IGFBP5, PPP3CA, TNNT1, PPARGC1A	17
GO:0050718 positive regulation of interleukin-1 beta secretion	0.0260001591600082	ORM2, TLR4, WNT5A, FZD5, NLRP1	17
GO:0060396 growth hormone receptor signaling pathway	0.0260001591600082	LYN, PRLR, PXN, STAT5A, GDF15	17
GO:0071318 cellular response to ATP	0.0260001591600082	P2RY1, P2RY2, HSP90B1, CIB2, TRPM4	17
GO:0099068 postsynapse assembly	0.0260001591600082	WNT5A, NRXN1, NRXN2, MAGI2, NLGN1	17
GO:0009975 cyclase activity	0.0260001591600082	ADCY2, ADCY7, GUCY1A2, NPR1, DGLUCY	17
GO:0006898 receptor-mediated endocytosis	0.0262352007613299	ALB, ANXA2, CEACAM1, DAB2, LOC112267931, DRD2, EFNB2, EGF, CXCL8, LRP2, NEDD4, SNAP25, TGFBR2, HSP90B1, VLDLR, VTN, APLN, HIP1R, MAGI2, TNK2, RAMP1, RAB31, PLA2R1, GREM1, STAB2, ACKR3, TMEM108, AMN, SGIP1, APELA	192
GO:0061564 axon development	0.0263409509225242	ADARB1, ALCAM, ATOH1, BCL2, BMP7, CHRNB2, CRABP2, DLX5, DRD2, DSCAM, EPHA5, EPHA7, FKBP1B, FYN, GAB1, GLI2, GLI3, ANOS1, L1CAM, LMX1A, MAP2, MATN2, NCAM1, NEFH, NRCAM, NR4A2, PTPRM, SEMA3F, SHOX2, NKX2-1, VLDLR, WNT5A, KLF7, SEMA5A, DCLK1, KLF4, SLIT2, NRXN1, MYOT, FEZ1, STT3A-AS1, OLFM1, B3GNT2, FSTL4, NFASC, LPAR3, SH3KBP1, SEMA3G, SEMA6A, SPTBN4, NTN4, TRIM46	373
GO:0007605 sensory perception of sound	0.0263818868247957	CDKN1B, CHRNB2, COL1A1, COL2A1, COL4A3, CRYM, GJB2, LRP2, MYO1A, ROR1, SNAI2, CDC14A, USH1C, SPRY2, DCDC2, SOBP, SPTBN4, SRRM4, OTOGL	114
GO:0003382 epithelial cell morphogenesis	0.0264203666656847	AR, IHH, STC1, POF1B, COL18A1, FRMD6, VSIG1	29
GO:0021955 central nervous system neuron axonogenesis	0.0264203666656847	ADARB1, CHRNB2, GLI2, NR4A2, DCLK1, SLIT2, SPTBN4	29
GO:0034405 response to fluid shear stress	0.0264203666656847	ABCA1, ASS1, SMAD7, PDGFRB, ADAM9, KLF4, MTSS1	29
GO:0051693 actin filament capping	0.0264203666656847	GSN, TMOD1, VILL, KIAA1211, SPTBN4, SCIN, CARMIL2	29
GO:0017046 peptide hormone binding	0.0264203666656847	GALR1, GHRHR, INHBA, NPR1, PRLR, RAMP1, SLC40A1	29
GO:0070161 anchoring junction	0.0266600591037841	ALCAM, ANXA1, ANXA2, SHROOM2, CEACAM1, CD44, CNN3, DAB2, LOC112267931, DSC1, DSC2, DSG2, EFNB2, EGFR, FLNC, FZD2, GSN, HSPA5, L1CAM, LMO7, LYN, SMAD7, MCAM, MME, NRAP, PDGFRB, PGM5, PLAUR, PTPRM, PXN, RPL3, RPS9, RRAS, SDC4, SVIL, HSP90B1, YES1, PLPP3, ADAM9, TJP2, AKAP12, ARPC1B, TNK2, CORO2B, CIB2, PROCR, CDC42EP1, FAM107A, ITGA11, NFASC, FLRT1, REXO2, SH3KBP1, LIMS2, KIAA1210, SPTBN4, TNS3, PO…	475
GO:0045620 negative regulation of lymphocyte differentiation	0.0266821072313259	ANXA1, GLI3, IHH, INHBA, SMAD7, MDK, SFRP1, TNFSF4, ZC3H12A	42
GO:0050710 negative regulation of cytokine secretion	0.0266821072313259	ANXA1, ANXA4, CD200, PTGER4, IL1R2, IL36RN, BANK1, ZC3H12A, C1QTNF3	42
GO:0061005 cell differentiation involved in kidney development	0.0266821072313259	GLI3, HES1, PDGFB, MTSS1, MAGI2, BASP1, YAP1, WWTR1, GREM1	42
GO:0070206 protein trimerization	0.0266821072313259	ARG1, COL1A1, COL6A1, SLC1A2, SIGMAR1, NUP62, STEAP4, C1QTNF3, MLKL	42
GO:0043066 negative regulation of apoptotic process	0.0266975499935836	ADORA1, ALB, ANXA1, ANXA4, BIRC3, APOH, AR, ATOH1, BCL2, BMP7, BTC, CD44, CDKN1B, CEACAM5, COL2A1, CRYAB, DAB2, LOC112267931, NQO1, TSC22D3, EGFR, ERBB3, FYN, GATA2, GLI2, GLI3, SFN, HMOX1, HSPA5, IHH, LIG4, LTF, MAGEA3, MDK, CEACAM6, NFATC4, NTSR1, NR4A2, PDGFRB, PLAUR, DNAJC3, PRLR, PROC, SFRP1, ITSN1, SNAI2, HNF1B, TCF7L2, TERT, HSP90B1, WNT5A, SCG2, HMGA2, FZD9, TNFSF10, TNFRSF10A, SPHK1, HIP…	691
GO:0017158 regulation of calcium ion-dependent exocytosis	0.0268202768159313	CHRNB2, DRD2, P2RY1, STX1A, SYN1, SYP, SYT1, SYT4, ZP3, STXBP5L, CPLX1, NLGN1, TRPV6, TRIM9	77
GO:0033559 unsaturated fatty acid metabolic process	0.0268202768159313	CYP1B1, CYP2C8, AKR1C2, FABP5, GSTA1, HPGD, CYP4F3, TBXAS1, TNFRSF1A, AKR1C3, CYP4F8, MGLL, ELOVL2, CYP4F12	77
GO:0043473 pigmentation	0.0268202768159313	SHROOM2, BBS4, BCL2, CDH3, DRD2, EDA, GLI3, IHH, GPR143, SNAI2, RAB32, SLC45A2, OR51E2, ANKRD27	77
GO:0045992 negative regulation of embryonic development	0.0270913270381096	BMP7, COL5A2, PRKACB, TBX2, WNT5A, FZD7	23
GO:0071295 cellular response to vitamin	0.0270913270381096	COL1A1, CYP27B1, PPARG, SFRP1, SNAI2, GDAP1	23
GO:1904037 positive regulation of epithelial cell apoptotic process	0.0270913270381096	FOXO3, GSN, AKR1C3, PPARGC1A, COL18A1, ANO6	23
GO:0015144 carbohydrate transmembrane transporter activity	0.0270913270381096	SLC2A3, SLC2A5, SLC5A1, SLC23A1, SLC45A2, SLC2A10	23
GO:0014074 response to purine-containing compound	0.0271961893095216	ASS1, CDO1, CFTR, COL1A1, HSPA5, IGFBP5, P2RY1, P2RY2, PLA2G5, PPARG, PTPRN, SRD5A1, STC1, THBD, HSP90B1, VGF, HCN4, CIB2, PPARGC1A, TRPM4	122
GO:0005088 Ras guanyl-nucleotide exchange factor activity	0.0271961893095216	EGF, ITSN1, KALRN, ARHGEF6, SH3BP5, PLEKHG3, RIN2, EPS8L1, PLEKHG6, ARHGEF40, RGL3, PLEKHG5, PREX1, ARHGEF28, RIN3, PREX2, DOCK11, PLEKHG4B, RASGEF1A, C12orf74, PLEKHG7	122
GO:1901616 organic hydroxy compound catabolic process	0.0276147506011232	CYP27B1, CYP4F3, MAOA, NTSR1, AKR1C3, NUDT3, SULT1C4, CYP39A1, HAO1, CYP4F12	49
GO:0048306 calcium-dependent protein binding	0.0276147506011232	ANXA1, ANXA2, ANXA4, S100P, SNAP25, STX1A, SYN1, SYT1, VLDLR, CABP1	49
GO:0030534 adult behavior	0.0276747303655251	BBS4, CHRNB2, DRD2, NPY, NTSR1, NR4A2, PAX5, SLC1A2, TMOD1, KALRN, NRXN1, NRXN2, CARTPT, CNTNAP2, SPTBN4, PREX2, SEZ6, SDK1	107
GO:0042133 neurotransmitter metabolic process	0.0276747303655251	ACP5, ASS1, ATP2B4, BCHE, CYP1B1, DDC, NQO1, GAD1, MAOA, NOS1, PDE1B, SRD5A1, TLR4, KLF4, NAALAD2, GCAT, UPB1, ZC3H12A	107
GO:0002028 regulation of sodium ion transport	0.027845151617466	ATP1A1, ATP2B4, DMD, DRD2, NEDD4, NOS1, STK39, TESC, SCN3B, SPTBN4, WNK4, SIK1	63
GO:0061053 somite development	0.027845151617466	CDX2, IHH, PAX1, PCDH8, PPP2R3A, SFRP1, KDM6A, WNT5A, AXIN2, ALDH1A2, WDR19, NKD1	63
GO:1903035 negative regulation of response to wounding	0.027845151617466	APOH, CEACAM1, CDKN1B, F12, MDK, PDGFB, PLAUR, PROC, THBD, VTN, ADTRP, CD109	63
GO:0021537 telencephalon development	0.0278739564574693	ALDH1A3, ATOH1, ATP2B4, BBS4, CDK6, DLX5, DNAH5, DRD2, EGFR, EPHA5, GLI3, HES1, INHBA, LMX1A, MDK, NPY, NRGN, PAX5, SLC1A2, SRD5A1, NKX2-1, WNT5A, SLIT2, FEZ1, STT3A-AS1, ATF5, CNTNAP2, CDON, TMEM108, MFSD2A, DCLK2	201
GO:0031669 cellular response to nutrient levels	0.0278739564574693	ALB, BCL2, CDKN2B, COL1A1, CYBB, CYP27B1, DSC2, FYN, HMOX1, HSPA5, P2RY1, P2RY2, PPARG, SFRP1, SNAI2, SRD5A1, HSP90B1, AKR1C3, MYH13, CARTPT, CIB2, FAM107A, SESN1, GDAP1, TRPM4, WIPI1, ZC3H12A, CPEB4, BHLHA15, RNF152	201
GO:0071559 response to transforming growth factor beta	0.0279089174639312	ARG1, CDKN2B, COL1A1, DAB2, LOC112267931, FYN, NR3C1, HPGD, HSPA5, LOX, SMAD7, PXN, SFRP1, TGFB2, TGFBR2, NKX2-1, WNT2, WNT5A, YES1, ADAM9, CLDN1, GDF15, PPARGC1A, PEG10, BAMBI, TWSG1, PBLD, ZNF703, HTRA3, CD109	193
GO:0001707 mesoderm formation	0.0279448631959948	BMP7, EYA2, INHBA, ITGB4, KDM6A, WNT5A, HMGA2, KLF4, TWSG1, WLS, APELA	56
GO:0009897 external side of plasma membrane	0.0284102077835423	ABCA1, ALCAM, ANXA1, CEACAM5, CHRNB2, EPHA5, MS4A2, GRIA2, LRP2, MCAM, NCAM1, NRCAM, SERPINA5, TGFBR2, TLR4, WNT2, ADAM9, NLGN1, SPA17, STAB2, UMODL1, AMOT	138
GO:0005794 Golgi apparatus	0.0284418366823004	ABCA1, ALB, ATP1A1, KLF5, MYRF, CD44, CLCN5, COL1A1, CPE, CRYAB, CYBB, EGFR, F5, B4GALNT1, GCNT1, KCNJ6, KCNS3, LRP2, LUM, LYN, MAN1A1, MFNG, MME, MUC2, NCAM1, NEDD4, NPY, NTSR1, GPR143, PDGFB, PDGFRB, SERPINA1, PLA2G5, PLAGL1, PRELP, PROC, PTPRN, RTN1, SDC2, SDC4, SECTM1, SI, ST6GAL1, ST3GAL1, ST3GAL4, ST3GAL3, SNAP25, SYN1, SYT1, SYT4, TGFA, TNFRSF1A, VGF, VTN, WNT5A, YES1, FZD5, AP3B2, ST8SIA2…	1261
GO:0019935 cyclic-nucleotide-mediated signaling	0.0286260140128645	ABCA1, ADCY2, ADCY7, ATP2B4, EPHA5, GALR1, GHRHR, NOS1, NPR1, PTGER2, KSR1, RIMS2, RAMP1, PDE10A, LINC00473, GNG2, ADGRG6, ARRDC3, OR51E2, ADGRF1	115
GO:0033689 negative regulation of osteoblast proliferation	0.0286864875171931	BCL2, SFRP1, GREM1	7
GO:0061042 vascular wound healing	0.0286864875171931	MCAM, HPSE, SMOC2	7
GO:0071670 smooth muscle cell chemotaxis	0.0286864875171931	MDK, PDGFRB, SLIT2	7
GO:0072110 glomerular mesangial cell proliferation	0.0286864875171931	BMP7, PDGFB, PDGFRB	7
GO:0098597 observational learning	0.0286864875171931	NRXN1, NRXN2, CNTNAP2	7
GO:0099566 regulation of postsynaptic cytosolic calcium ion concentration	0.0286864875171931	ITPR1, WNT5A, FZD9	7
GO:1901338 catecholamine binding	0.0286864875171931	ADRA2C, DRD2, GPR143	7
GO:0007626 locomotory behavior	0.0288401028661796	ALDH1A3, CACNA1B, CHRNB2, DRD2, DSCAM, GAD1, GNAO1, LMX1A, MEIS1, NTSR1, NR4A2, PDE1B, SNAP25, NKX2-1, TMOD1, KALRN, SOBP, MCOLN3, SLC4A10, ARRDC3, SPTBN4, PREX2, SEZ6	146
GO:0005912 adherens junction	0.028895218025168	ALCAM, ANXA1, ANXA2, SHROOM2, CEACAM1, CD44, CNN3, DAB2, LOC112267931, DSC2, EFNB2, EGFR, FLNC, FZD2, GSN, HSPA5, L1CAM, LMO7, LYN, SMAD7, MCAM, MME, NRAP, PDGFRB, PGM5, PLAUR, PTPRM, PXN, RPL3, RPS9, RRAS, SDC4, SVIL, HSP90B1, YES1, PLPP3, ADAM9, TJP2, AKAP12, ARPC1B, TNK2, CORO2B, CIB2, PROCR, CDC42EP1, FAM107A, ITGA11, NFASC, FLRT1, REXO2, SH3KBP1, LIMS2, KIAA1210, SPTBN4, TNS3, POF1B, NECTIN4…	460
GO:0021545 cranial nerve development	0.0291907882841692	ADARB1, CHRNB2, ERBB3, GLI3, HES1, KCNA2, SEMA3F, MAFB	36
GO:0045746 negative regulation of Notch signaling pathway	0.0291907882841692	BMP7, EGF, EGFR, GATA2, HEY1, EGFL7, SLC35C1, TCIM	36
GO:0048278 vesicle docking	0.0291907882841692	CFTR, SNAP25, STX1A, STXBP2, SYT1, PPFIA3, CPLX2, SYTL2	36
GO:1903115 regulation of actin filament-based movement	0.0291907882841692	ADORA1, ATP1A1, DSC2, DSG2, PDE4B, STC1, HCN4, TRPM4	36
GO:0002689 negative regulation of leukocyte chemotaxis	0.0293707208483275	NBL1, MICOS10-NBL1, SLIT2, PADI2, GREM1	12
GO:0021514 ventral spinal cord interneuron differentiation	0.0293707208483275	GATA2, GLI2, GLI3, LMO4	12
GO:0035864 response to potassium ion	0.0293707208483275	DLG2, KCNC1, CACNA1H, PPARGC1A	12
GO:0060100 positive regulation of phagocytosis, engulfment	0.0293707208483275	GATA2, PPARG, RAB31, ANO6	12
GO:0071361 cellular response to ethanol	0.0293707208483275	ADCY7, CYBB, UGT1A1, TP53INP1	12
GO:0086014 atrial cardiac muscle cell action potential	0.0293707208483275	KCNN2, GJC1, TRPM4, SCN3B	12
GO:0086026 atrial cardiac muscle cell to AV node cell signaling	0.0293707208483275	KCNN2, GJC1, TRPM4, SCN3B	12
GO:0086066 atrial cardiac muscle cell to AV node cell communication	0.0293707208483275	KCNN2, GJC1, TRPM4, SCN3B	12
GO:0090399 replicative senescence	0.0293707208483275	MME, TERT, PLA2R1, WNT16	12
GO:1905155 positive regulation of membrane invagination	0.0293707208483275	GATA2, PPARG, RAB31, ANO6	12
GO:2000353 positive regulation of endothelial cell apoptotic process	0.0293707208483275	FOXO3, AKR1C3, COL18A1, ANO6	12
GO:0005001 transmembrane receptor protein tyrosine phosphatase activity	0.0293707208483275	PTPRG, PTPRM, PTPRN2, PTPRR	12
GO:0005328 neurotransmitter:sodium symporter activity	0.0293707208483275	SLC1A1, SLC1A2, SLC6A14, SLC6A17	12
GO:0005452 inorganic anion exchanger activity	0.0293707208483275	SLC4A3, SLC4A4, SLC4A8, SLC4A10	12
GO:0019198 transmembrane receptor protein phosphatase activity	0.0293707208483275	PTPRG, PTPRM, PTPRN2, PTPRR	12
GO:0046660 female sex differentiation	0.0302694234596421	AFP, BCL2, DACH1, FOXO3, HSPA5, INHBA, LRP2, PGR, PTPRN, SFRP1, SRD5A1, VGF, WNT5A, ZP3, SLIT2, UMODL1	93
GO:0014744 positive regulation of muscle adaptation	0.0303264803321676	FOXO3, PPP3CA	3
GO:0014900 muscle hyperplasia	0.0303264803321676	HMOX1, KLF4	3
GO:1901523 icosanoid catabolic process	0.0303264803321676	CYP4F3, CYP4F12	3
GO:0003006 developmental process involved in reproduction	0.0303790495578079	AFP, AR, BBS4, BCL2, PRDM1, BMP7, CDKN1B, CDX2, CFTR, CYP27B1, DACH1, DLX3, EGFR, FKBP4, FOXO3, GATA2, GJB2, GLI2, GLI3, HES1, HSPA5, IHH, INHBA, KRT19, LRP2, MDFI, MDK, MME, SERPINA5, PDGFB, PDGFRB, PGR, PPARG, PTPRN, SFRP1, SPINK1, SRD5A1, STC1, TFAP2C, TGFB2, NKX2-1, VGF, WNT2, WNT5A, ZP3, FZD5, NME5, LGR5, AKR1C3, TNFSF10, CDKL2, SLIT2, MAMLD1, NPM2, BASP1, HEY1, DNAH1, CHD5, YBX2, TESC, FMN2…	530
GO:0002027 regulation of heart rate	0.0304996163404485	CACNA2D1, DMD, DRD2, DSC2, DSG2, FKBP1B, KCNH2, SLC1A1, CACNA1G, HCN4, TRPM4, SCN3B, SPTBN4	71
GO:0043502 regulation of muscle adaptation	0.0304996163404485	ATP2B4, CAMK2B, FOXO3, IGFBP5, JARID2, PPP3CA, TNFRSF1A, TNNT1, KLF4, PPARGC1A, ERRFI1, MLIP, FBXO32	71
GO:0005913 cell-cell adherens junction	0.0304996163404485	ANXA1, ANXA2, SHROOM2, CNN3, DSC2, LYN, SMAD7, NRAP, PGM5, PTPRM, CDC42EP1, KIAA1210, NECTIN4	71
GO:0051055 negative regulation of lipid biosynthetic process	0.0307289726024058	ACADL, ATP1A1, CEACAM1, CYP27B1, PDGFB, SNAI2, AKR1C3, SPHK1, SIK1	43
GO:1900449 regulation of glutamate receptor signaling pathway	0.0307289726024058	DLG2, FYN, GRIA2, RGS9, PPARGC1A, NLGN1, UNC13A, CACNG4, CNIH3	43
GO:0016049 cell growth	0.0307779547343107	AGTR1, ALCAM, BCL2, CEACAM1, CDKN1B, CRABP2, CRYAB, CYP27B1, DSCAM, HBEGF, EGFR, EPHA7, SFN, IGFBP3, IGFBP5, INHBA, L1CAM, LMX1A, MAP2, NPR1, NRCAM, PPARG, ROS1, SEMA3F, SFRP1, SYT1, SYT4, TGFB2, TGFBR2, WNT5A, TNK1, SPHK1, SEMA5A, DCLK1, SLIT2, CPNE6, RIMS2, SGK2, OLFM1, FAM107A, RIMS1, UNC13A, FSTL4, LPAR3, SGK3, C8orf44-SGK3, FLRT1, GREM1, N6AMT1, SEMA3G, NDRG3, CAPRIN2, TMEM108, TRIM46, SYT2	402
GO:0007219 Notch signaling pathway	0.0309402970194949	ATOH1, BMP7, CDK6, CDKN1B, EGF, EGFR, GATA2, HES1, KRT19, MDK, MFNG, SNAI2, TBX2, HNF1B, TGFB2, TGFBR2, TSPAN5, HEY1, EGFL7, SLC35C1, TCIM, MAML2, PRAG1	147
GO:0005506 iron ion binding	0.0310104775514923	ACP5, AOX1, CDO1, CYP1B1, CYP2C8, CYP27B1, CYP4F3, LTF, PLOD2, PPEF1, RRM2, C2orf48, TBXAS1, FAXDC2, CYP4F8, CYP39A1, P3H2, CYP4F12, FA2H, RIOX1	116
GO:0099003 vesicle-mediated transport in synapse	0.0312273712188317	CHRNB2, DRD2, EFNB2, MAP2, P2RY1, ITSN1, SNAP25, STX1A, SYN1, SYP, SYT1, SYT4, AP3B2, PPFIA3, CADPS, STXBP5L, RIMS2, CPLX1, NLGN1, RIMS1, TRIM46, SYT12, PRRT2, TRIM9	155
GO:0019748 secondary metabolic process	0.0314058367761718	BCL2, CDH3, CYP1B1, DDC, AKR1C1, AKR1C2, WNT5A, AKR1C3, N6AMT1, SLC45A2	50
GO:0038034 signal transduction in absence of ligand	0.0314058367761718	BCL2, COL2A1, ERBB3, EYA2, FOXO3, FYN, INHBA, SNAI2, TERT, SGK3, C8orf44-SGK3	50
GO:0045844 positive regulation of striated muscle tissue development	0.0314058367761718	BCL2, EFNB2, ERBB3, SHOX2, TBX2, WNT2, YAP1, GREM1, CDON, RBM24	50
GO:0048636 positive regulation of muscle organ development	0.0314058367761718	BCL2, EFNB2, ERBB3, SHOX2, TBX2, WNT2, YAP1, GREM1, CDON, RBM24	50
GO:0097192 extrinsic apoptotic signaling pathway in absence of ligand	0.0314058367761718	BCL2, COL2A1, ERBB3, EYA2, FOXO3, FYN, INHBA, SNAI2, TERT, SGK3, C8orf44-SGK3	50
GO:0001504 neurotransmitter uptake	0.0314576917186197	DRD2, NOS1, NTSR1, SLC1A1, SLC1A2, SLC22A3, SNAP25	30
GO:0006904 vesicle docking involved in exocytosis	0.0314576917186197	CFTR, SNAP25, STX1A, STXBP2, PPFIA3, CPLX2, SYTL2	30
GO:0046636 negative regulation of alpha-beta T cell activation	0.0314576917186197	ANXA1, GLI3, IHH, SMAD7, TNFSF4, TWSG1, ZC3H12A	30
GO:1904036 negative regulation of epithelial cell apoptotic process	0.0314576917186197	GATA2, HMOX1, MDK, TCF7L2, TERT, SCG2, SEMA5A	30
GO:0070405 ammonium ion binding	0.0314576917186197	BCHE, CHRM3, CHRNB2, DRD2, GPR143, SERPINA5, PCTP	30
GO:0031016 pancreas development	0.031480930728359	CDK6, NR5A2, HES1, IHH, HNF1A, HNF1B, TCF7L2, WNT5A, ALDH1A2, WLS, RFX6	57
GO:0033077 T cell differentiation in thymus	0.031480930728359	BCL2, CDK6, GLI2, GLI3, IHH, LIG4, FZD5, FZD7, FZD8, TESPA1, MAFB	57
GO:0045137 development of primary sexual characteristics	0.0315878344751709	AFP, AR, BCL2, DACH1, FOXO3, HSPA5, INHBA, LRP2, PDGFRB, PGR, PTPRN, SFRP1, SRD5A1, TFAP2C, TGFB2, NKX2-1, VGF, WNT5A, ZP3, AKR1C3, TNFSF10, SLIT2, MAMLD1, BASP1, TESC, WDR19, UMODL1	179
GO:0043549 regulation of kinase activity	0.0319946295998976	ADARB1, ADCY2, ADCY7, ADORA1, ADRA2C, RHOH, ATP2B4, CEACAM1, BMP7, CDC25C, CDKN1B, CDKN2B, DRD2, DUSP4, DUSP5, EEF1A2, EGF, EGFR, ERBB3, FYN, SFN, GRM4, HHEX, LTF, LYN, PDGFB, PDGFRB, PFKFB2, PRKACB, MAP2K6, DNAJC3, PRLR, RAP2B, SDC4, SFRP1, ITSN1, TGFA, TGFB2, TGFBR2, TLR4, TTN, VLDLR, WNT5A, FZD5, HMGA2, FZD8, MAP4K3, LMO4, ADAM9, TNFRSF10A, KSR1, GPRC5A, KLF4, MAPK8IP1, GDF15, CARTPT, TRIB1, S…	688
GO:0002576 platelet degranulation	0.0326621214238879	ALB, APOH, EGF, F5, LGALS3BP, LYN, ORM2, PDGFB, SERPINA1, STXBP2, TGFB2, TTN, VWF, MANF, ABCC4, ENDOD1, SCG3, CD109	109
GO:0002043 blood vessel endothelial cell proliferation involved in sprouting angiogenesis	0.0329918911927539	AGTR1, GATA2, HMOX1, SEMA5A, APELA	18
GO:0010226 response to lithium ion	0.0329918911927539	ADCY7, CDKN1B, IGFBP2, LIG4, NFATC4	18
GO:0010669 epithelial structure maintenance	0.0329918911927539	MUC2, TLR4, MUC13, KIAA1211, PBLD	18
GO:0030728 ovulation	0.0329918911927539	AFP, FOXO3, HPGD, INHBA, PGR	18
GO:0034204 lipid translocation	0.0329918911927539	ABCA1, ATP9A, ATP8A1, ATP10A, TMEM30B	18
GO:0045332 phospholipid translocation	0.0329918911927539	ABCA1, ATP9A, ATP8A1, ATP10A, TMEM30B	18
GO:0045822 negative regulation of heart contraction	0.0329918911927539	ADORA1, ATP1A1, FKBP1B, SPTBN4, ZC3H12A	18
GO:0071378 cellular response to growth hormone stimulus	0.0329918911927539	LYN, PRLR, PXN, STAT5A, GDF15	18
GO:0086012 membrane depolarization during cardiac muscle cell action potential	0.0329918911927539	CACNA2D1, CACNA1G, HCN4, TRPM4, SCN3B	18
GO:0004033 aldo-keto reductase (NADP) activity	0.0329918911927539	AKR1C1, AKR1C2, KCNAB2, AKR1C3, RDH12	18
GO:0015101 organic cation transmembrane transporter activity	0.0329918911927539	SLC25A20, SLC22A3, SLC22A4, SLC7A8, SLC25A42	18
GO:0002092 positive regulation of receptor internalization	0.0330307263277154	DRD2, EGF, APLN, MAGI2, GREM1, APELA	24
GO:0002724 regulation of T cell cytokine production	0.0330307263277154	ARG1, SMAD7, TNFSF4, FZD5, IL18R1, TRPM4	24
GO:0009620 response to fungus	0.0330307263277154	ARG1, BTK, LTF, TLR4, IL17RA, IL36RN	24
GO:0042634 regulation of hair cycle	0.0330307263277154	CDH3, TERT, TGFB2, WNT5A, HPSE, FA2H	24
GO:1901099 negative regulation of signal transduction in absence of ligand	0.0330307263277154	BCL2, COL2A1, FYN, SNAI2, TERT, SGK3, C8orf44-SGK3	24
GO:2001240 negative regulation of extrinsic apoptotic signaling pathway in absence of ligand	0.0330307263277154	BCL2, COL2A1, FYN, SNAI2, TERT, SGK3, C8orf44-SGK3	24
GO:0017080 sodium channel regulator activity	0.0330307263277154	ATP2B4, NEDD4, NOS1, SGK2, SGK3, C8orf44-SGK3, SCN3B	24
GO:0051338 regulation of transferase activity	0.0331300254996526	ADARB1, ADCY2, ADCY7, ADORA1, ADRA2C, RHOH, ATP2B4, CEACAM1, BMP7, CDC25C, CDKN1B, CDKN2B, DRD2, DUSP4, DUSP5, EEF1A2, EGF, EGFR, ERBB3, FYN, SFN, GRM4, HHEX, LTF, LYN, SMAD7, CD200, PDGFB, PDGFRB, PFKFB2, PPARG, PRKACB, MAP2K6, DNAJC3, PRLR, RAP2B, SDC4, SFRP1, ITSN1, TGFA, TGFB2, TGFBR2, TLR4, TTN, VLDLR, WNT5A, FZD5, HMGA2, FZD8, MAP4K3, LMO4, CDC14B, ADAM9, TNFRSF10A, KSR1, GPRC5A, KLF4, MAPK…	777
GO:0050663 cytokine secretion	0.0331539345945131	ABCA1, ANXA1, ANXA4, DRD2, LYN, MDK, CD200, ORM2, PTGER4, TLR4, WNT5A, IL1R2, FZD5, AKAP12, BTN3A2, BTN3A1, NLRP1, IL17RA, IL36RN, BANK1, NOX5, ZC3H12A, C1QTNF3	148
GO:0097237 cellular response to toxic substance	0.0335441460312458	ADCY7, ALB, ARG1, BMP7, CYBB, CYP1B1, NQO1, FOXO3, GPX2, GPX3, GSTA1, HMOX1, MYB, PDGFB, STAT6, SPHK1, KLF4, SIGMAR1, TXNRD2, GDF1, CERS1, PPARGC1A, SESN1, UGT1A1, ZC3H12A, TP53INP1, TXNRD3, RDH12, IYD	188
GO:0060537 muscle tissue development	0.0335666039854717	BCL2, BMP7, KLF5, DSG2, EFNB2, ERBB3, EYA2, IGFBP5, IHH, JARID2, LOX, LRP2, SMAD7, MEIS1, PAX5, PDGFRB, PPP3CA, SHOX2, SVIL, TBX2, TGFB2, TGFBR2, TTN, WNT2, WNT5A, FZD7, ALDH1A2, GJC1, YAP1, NEBL, PPARGC1A, OBSL1, GREM1, CDON, HIVEP3, MYO18B, SIK1, RBM24, STAC3	278
GO:0050803 regulation of synapse structure or activity	0.0336099747216167	CAMK2B, CHRNB2, DRD2, EPHA7, FYN, NFATC4, NRCAM, PCDH8, SEMA3F, ITSN1, WNT5A, FZD9, KALRN, NRXN1, LZTS3, NLGN1, FLRT1, LRFN2, LRRN1, ABHD17C, CAPRIN2, CAMKV, CTTNBP2, MDGA1, SHISA6, LRTM2	172
GO:0001934 positive regulation of protein phosphorylation	0.0337021701602413	ADCY2, ADCY7, ADORA1, ADRA2C, AR, ATP2B4, BCL2, BMP7, CD44, CDKN1B, CREBL2, DAB2, LOC112267931, DRD2, HBEGF, DUSP5, EGF, EGFR, EPHA7, ERBB3, FYN, GRM4, HES1, IGFBP3, INHBA, LTF, LYN, MID1, NOS1, P2RY1, PDGFB, PDGFRB, PLA2G5, PLAUR, PRKACB, MAP2K6, PRLR, RAP2B, SDC4, SOX2, TGFA, TGFB2, TGFBR2, TLR4, TNFRSF1A, VLDLR, VTN, WNT5A, YES1, FZD5, HMGA2, AXIN2, FZD7, FZD8, MAP4K3, ADAM9, TNFRSF10A, KSR1, …	716
GO:0070542 response to fatty acid	0.0337989129070175	ASS1, AKR1C2, NFATC4, PPARG, PTGER2, SFRP1, TNFSF4, AKR1C3, CLDN1, PPARGC1A, GNG2, ZC3H12A, OR51E2	72
GO:0035579 specific granule membrane	0.0337989129070175	CEACAM1, MS4A3, CYBB, PLAUR, RAP2B, SLC2A3, SLC2A5, SNAP25, KCNAB2, VAMP8, TMEM63A, ATP8A1, ANO6	72
GO:0003254 regulation of membrane depolarization	0.0339556590686491	BCL2, SMAD7, NTSR1, FZD9, CACNA1G, HCN4, TRPM4, SCN3B	37
GO:0015701 bicarbonate transport	0.0339556590686491	CFTR, SLC4A3, SLC4A4, SLC4A8, CA5B, CYB5R2, SLC4A10, CA13	37
GO:0060612 adipose tissue development	0.0339556590686491	BBS4, KLF7, DYRK1B, PPARGC1A, TRPM4, ARRDC3, UMODL1, SELENOM	37
GO:0042325 regulation of phosphorylation	0.0342551728562179	ADARB1, ADCY2, ADCY7, ADORA1, ADRA2C, AR, RHOH, ATP2B4, BCL2, CEACAM1, BMP7, CD44, CDC25C, CDKN1B, CDKN2B, CREBL2, DAB2, LOC112267931, DMD, DRD2, DSCAM, HBEGF, DUSP4, DUSP5, EEF1A2, EGF, EGFR, EPHA7, ERBB3, FYN, SFN, GRM4, HHEX, HES1, IGFBP3, INHBA, LOX, LTF, LYN, SMAD7, MID1, NOS1, P2RY1, PDGFB, PDGFRB, PFKFB2, PLA2G5, PLAUR, PRKACB, MAP2K6, DNAJC3, PRLR, PTPRR, RAP2B, ROS1, RRAS, SDC4, SFRP1, I…	1206
GO:0016614 oxidoreductase activity, acting on CH-OH group of donors	0.0343554409682	ADH1C, ADH6, AKR1C1, AKR1C2, HPGD, ME1, UGDH, KCNAB2, RDH16, HSD17B6, AKR1C3, DHRS9, DHRS2, ABCC4, HAO1, AKR1E2, RDH12	102
GO:0030042 actin filament depolymerization	0.035184022786316	GSN, TMOD1, SEMA5A, VILL, KIAA1211, SPTBN4, SCIN, PLEKHH2, CARMIL2	44
GO:0006906 vesicle fusion	0.035323741765791	ANXA1, ANXA2, STX1A, SYT1, SYT4, SPHK1, CPLX1, RAB39A, ANKRD27, PRRT2, TRIM9	58
GO:0048332 mesoderm morphogenesis	0.035323741765791	BMP7, EYA2, INHBA, ITGB4, KDM6A, WNT5A, HMGA2, KLF4, TWSG1, WLS, APELA	58
GO:2000300 regulation of synaptic vesicle exocytosis	0.035323741765791	CHRNB2, DRD2, P2RY1, STX1A, SYN1, SYP, SYT1, SYT4, STXBP5L, CPLX1, NLGN1	58
GO:0005901 caveola	0.035323741765791	ATP1A1, ATP2B4, HMOX1, LIPE, NOS1, TGFBR2, MYOF, ADTRP, SPRED1, CAVIN1, GASK1A	58
GO:0072006 nephron development	0.0353915724737915	BCL2, BMP7, COL4A3, COL4A4, GLI3, HOXB7, HES1, NID1, PDGFB, PDGFRB, HNF1B, MTSS1, MAGI2, BASP1, YAP1, WWTR1, GREM1, WNK4	110
GO:0019838 growth factor binding	0.0353915724737915	COL1A1, COL2A1, COL6A1, ERBB3, GHRHR, IGFBP2, IGFBP3, IGFBP5, ITGB4, PDGFB, PDGFRB, TGFBR2, IL1R2, FSTL4, IL36RN, TWSG1, HTRA3, CD109	110
GO:0048878 chemical homeostasis	0.0354437112221721	ABCA1, ADCY2, ADCY7, ADORA1, AGTR1, ANXA2, ATP1A1, ATP2B4, BCL2, CACNA2D1, CFTR, CYP27B1, AKR1C1, DDIT3, DMD, DRD2, EGFR, EPHA5, FABP5, FKBP1B, FOXO3, NR5A2, FYN, GALR1, GATA2, GHRHR, SFN, GPR27, GPR35, HMOX1, IGFBP5, ITPR1, KCNH2, KCNK3, LTF, LYN, SMAD7, NOS1, NPR1, NTSR1, P2RY1, P2RY2, PPARG, PPP3CA, PRKACB, PTPRN, PTPRN2, PYGL, SLC16A1, SSTR5, STC1, HNF1A, TCF7L2, HSP90B1, VGF, WNT5A, SLC30A2,…	797
GO:0006027 glycosaminoglycan catabolic process	0.0355486204554229	CD44, GALNS, LUM, PRELP, SDC2, SDC4, GPC6, HPSE, STAB2, LYG1	51
GO:0031646 positive regulation of neurological system process	0.0355486204554229	MYRF, NTSR1, STX1A, NRXN1, CARTPT, RIMS2, NLGN1, IGSF9B, RIMS1, NCMAP	51
GO:0035418 protein localization to synapse	0.0355486204554229	DLG2, MAP1A, SNAP25, WNT5A, BSN, NRXN1, NRXN2, GPC6, CPLX1, NLGN1	51
GO:0048588 developmental cell growth	0.0357243575980778	ALCAM, CRABP2, DSCAM, EPHA7, L1CAM, MAP2, NRCAM, SEMA3F, SYT1, SYT4, TGFBR2, WNT5A, SEMA5A, DCLK1, SLIT2, CPNE6, RIMS2, OLFM1, RIMS1, UNC13A, FSTL4, LPAR3, FLRT1, SEMA3G, TMEM108, TRIM46, SYT2	181
GO:0090092 regulation of transmembrane receptor protein serine/threonine kinase signaling pathway	0.0357648312811219	BMP7, CDKN2B, DAB2, LOC112267931, HES1, HSPA5, INHBA, LOX, LRP2, SMAD7, NBL1, MICOS10-NBL1, SFRP1, TGFBR2, NKX2-1, WNT5A, MAGI2, PEG10, BAMBI, WWTR1, GREM1, TWSG1, PBLD, FBXL15, ZNF703, HTRA3, CD109	165
GO:2001237 negative regulation of extrinsic apoptotic signaling pathway	0.0360007681644898	AR, BCL2, COL2A1, FYN, HMOX1, SNAI2, TCF7L2, TERT, SCG2, TNFSF10, TNFRSF10A, YAP1, FAIM2, SGK3, C8orf44-SGK3	80
GO:0015276 ligand-gated ion channel activity	0.0360007681644898	SHROOM2, CFTR, CHRNB2, FKBP1B, GABRD, GRIA2, GRID1, ITPR1, KCNH2, KCNJ6, KCNJ12, ASIC3, HCN4, RASA3	80
GO:0022834 ligand-gated channel activity	0.0360007681644898	SHROOM2, CFTR, CHRNB2, FKBP1B, GABRD, GRIA2, GRID1, ITPR1, KCNH2, KCNJ6, KCNJ12, ASIC3, HCN4, RASA3	80
GO:0009100 glycoprotein metabolic process	0.0362499998318929	BCL2, COL2A1, HBEGF, GCNT1, IHH, MAN1A1, MFNG, MUC2, ST6GAL1, ST3GAL1, ST3GAL4, ST3GAL3, TCF7L2, UGDH, ST8SIA2, GCNT3, SPOCK2, HS3ST4, HS3ST3B1, RAMP1, ST6GALNAC2, B3GNT2, HPSE, MGAT4A, PHLDA1, B3GAT1, SPOCK3, CHST15, GALNT10, CSGALNACT1, ST6GALNAC1, MUC13, CHST8, GALNT14, GAL3ST4, GALNT12, ST6GALNAC5, MUCL1, LARGE2, EGFLAM, GCNT7, ST8SIA6, GALNTL6	313
GO:0046983 protein dimerization activity	0.0363902669817735	ADCY2, ADORA1, ADRA2C, AGTR1, ALDH1A3, AOX1, AR, ATOH1, BCL2, CEACAM1, CAMK2B, CEACAM5, CHRNB2, CRYAB, CRYM, CYBB, DDIT3, DRD2, EGFR, ERBB3, GAD1, HHEX, HMOX1, HPGD, HES1, INHBA, KCNH1, KCNH2, KCNN1, KCNN2, MEIS1, SCGB2A1, MID1, MME, MXI1, CEACAM6, NBL1, MICOS10-NBL1, NPAS2, NTSR1, NR4A2, ODC1, P2RY1, PDGFB, PPARG, PPP3CA, MAPK4, PRLR, PYGL, RENBP, RRM2, C2orf48, S100A10, S100P, ST6GAL1, SLC3A1, …	1056
GO:0010038 response to metal ion	0.0369763637350532	ADCY7, ARG1, ASS1, BCL2, CDKN1B, CYBB, NQO1, DLG2, DRD2, EGFR, GSN, HMOX1, HSPA5, IGFBP2, KCNC1, KCNH1, KCNK3, KRT14, LIG4, NEDD4, NFATC4, PPP3CA, SYT1, TERT, TFF1, TTN, WNT5A, AKR1C3, ADAM9, CACNA1H, CACNA1G, CLDN1, PPARGC1A, NLGN1, KCNMB3, SLC40A1, TRPV6, CYBRD1, SLC39A13	280
GO:0071496 cellular response to external stimulus	0.0369763637350532	ALB, ATP1A1, BCL2, CDKN2B, COL1A1, CYBB, CYP27B1, DSC2, EGFR, FYN, HMOX1, HSPA5, LYN, NR4A2, P2RY1, P2RY2, PPARG, PTGER4, SFRP1, SLC1A2, SNAI2, SRD5A1, TLR4, TNFRSF1A, HSP90B1, AKR1C3, MYH13, TNFRSF10A, CARTPT, CIB2, FAM107A, SESN1, GDAP1, TRPM4, WIPI1, ZC3H12A, CPEB4, BHLHA15, RNF152	280
GO:0002263 cell activation involved in immune response	0.0370219751236247	ANXA1, ANXA2, ARG1, CEACAM1, BTK, CAMP, MS4A3, CD44, CDH17, CYBB, DSC1, FABP5, FCGR2A, FCGR2C, GALNS, GATA2, GSN, HMOX1, LIG4, LTF, LYN, LYZ, SMAD7, MDK, MFNG, MME, MYB, CEACAM6, ORM2, SERPINA1, PIGR, PLAUR, DNAJC3, PRSS3, PTGER4, PTPRN2, PYGL, RAP2B, S100P, SELL, SLC2A3, SLC2A5, SLPI, SNAP25, STAT6, STXBP2, TLR4, TTR, TNFSF4, KCNAB2, VAMP8, TNFSF13, IL18R1, ITM2A, TMEM63A, ATP8A1, VAT1, CPLX2, H…	553
GO:0050704 regulation of interleukin-1 secretion	0.0370995473370171	ORM2, TLR4, WNT5A, IL1R2, FZD5, NLRP1, ZC3H12A	31
GO:1903672 positive regulation of sprouting angiogenesis	0.0370995473370171	AGTR1, ANXA1, GATA2, HMOX1, KLF4, PLK2, APELA	31
GO:0043198 dendritic shaft	0.0370995473370171	MAP1A, MAP2, NTSR1, NLGN1, PREX1, SEZ6, CNIH3	31
GO:0016776 phosphotransferase activity, phosphate group as acceptor	0.0370995473370171	AK4, DLG2, MPP1, NME5, TJP2, AK5, AK9	31
GO:1901861 regulation of muscle tissue development	0.037303934619866	BCL2, EFNB2, ERBB3, IGFBP5, JARID2, LOX, MEIS1, SHOX2, TBX2, TGFBR2, WNT2, FZD7, YAP1, PPARGC1A, GREM1, CDON, RBM24	103
GO:0043204 perikaryon	0.037303934619866	ASS1, CRYAB, DRD2, ENO2, KCNA2, KCNC3, KCNH1, NTSR1, SERPINI1, PTPRN, SLC2A3, FZD5, CPNE6, OLFM1, PDE10A, LINC00473, DDN, CNTNAP2	103
GO:0004713 protein tyrosine kinase activity	0.037303934619866	BTK, EGFR, EPHA5, EPHA7, EPHB6, FYN, LYN, PDGFRB, MAP2K6, ROS1, TTN, YES1, TNK1, DYRK1B, TNK2, TESK2, PKDCC	103
GO:0001942 hair follicle development	0.0373467912514414	BCL2, CDH3, EDA, EGFR, IGFBP5, INHBA, TGFB2, WNT5A, LGR5, HPSE, INTU, TNFRSF19, CD109	73
GO:0002688 regulation of leukocyte chemotaxis	0.0373467912514414	CXCL8, LYN, MDK, MPP1, NBL1, MICOS10-NBL1, WNT5A, PLA2G7, SLIT2, PADI2, GREM1, STK39, CAMK1D, ANO6	73
GO:0042472 inner ear morphogenesis	0.0373467912514414	ALDH1A3, ATOH1, COL2A1, DLX5, FZD2, GATA2, GLI2, WNT5A, MAFB, USH1C, SPRY2, SOBP, STOX1	73
GO:0048814 regulation of dendrite morphogenesis	0.0373467912514414	CAMK2B, CHRNB2, NEDD4, NFATC4, PPP3CA, SDC2, KALRN, LZTS3, NLGN1, OBSL1, PARP6, CAPRIN2, ANKRD27	73
GO:0005496 steroid binding	0.0373467912514414	ABCA1, AR, ATP1A1, ESRRG, NR3C1, PGR, SYP, OSBPL3, UGT1A1, GRAMD1C, PDIA2, PAQR6, OSBPL8	73
GO:0002793 positive regulation of peptide secretion	0.0375400790052252	ADORA1, CFTR, DRD2, EGFR, GHRHR, GPR27, MDK, ORM2, PFKFB2, PTGER4, ITSN1, TCF7L2, TGFB2, TLR4, TTN, TNFSF4, WNT5A, FZD5, ADAM9, APLN, AKAP12, NLRP1, IL17RA, TRPM4, ANO1, WLS, OR51E2, C1QTNF3, RFX6	198
GO:0005783 endoplasmic reticulum	0.0377385238739842	ABCA1, PLIN2, ADORA1, AFP, ALB, ANK1, ASPH, ASS1, ATP1A1, ATP2A3, BCHE, BCL2, MYRF, CACNA2D1, CAMK2B, ENTPD2, CLGN, CFTR, CHGB, COL1A1, COL2A1, COL4A3, COL4A4, COL4A6, COL5A2, COL6A1, CRABP2, CYBB, CYP1B1, CYP2C8, EDA, EGFR, EPHA5, F5, FKBP1B, FMO5, FYN, GRIA2, SERPIND1, HK2, HMOX1, HSPA5, IGFBP3, IGFBP5, ITPR1, KCNA2, LRP2, CYP4F3, MAGEA3, MIA2, MX1, NOS1, NTSR1, PDGFB, SERPINA1, PLAUR, PLOD2, P…	1536
GO:0051648 vesicle localization	0.037751931479987	SHROOM2, BBS4, CDH3, CHRNB2, DYNC1I1, DRD2, F5, MAP2, MYO1A, GPR143, P2RY1, SERPINA1, SNAP25, STX1A, SYN1, SYP, SYT1, SYT4, TGFA, AP3B2, PPFIA3, CADPS, STXBP5L, RIMS2, MAGI2, CPLX1, NLGN1, RIMS1, WIPI1, TRIM46, SYT12, PRRT2, TRIM9, CNIH3	239
GO:0002065 columnar/cuboidal epithelial cell differentiation	0.0378043255878064	ATOH1, PRDM1, KLF5, CDK6, CDX2, DLX3, HES1, NPY, ROS1, WNT5A, USH1C, AGR2, MCOLN3, FAM20C, RFX6	88
GO:0030177 positive regulation of Wnt signaling pathway	0.0379348232899844	CDH3, COL1A1, DAB2, LOC112267931, DLX5, EDA, EGF, EGFR, HHEX, PSMD5, SFRP1, TERT, WNT5A, AXIN2, FZD9, LGR5, JRK, SEMA5A, YAP1, BAMBI, TRPM4, CAPRIN2, WLS, NKD1	150
GO:0045833 negative regulation of lipid metabolic process	0.0385381338616617	ACADL, ADORA1, ATP1A1, CEACAM1, CYP27B1, PDGFB, SNAI2, AKR1C3, SPHK1, UGT1A1, PIK3IP1, SIK1	66
GO:0046634 regulation of alpha-beta T cell activation	0.0385381338616617	ANXA1, PRDM1, GLI3, IHH, SMAD7, MYB, TGFBR2, TNFSF4, MAPK8IP1, TWSG1, RASAL3, ZC3H12A	66
GO:1905954 positive regulation of lipid localization	0.0385381338616617	ABCA1, ANXA2, GALR1, MYB, NTSR1, MAP2K6, LRAT, ATP8A1, PLA2R1, ABCA12, ZC3H12A, VSTM2A	66
GO:0030252 growth hormone secretion	0.0390067456526687	DRD2, GHRHR, ITSN1, KALRN	13
GO:0035493 SNARE complex assembly	0.0390067456526687	STX1A, ANKRD27, PRRT2, TRIM9	13
GO:0035791 platelet-derived growth factor receptor-beta signaling pathway	0.0390067456526687	LOX, PDGFB, PDGFRB, HIP1R	13
GO:0060099 regulation of phagocytosis, engulfment	0.0390067456526687	GATA2, PPARG, RAB31, ANO6	13
GO:0070293 renal absorption	0.0390067456526687	GSN, HNF1A, AKR1C3, WNK4	13
GO:0071071 regulation of phospholipid biosynthetic process	0.0390067456526687	PDGFB, ZP3, AGAP2, ADGRF5	13
GO:0071871 response to epinephrine	0.0390067456526687	ATP2B4, PDE4B, SRD5A1, PPARGC1A	13
GO:0072498 embryonic skeletal joint development	0.0390067456526687	BMP7, COL2A1, IHH, SHOX2	13
GO:1900746 regulation of vascular endothelial growth factor signaling pathway	0.0390067456526687	ADAMTS3, SPRY2, SEMA6A, SMOC2	13
GO:1903587 regulation of blood vessel endothelial cell proliferation involved in sprouting angiogenesis	0.0390067456526687	AGTR1, GATA2, HMOX1, APELA	13
GO:1904469 positive regulation of tumor necrosis factor secretion	0.0390067456526687	ORM2, WNT5A, FZD5, AKAP12	13
GO:1904706 negative regulation of vascular smooth muscle cell proliferation	0.0390067456526687	CDKN1B, HMOX1, PPARG, APLN	13
GO:0051119 sugar transmembrane transporter activity	0.0390067456526687	SLC2A3, SLC2A5, SLC5A1, SLC23A1	13
GO:0045807 positive regulation of endocytosis	0.0390523939267247	ANXA2, DAB2, LOC112267931, DRD2, EGF, GATA2, PPARG, PPP3CA, ITSN1, VTN, WNT5A, APLN, MAGI2, RAB31, NLGN1, GREM1, CAMK1D, SGIP1, ANO6, APELA	119
GO:0071236 cellular response to antibiotic	0.0390523939267247	ADCY2, ADCY7, ARG1, CDKN1B, CFTR, CYBB, CYP1B1, NQO1, FOXO3, HSPA5, MYB, PDGFB, STAT6, SPHK1, KLF4, SIGMAR1, UGT1A1, ZC3H12A, TP53INP1	119
GO:0014075 response to amine	0.0392213162111783	ARG1, ASS1, DRD2, KCNC1, NR4A2, PDE1B, PPP3CA, RGS9	38
GO:0050701 interleukin-1 secretion	0.0392213162111783	ABCA1, ORM2, TLR4, WNT5A, IL1R2, FZD5, NLRP1, ZC3H12A	38
GO:0050840 extracellular matrix binding	0.0392213162111783	ITGA9, NID1, VTN, ADAM9, SLIT2, ADGRG6, NTN4, PLEKHA2	38
GO:0030104 water homeostasis	0.0394846086665026	ADCY2, ADCY7, CFTR, GHRHR, SFN, PRKACB, CLDN1, ABCA12, GRHL1, CYP4F12, FA2H	59
GO:0051781 positive regulation of cell division	0.0394846086665026	BTC, DRD2, MDK, PDGFB, SSTR5, SVIL, TGFA, TGFB2, NUP62, GAREM1, LBH	59
GO:0008593 regulation of Notch signaling pathway	0.039510060968548	BMP7, EGF, EGFR, GATA2, HES1, MFNG, TGFB2, TSPAN5, HEY1, EGFL7, SLC35C1, TCIM, MAML2, PRAG1	81
GO:0007611 learning or memory	0.0397346146578059	BCHE, CHRNB2, DRD2, EGFR, FYN, LMX1A, MAP1A, MDK, MME, NFATC4, NPTX2, NRGN, NTSR1, PDE1B, SCN2A, SNAP25, SYT4, VLDLR, FZD9, KALRN, NRXN1, NRXN2, ATP8A1, PLK2, SLC24A2, CNTNAP2, TANC1, ADGRF1, TAFA2	199
GO:0018149 peptide cross-linking	0.0397527449221183	ANXA1, CSTA, KRT2, SPOCK2, SPOCK3, EGFLAM	25
GO:0030201 heparan sulfate proteoglycan metabolic process	0.0397527449221183	TCF7L2, UGDH, HS3ST4, HS3ST3B1, HPSE, CSGALNACT1	25
GO:0038084 vascular endothelial growth factor signaling pathway	0.0397527449221183	GAB1, PDGFRB, ADAMTS3, SPRY2, SEMA6A, SMOC2	25
GO:0071709 membrane assembly	0.0397527449221183	ANXA2, S100A10, NRXN1, NRXN2, MAGI2, NLGN1	25
GO:1903523 negative regulation of blood circulation	0.0397527449221183	ADORA1, ATP1A1, FKBP1B, APLN, SPTBN4, ZC3H12A	25
GO:0043069 negative regulation of programmed cell death	0.0398086518791867	ADORA1, ALB, ANXA1, ANXA4, BIRC3, APOH, AR, ATOH1, BCL2, BMP7, BTC, CD44, CDKN1B, CEACAM5, COL2A1, CRYAB, DAB2, LOC112267931, NQO1, TSC22D3, EGFR, ERBB3, FYN, GATA2, GLI2, GLI3, SFN, HMOX1, HSPA5, IHH, LIG4, LTF, MAGEA3, MDK, CEACAM6, NFATC4, NTSR1, NR4A2, PDGFRB, PLAUR, DNAJC3, PRLR, PROC, SFRP1, ITSN1, SNAI2, HNF1B, TCF7L2, TERT, HSP90B1, WNT5A, SCG2, HMGA2, FZD9, TNFSF10, TNFRSF10A, SPHK1, HIP…	704
GO:0045859 regulation of protein kinase activity	0.039825377677252	ADARB1, ADCY2, ADCY7, ADORA1, ADRA2C, ATP2B4, CEACAM1, BMP7, CDC25C, CDKN1B, CDKN2B, DRD2, DUSP4, DUSP5, EGF, EGFR, ERBB3, FYN, SFN, GRM4, HHEX, LTF, LYN, PDGFB, PDGFRB, PRKACB, MAP2K6, DNAJC3, PRLR, RAP2B, SDC4, SFRP1, TGFA, TGFB2, TGFBR2, TLR4, TTN, VLDLR, WNT5A, FZD5, HMGA2, FZD8, MAP4K3, ADAM9, TNFRSF10A, KSR1, GPRC5A, MAPK8IP1, GDF15, CARTPT, TRIB1, SPRY2, PPM1E, LPAR3, NUP62, WWTR1, LATS2, …	625
GO:1990266 neutrophil migration	0.0400562908539192	CXCL8, ITGA9, MDK, MPP1, PDE4B, TGFB2, SLIT2, CKLF, CAMK1D, PREX1	52
GO:0048167 regulation of synaptic plasticity	0.0400587355848386	ADORA1, CAMK2B, DRD2, MAP1A, MME, NFATC4, NRGN, SNAP25, SYP, SYT4, PPFIA3, PLK2, CPLX2, FAM107A, NLGN1, UNC13A, SLC4A10, MCTP1, SYT12, ACP4, PRRT2	135
GO:0060395 SMAD protein signal transduction	0.0400630446882041	AFP, BMP7, DAB2, LOC112267931, TGFB2, GDF15, MAGI2, WWTR1, PBLD, ATOH8	45
GO:0015629 actin cytoskeleton	0.0400661173037996	AMPH, ANXA1, SHROOM2, CNN3, CRYAB, FYN, GSN, KRT19, MYBPC1, MYO1A, MYO7B, ROR1, PGM5, POU6F1, PXN, ITSN1, STX1A, SVIL, TMOD1, TNNT1, YES1, PDLIM4, MYH13, KALRN, MYOT, MTSS1, ARPC1B, CORO2B, CIB2, NEBL, CDC42EP3, MYL12A, FAM107A, KLHL2, ABLIM3, KLHL20, VILL, FMN2, SPTBN4, POF1B, CTTNBP2, ABLIM2, MYO18B, CGNL1, SCIN, CCDC102A, MISP, PLEKHH2, CARMIL2, AMOT, SYNPO2	383
GO:0001503 ossification	0.0403792685652903	BCL2, BMP7, CDK6, COL1A1, COL2A1, COL5A2, COL6A1, CYP27B1, DLX5, EGFR, GLI2, GLI3, IGFBP3, IGFBP5, IHH, LOX, LTF, MDK, MGP, PTGER4, SFRP1, SHOX2, SNAI2, SOX2, STC1, TGFB2, WNT5A, AXIN2, FZD9, ITGA11, WWTR1, GREM1, INTU, TRPM4, CSGALNACT1, FAM20C, TWSG1, FBXL15, RIOX1, PKDCC, ANO6, RANBP3L	307
GO:0008406 gonad development	0.0404317917914452	AFP, AR, BCL2, FOXO3, HSPA5, INHBA, LRP2, PDGFRB, PGR, PTPRN, SFRP1, SRD5A1, TFAP2C, TGFB2, NKX2-1, VGF, WNT5A, ZP3, AKR1C3, TNFSF10, SLIT2, MAMLD1, BASP1, TESC, WDR19, UMODL1	175
GO:0048705 skeletal system morphogenesis	0.0405397702544556	ACP5, BMP7, COL1A1, COL2A1, DLX5, GLI3, HOXB7, HOXC9, IHH, LTF, MDFI, MGP, PAX1, PAX5, SFRP1, SHOX2, STC1, TBX15, TGFBR2, AXIN2, GREM1, CSGALNACT1, WDR19, FREM1, SP5	167
GO:0043235 receptor complex	0.0407404110454346	ALCAM, CEACAM1, CD44, CHRNB2, EGFR, ERBB3, GRIA2, ITGA9, ITGB4, LRP2, LYN, NPR1, ROR1, PIGR, PTPRN2, TGFBR2, TLR4, TM7SF2, TNFRSF1A, TRAF5, VLDLR, IL18R1, RAMP1, ITGA11, NLGN1, PLA2R1, CACNG4, NT5DC3, CAPRIN2, GPR63, CPT1C, CNIH3	224
GO:0034695 response to prostaglandin E	0.0410459791431653	PPARG, PTGER2, SFRP1, TNFSF4, GNG2	19
GO:0044062 regulation of excretion	0.0410459791431653	ADORA1, AGTR1, DRD2, NPR1, STC1	19
GO:0046640 regulation of alpha-beta T cell proliferation	0.0410459791431653	TGFBR2, TNFSF4, MAPK8IP1, TWSG1, RASAL3	19
GO:0080154 regulation of fertilization	0.0410459791431653	SPINK1, ZP3, CACNA1H, NOX5, CFAP69	19
GO:0099560 synaptic membrane adhesion	0.0410459791431653	PCDH8, NRXN1, NLGN1, IGSF9B, MDGA1	19
GO:0005109 frizzled binding	0.0410459791431653	SFRP1, WNT2, WNT5A, FZD7, BAMBI	19
GO:0033764 steroid dehydrogenase activity, acting on the CH-OH group of donors, NAD or NADP as acceptor	0.0410459791431653	AKR1C1, RDH16, HSD17B6, AKR1C3, DHRS9	19
GO:0140103 catalytic activity, acting on a glycoprotein	0.0410459791431653	GCNT1, GCNT3, MGAT4A, B4GALNT3, B4GALNT4	19
GO:0030901 midbrain development	0.0411515262885069	HES1, HSPA5, LMX1A, NR4A2, SFRP1, WNT2, WNT5A, INA, BASP1, PADI2, GNB4, WLS, SYPL2	74
GO:0051591 response to cAMP	0.0411515262885069	ASS1, CDO1, CFTR, COL1A1, HSPA5, IGFBP5, PLA2G5, PTPRN, SRD5A1, STC1, THBD, VGF, HCN4	74
GO:0098773 skin epidermis development	0.0411515262885069	BCL2, CDH3, EDA, EGFR, IGFBP5, INHBA, TGFB2, WNT5A, LGR5, HPSE, INTU, TNFRSF19, CD109	74
GO:0019955 cytokine binding	0.0411515262885069	NBL1, MICOS10-NBL1, PLP2, TGFBR2, TNFRSF1A, IL1R2, IL18R1, CXCR6, IL36RN, GREM1, KLHL20, ACKR3, TWSG1, CD109	74
GO:0006959 humoral immune response	0.0413466388524564	KLK3, BCL2, C1R, CAMP, LTF, LYZ, PAX5, PGC, PRSS3, ST6GAL1, SLPI, VTN, ZP3, IL36RN, BLNK, SUSD4, BPIFB1, BPIFA2	112
GO:0003093 regulation of glomerular filtration	0.0423981147141519	ADORA1, PDGFB, CORO2B	8
GO:0009812 flavonoid metabolic process	0.0423981147141519	PPARGC1A, UGT1A1, UGT1A3	8
GO:0016553 base conversion or substitution editing	0.0423981147141519	ADARB1, A1CF, RBM47	8
GO:0019373 epoxygenase P450 pathway	0.0423981147141519	CYP1B1, CYP2C8, CYP4F12	8
GO:0030647 aminoglycoside antibiotic metabolic process	0.0423981147141519	AKR1C1, AKR1C2, AKR1C3	8
GO:0031340 positive regulation of vesicle fusion	0.0423981147141519	ANXA1, ANXA2, SYT1	8
GO:0034116 positive regulation of heterotypic cell-cell adhesion	0.0423981147141519	BMP7, CD44, CEACAM6	8
GO:0035865 cellular response to potassium ion	0.0423981147141519	DLG2, CACNA1H, PPARGC1A	8
GO:0042416 dopamine biosynthetic process	0.0423981147141519	DDC, NR4A2, TGFB2	8
GO:0045741 positive regulation of epidermal growth factor-activated receptor activity	0.0423981147141519	ADORA1, EGF, TGFA	8
GO:0046851 negative regulation of bone remodeling	0.0423981147141519	SFRP1, CARTPT, GREM1	8
GO:0048521 negative regulation of behavior	0.0423981147141519	ADORA1, DRD2, ARRDC3	8
GO:0048570 notochord morphogenesis	0.0423981147141519	GLI2, KDM6A, WNT5A	8
GO:0050930 induction of positive chemotaxis	0.0423981147141519	CXCL8, IL16, SCG2	8
GO:0071073 positive regulation of phospholipid biosynthetic process	0.0423981147141519	ZP3, AGAP2, ADGRF5	8
GO:0097119 postsynaptic density protein 95 clustering	0.0423981147141519	NRXN1, NRXN2, NLGN1	8
GO:1902668 negative regulation of axon guidance	0.0423981147141519	WNT5A, SEMA5A, SLIT2	8
GO:0043534 blood vessel endothelial cell migration	0.0426524225425136	ANXA1, EFNB2, GATA2, HMOX1, PDGFB, PPARG, STAT5A, KLF4, SLIT2, PLK2, GREM1, CARD10, ADTRP, STARD13, AMOT, SPRED1	97
GO:0060078 regulation of postsynaptic membrane potential	0.0426524225425136	ADORA1, CHRNB2, DRD2, GABRD, GRID1, NTSR1, PPP3CA, STX1A, NRXN1, RIMS2, NLGN1, IGSF9B, RIMS1, CELF4, TMEM108, SEZ6	97
GO:0014812 muscle cell migration	0.0426684905662438	BCL2, IGFBP3, IGFBP5, MDK, FOXO4, PDGFB, PDGFRB, TERT, VTN, SLIT2, TRIB1, PPARGC1A	67
GO:1901879 regulation of protein depolymerization	0.0426684905662438	ASPH, GSN, MID1, TMOD1, SEMA5A, NES, VILL, KIAA1211, SPTBN4, SCIN, PLEKHH2, CARMIL2	67
GO:0042277 peptide binding	0.0431973776128609	BCHE, CACNA1B, CRYAB, FOLH1, GALR1, GHRHR, GRIA2, INHBA, MME, NPR1, PPARG, PPP3CA, PRLR, TGFB2, TLR4, FZD5, CABP1, RAMP1, KDELR3, NLGN1, SLC7A8, MMACHC, SLC40A1, GSAP	160
GO:0043500 muscle adaptation	0.0432560283395578	ATP2B4, CAMK2B, FOXO3, GSN, HMOX1, IGFBP5, JARID2, PPP3CA, TNFRSF1A, TNNT1, KLF4, PPARGC1A, ERRFI1, MLIP	82
GO:0002366 leukocyte activation involved in immune response	0.0432841319032508	ANXA1, ANXA2, ARG1, CEACAM1, BTK, CAMP, MS4A3, CD44, CDH17, CYBB, DSC1, FABP5, FCGR2A, FCGR2C, GALNS, GATA2, GSN, HMOX1, LIG4, LTF, LYN, LYZ, SMAD7, MDK, MFNG, MME, MYB, CEACAM6, ORM2, SERPINA1, PIGR, PLAUR, DNAJC3, PRSS3, PTGER4, PTPRN2, PYGL, RAP2B, S100P, SELL, SLC2A3, SLC2A5, SLPI, SNAP25, STAT6, STXBP2, TLR4, TTR, TNFSF4, KCNAB2, VAMP8, TNFSF13, IL18R1, ITM2A, TMEM63A, ATP8A1, VAT1, CPLX2, H…	549
GO:0045823 positive regulation of heart contraction	0.0433678822417701	ATP1A1, SLC1A1, TGFB2, APLN, TRPM4, SCN3B, APELA	32
GO:0050702 interleukin-1 beta secretion	0.0433678822417701	ABCA1, ORM2, TLR4, WNT5A, FZD5, NLRP1, ZC3H12A	32
GO:2000241 regulation of reproductive process	0.0437454613378639	AR, BMP7, CDKN1B, INHBA, P2RY1, PRKACB, SFRP1, SPINK1, WNT5A, ZP3, CACNA1H, NPM2, NOX5, CFAP69, UMODL1, MEIOC, APELA	105
GO:0000165 MAPK cascade	0.0444966231622779	ADORA1, ADRA2C, AR, CEACAM1, BMP7, BTC, CD44, CRYAB, DLG2, DRD2, HBEGF, DUSP4, DUSP5, EGF, EGFR, EPHA7, ERBB3, FYN, GRM4, IGFBP3, LYN, MID1, NCAM1, P2RY1, PDGFB, PDGFRB, PLA2G5, MAPK4, MAP2K6, PSMD5, PTGER4, PTPRR, ROS1, RRAS, SFRP1, SOX2, TGFA, TGFB2, TLR4, WNT5A, FZD5, SCG2, PSCA, FZD7, FZD8, MAP4K3, ADAM9, KSR1, SPHK1, KLF4, ARHGEF6, RASAL2, MAPK8IP1, GDF15, AKAP12, CARTPT, SH2D3A, TRIB1, SPRY…	699
GO:0035270 endocrine system development	0.0449308810055184	CDK6, DRD2, GATA2, GHRHR, GLI2, HES1, MDK, PAX1, SOX2, SRD5A1, TG, NKX2-1, WNT5A, ALDH1A2, RFX6	90
GO:0042471 ear morphogenesis	0.0449308810055184	ALDH1A3, ATOH1, COL2A1, DLX5, FZD2, GATA2, GLI2, WNT5A, MAFB, USH1C, TSHZ1, SPRY2, SOBP, WDR19, STOX1	90
GO:0050921 positive regulation of chemotaxis	0.0449308810055184	DSCAM, CXCL8, IL16, MDK, PDGFB, PDGFRB, WNT5A, SCG2, PLA2G7, SEMA5A, SLIT2, STK39, CAMK1D, SMOC2, ANO6	90
GO:0006026 aminoglycan catabolic process	0.0449408189145537	CD44, GALNS, LUM, PRELP, SDC2, SDC4, GPC6, HPSE, STAB2, LYG1	53
GO:0007585 respiratory gaseous exchange	0.0449408189145537	ADORA1, DACH1, NTSR1, NR4A2, SLC5A3, KDM6A, APLN, MAFB, CYSLTR1, NLGN1	53
GO:0000302 response to reactive oxygen species	0.0452014633504059	ARG1, BCL2, BMP7, BTK, COL1A1, CRYAB, CYP1B1, NQO1, EGFR, FKBP1B, FOXO3, FYN, GNAO1, HMOX1, MYB, PDGFRB, PTPRN, PXN, STAT6, AKR1C3, ADAM9, SPHK1, KLF4, SIGMAR1, TXNRD2, PPARGC1A, SESN1	185
GO:0051650 establishment of vesicle localization	0.0452084843022077	SHROOM2, BBS4, CDH3, CHRNB2, DYNC1I1, DRD2, F5, MAP2, GPR143, P2RY1, SERPINA1, SNAP25, STX1A, SYN1, SYP, SYT1, SYT4, TGFA, AP3B2, PPFIA3, CADPS, STXBP5L, RIMS2, CPLX1, NLGN1, RIMS1, WIPI1, TRIM46, SYT12, PRRT2, TRIM9, CNIH3	226
GO:0022404 molting cycle process	0.0452208634562418	BCL2, CDH3, EDA, EGFR, IGFBP5, INHBA, TGFB2, WNT5A, LGR5, HPSE, INTU, TNFRSF19, CD109	75
GO:0022405 hair cycle process	0.0452208634562418	BCL2, CDH3, EDA, EGFR, IGFBP5, INHBA, TGFB2, WNT5A, LGR5, HPSE, INTU, TNFRSF19, CD109	75
GO:0001756 somitogenesis	0.045380086888218	CDX2, PAX1, PCDH8, SFRP1, KDM6A, WNT5A, AXIN2, ALDH1A2, NKD1	46
GO:0035904 aorta development	0.045380086888218	PRDM1, EFNB2, HES1, LOX, LRP2, PDGFRB, TBX2, TGFB2, HEY1	46
GO:0090183 regulation of kidney development	0.045380086888218	BMP7, HOXB7, PDGFB, PDGFRB, HNF1B, BASP1, YAP1, WWTR1, GREM1	46
GO:0016627 oxidoreductase activity, acting on the CH-CH group of donors	0.045380086888218	ACADL, BLVRB, AKR1C1, AKR1C2, SRD5A1, TBXAS1, TM7SF2, AKR1C3, ACAD8	46
GO:0006897 endocytosis	0.0455056462059963	ABCA1, ADORA1, ALB, AMPH, ANXA1, ANXA2, CEACAM1, DAB2, LOC112267931, DRD2, EFNB2, EGF, FCGR2A, FCGR2C, FYN, GATA2, GSN, IRF8, CXCL8, LRP2, LYN, NEDD4, PPARG, PPP3CA, ITSN1, SNAP25, STX1A, SYP, SYT4, TGFBR2, TLR4, HSP90B1, VLDLR, VTN, WNT5A, YES1, APLN, SPHK1, HIP1R, ELMO1, MAGI2, ARPC1B, TNK2, RAMP1, RAB31, STON1, NLGN1, PLA2R1, GREM1, LRP12, SH3KBP1, GULP1, RIN2, RAB39A, STAB2, ACKR3, CAMK1D, TM…	507
GO:0007160 cell-matrix adhesion	0.0455184574365917	BCL2, CD44, CDK6, EDA, ITGB4, L1CAM, CEACAM6, NID1, PXN, S100A10, SDC4, SFRP1, VTN, PPFIA2, ADAM9, SEMA3E, CORO2B, TESK2, HPSE, FAM107A, ITGA11, SNED1, GREM1, EPDR1, PLEKHA2, FREM1	177
GO:1901681 sulfur compound binding	0.0455184574365917	ACADL, APOH, BMP7, HBEGF, SERPIND1, ANOS1, LAMC2, LTF, MDK, SERPINA5, PCOLCE, PLA2G5, SELL, SFRP1, VTN, SEMA5A, SLIT2, ADAMTS3, FSTL1, MMACHC, CHST15, OGDHL, EVA1C, SMOC2, GAL3ST4, REG4	177
GO:0030662 coated vesicle membrane	0.0458956749753731	BTC, CFTR, DAB2, LOC112267931, HBEGF, EGF, EGFR, FZD2, GAD1, LRP2, NRGN, SYT1, TGFA, WNT5A, FZD5, AP3B2, VAMP8, KDELR3, NCALD, SGIP1, SYT2, CNIH3	137
GO:0009101 glycoprotein biosynthetic process	0.0469517235291697	BCL2, HBEGF, GCNT1, MAN1A1, MFNG, MUC2, ST6GAL1, ST3GAL1, ST3GAL4, ST3GAL3, TCF7L2, UGDH, ST8SIA2, GCNT3, HS3ST3B1, RAMP1, ST6GALNAC2, B3GNT2, MGAT4A, PHLDA1, B3GAT1, CHST15, GALNT10, CSGALNACT1, ST6GALNAC1, MUC13, CHST8, GALNT14, GAL3ST4, GALNT12, ST6GALNAC5, MUCL1, LARGE2, GCNT7, ST8SIA6, GALNTL6	260
GO:0048661 positive regulation of smooth muscle cell proliferation	0.0470966629585396	HBEGF, EGFR, HMOX1, HPGD, IGFBP5, MYB, PDGFB, PDGFRB, TERT, TGFBR2, ABCC4, PPARGC1A	68
GO:0070167 regulation of biomineral tissue development	0.0470966629585396	BMP7, CYP27B1, LTF, MGP, FZD9, HEY1, GREM1, TRPM4, FAM20C, PKDCC, ANO6, AMTN	68
GO:0008013 beta-catenin binding	0.0470966629585396	SHROOM2, AR, FOXO3, GLI3, SMAD7, FOXO4, NR4A2, PXN, TCF7L2, AXIN2, KLF4, MED12L	68
GO:0002376 immune system process	0.0471057579199421	ADARB1, ADCY7, ADORA1, ALCAM, ANXA1, ANXA2, BIRC3, KLK3, ARG1, RHOH, ASS1, BCL2, CEACAM1, PRDM1, BTK, C1R, CAMK2B, CAMP, MS4A3, CD44, CDH17, CDK6, CDKN2B, CEACAM5, CHRNB2, COL1A1, COL2A1, CYBB, CYP27B1, DNASE2, DYNC1I1, DRD2, DSC1, TSC22D3, EDA, EFNB2, ELF4, F12, FABP5, MS4A2, FCGR2A, FCGR2C, FKBP1B, FOXO3, FYN, GALNS, GATA2, GCNT1, GLI2, GLI3, GSN, HHEX, HMOX1, HOXB7, HES1, IRF8, IGFBP2, IHH, CX…	2171
GO:0035335 peptidyl-tyrosine dephosphorylation	0.0472452997314763	CDC25C, DUSP4, DUSP5, EYA2, PTPRG, PTPRM, PTPRN, PTPRN2, PTPRR, CDC14B, CDC14A, PTPN18, DUSP16, ACP4	83
GO:1903038 negative regulation of leukocyte cell-cell adhesion	0.0472452997314763	ANXA1, ARG1, ASS1, CEACAM1, GLI3, IHH, SMAD7, MDK, SDC4, TNFSF4, KLF4, TWSG1, ZC3H12A, ADTRP	83
GO:0006658 phosphatidylserine metabolic process	0.0472811994103074	PLA2G5, OSBPL8, PLA2G4E, LPCAT4, PLA2G4D, SERINC2	26
GO:0014741 negative regulation of muscle hypertrophy	0.0472811994103074	ATP2B4, IGFBP5, JARID2, TNFRSF1A, ERRFI1, MLIP	26
GO:0035909 aorta morphogenesis	0.0472811994103074	EFNB2, HES1, PDGFRB, TBX2, TGFB2, HEY1	26
GO:0048333 mesodermal cell differentiation	0.0472811994103074	EYA2, INHBA, ITGB4, KDM6A, HMGA2, KLF4	26
GO:0050706 regulation of interleukin-1 beta secretion	0.0472811994103074	ORM2, TLR4, WNT5A, FZD5, NLRP1, ZC3H12A	26
GO:0090279 regulation of calcium ion import	0.0472811994103074	EGF, FYN, PDGFB, PDGFRB, SPINK1, STC1	26
GO:0031201 SNARE complex	0.0472811994103074	SNAP25, STX1A, SYT1, VAMP8, CPLX2, CPLX1	26
GO:0009755 hormone-mediated signaling pathway	0.0478354702448558	AR, BMP7, CCNE1, DAB2, LOC112267931, ESRRG, FKBP4, NR5A2, GHRHR, NR3C1, HNF4G, SCGB2A1, NEDD4, NR4A2, PGR, PPARG, PRLR, SFRP1, SSTR1, SSTR5, TRIP4, YAP1, PPARGC1A, PADI2, NUP62, LATS2, OR51E2, LBH	186
GO:0098552 side of membrane	0.0483598024773627	ABCA1, ALCAM, ANK1, ANXA1, CEACAM5, CHRNB2, EEF1A2, EPHA5, MS4A2, GRIA2, LRP2, MCAM, NCAM1, NRCAM, NTSR1, SERPINA5, PGM5, PPP3CA, SNAP25, TGFBR2, TLR4, TRAF5, WNT2, KCNAB2, ADAM9, RASA3, NLGN1, SPA17, ERRFI1, GNG2, STAB2, RASAL3, UMODL1, BORCS5, CARMIL2, AMOT, STAC3	269
GO:0023014 signal transduction by protein phosphorylation	0.048487990491827	ADORA1, ADRA2C, AR, CEACAM1, BMP7, BTC, CD44, CRYAB, DLG2, DRD2, HBEGF, DUSP4, DUSP5, EGF, EGFR, EPHA7, ERBB3, FYN, GRM4, IGFBP3, LYN, MID1, NCAM1, P2RY1, PDGFB, PDGFRB, PLA2G5, MAPK4, MAP2K6, PSMD5, PTGER4, PTPRR, ROS1, RRAS, SFRP1, SOX2, TGFA, TGFB2, TLR4, WNT5A, FZD5, SCG2, PSCA, FZD7, FZD8, MAP4K3, ADAM9, KSR1, SPHK1, KLF4, ARHGEF6, RASAL2, MAPK8IP1, GDF15, AKAP12, CARTPT, SH2D3A, TRIB1, SPRY…	702
GO:0045936 negative regulation of phosphate metabolic process	0.0487960622902699	ADARB1, RHOH, CEACAM1, BMP7, CDKN1B, CDKN2B, DLG2, DMD, DRD2, DUSP4, FKBP1B, SFN, HHEX, IGFBP3, INHBA, LYN, SMAD7, PDGFB, PPP1R1A, DNAJC3, PTPRR, SFRP1, SPINK1, TGFB2, TLR4, PSCA, PLPP3, GPRC5A, KLF4, SLIT2, MAPK8IP1, TRIB1, SPRY2, PPARGC1A, PPM1E, RIMBP2, NUP62, WWTR1, LATS2, GREM1, TRIB2, ERRFI1, DDIT4, SYTL2, RASIP1, TESC, SEMA6A, PBLD, DEPTOR, AIDA, CSRNP3, ZC3H12A, DUSP16, AKT1S1, ACP4, CAMK…	483
GO:0060411 cardiac septum morphogenesis	0.0488012951177076	BMP7, FZD2, HES1, LRP2, SMAD7, TBX2, TGFB2, TGFBR2, WNT5A, SLIT2, HEY1	61
GO:0050660 flavin adenine dinucleotide binding	0.0488012951177076	AOX1, CYBB, FMO5, NOS1, AGPS, TXNRD2, MMACHC, ACAD8, NOX5, STEAP4, TXNRD3	61
GO:0002685 regulation of leukocyte migration	0.0488565438071251	ADORA1, ANXA1, HMOX1, CXCL8, LYN, MDK, CD200, MPP1, NBL1, MICOS10-NBL1, PTGER4, WNT5A, ZP3, PLA2G7, SLIT2, PADI2, GREM1, STK39, CAMK1D, ADTRP, ANO6	130
GO:2000027 regulation of animal organ morphogenesis	0.0488717924030003	AR, BCL2, CEACAM1, BMP7, DAB2, LOC112267931, FZD2, HOXB7, HES1, MDK, ROR1, PSMD5, SFRP1, SNAI2, TBX2, HNF1B, TGFB2, TGFBR2, WNT2, WNT5A, FZD5, FZD7, MAGI2, GPC6, BASP1, GREM1, LIMS2, NTN4, SP6, NKD1, STOX1	211
GO:0050953 sensory perception of light stimulus	0.0489996630759106	AOC2, BBS4, CDH3, CHRNB2, COL1A1, COL2A1, CYP1B1, GJA3, LUM, GPR143, OAT, RGS9, LRAT, CABP1, GJC1, USH1C, RIMS1, SLC24A2, SLC45A2, SLC4A10, COL18A1, RDH12, EYS	154
GO:0060993 kidney morphogenesis	0.0495619672501197	BCL2, BMP7, GCNT1, GLI3, HOXB7, HES1, PDGFRB, HNF1B, GCNT3, BASP1, WWTR1, GREM1, WNK4	76
GO:0030141 secretory granule	0.0498664414209646	ALB, ANXA2, APOH, ARG1, CEACAM1, CAMP, MS4A3, CD44, COL1A1, CPE, CYBB, DRD2, DSC1, EGF, F5, FABP5, FCGR2A, FCGR2C, GALNS, GHRHR, GSN, ITPR1, LGALS3BP, LTF, LYZ, MME, CEACAM6, ORM2, SERPINA5, PDGFB, SERPINA1, SERPINI1, PIGR, PLAUR, DNAJC3, PRSS3, PTPRN, PTPRN2, PYGL, RAP2B, S100P, SELL, SLC2A3, SLC2A5, SLPI, SNAP25, STX1A, STXBP2, SYT1, SYT4, SYT5, TGFB2, TTR, VWF, SCG2, KCNAB2, PPFIA3, VAMP8, STX…	650
GO:0007498 mesoderm development	0.0500421418367348	BMP7, BTK, EYA2, INHBA, ITGB4, SECTM1, KDM6A, WNT5A, HMGA2, TEAD2, KLF4, IKZF1, YAP1, TWSG1, WLS, APELA	99
GO:0002385 mucosal immune response	0.0501863200572965	CAMP, LTF, PIGR, GCNT3, BPIFB1	20
GO:0007263 nitric oxide mediated signal transduction	0.0501863200572965	ATP2B4, EGFR, GUCY1A2, SPINK1, RASD1	20
GO:0009110 vitamin biosynthetic process	0.0501863200572965	CYP27B1, SNAI2, MMACHC, BCO1, RFK	20
GO:0033687 osteoblast proliferation	0.0501863200572965	BCL2, LTF, SFRP1, HPSE, GREM1	20
GO:0044342 type B pancreatic cell proliferation	0.0501863200572965	IGFBP3, IGFBP5, PTPRN, SFRP1, ERRFI1	20
GO:0045956 positive regulation of calcium ion-dependent exocytosis	0.0501863200572965	STX1A, SYT1, SYT4, ZP3, NLGN1	20
GO:0050716 positive regulation of interleukin-1 secretion	0.0501863200572965	ORM2, TLR4, WNT5A, FZD5, NLRP1	20
GO:0061037 negative regulation of cartilage development	0.0501863200572965	GLI2, SNAI2, ADAMTS7, GREM1, CHADL	20
GO:0061436 establishment of skin barrier	0.0501863200572965	SFN, CLDN1, ABCA12, GRHL1, FA2H	20
GO:0062009 secondary palate development	0.0501863200572965	FZD2, TGFB2, TGFBR2, WNT5A, TSHZ1	20
GO:1904467 regulation of tumor necrosis factor secretion	0.0501863200572965	ORM2, WNT5A, FZD5, AKAP12, ZC3H12A	20
GO:0099091 postsynaptic specialization, intracellular component	0.0501863200572965	FYN, LYN, PSD, YES1, TANC2	20
GO:0005217 intracellular ligand-gated ion channel activity	0.0501863200572965	CFTR, FKBP1B, ITPR1, HCN4, RASA3	20
GO:0019200 carbohydrate kinase activity	0.0501863200572965	GALK1, HK2, PFKFB2, PFKP, GNE	20
GO:0019730 antimicrobial humoral response	0.0502128495702116	KLK3, CAMP, LTF, LYZ, PGC, PRSS3, SLPI, IL36RN, BPIFB1, BPIFA2	54
GO:0016328 lateral plasma membrane	0.0502128495702116	ANXA1, CEACAM1, DMD, DRD2, DSG2, ERBB3, GJB2, MYO1A, CLDN1, MTCL1	54
GO:0032098 regulation of appetite	0.050229837928363	BBS4, NPY, SLC22A3, CARTPT	14
GO:0045663 positive regulation of myoblast differentiation	0.050229837928363	IGFBP3, CDON, RANBP3L, RBM24	14
GO:0048557 embryonic digestive tract morphogenesis	0.050229837928363	GLI3, IHH, SHOX2, HNF1B	14
GO:0050832 defense response to fungus	0.050229837928363	ARG1, LTF, IL17RA, IL36RN	14
GO:0060831 smoothened signaling pathway involved in dorsal/ventral neural tube patterning	0.050229837928363	GLI2, GLI3, PRKACB, WDR19	14
GO:0090051 negative regulation of cell migration involved in sprouting angiogenesis	0.050229837928363	KLF4, CARD10, STARD13, SPRED1	14
GO:1902547 regulation of cellular response to vascular endothelial growth factor stimulus	0.050229837928363	ADAMTS3, SPRY2, SEMA6A, SMOC2	14
GO:1902644 tertiary alcohol metabolic process	0.050229837928363	AKR1C1, AKR1C2, AKR1C3, CACNA1H	14
GO:1903729 regulation of plasma membrane organization	0.050229837928363	AR, GSN, TGFB2, TMEFF2	14
GO:1905153 regulation of membrane invagination	0.050229837928363	GATA2, PPARG, RAB31, ANO6	14
GO:0031045 dense core granule	0.050229837928363	SYT4, SYT5, SCG2, STXBP5L	14
GO:0004550 nucleoside diphosphate kinase activity	0.050229837928363	AK4, NME5, AK5, AK9	14
GO:0046625 sphingolipid binding	0.050229837928363	LYN, SELL, LAPTM4B, LAMA1	14
GO:0072509 divalent inorganic cation transmembrane transporter activity	0.050229837928363	SLC40A1, SLC41A2, SLC39A13, SLC39A11	14
GO:0035850 epithelial cell differentiation involved in kidney development	0.0502803627704727	PDGFB, MTSS1, MAGI2, BASP1, YAP1, WWTR1, GREM1	33
GO:0043303 mast cell degranulation	0.0502803627704727	BTK, GATA2, HMOX1, LYN, STXBP2, VAMP8, CPLX2	33
GO:0046676 negative regulation of insulin secretion	0.0502803627704727	DRD2, FKBP1B, PPP3CA, SFRP1, KLF7, STXBP5L, FAM3D	33
GO:2000273 positive regulation of signaling receptor activity	0.0502803627704727	ADORA1, ADRA2C, EGF, TGFA, RGS9, GREM1, CACNG4	33
GO:0005891 voltage-gated calcium channel complex	0.0502803627704727	CACNA1B, CACNA2D1, NOS1, PDE4B, CACNA1G, CACNG4, STAC3	33
GO:0004869 cysteine-type endopeptidase inhibitor activity	0.0502803627704727	CST1, CST2, CST4, CST5, CSTA, LTF, TNFAIP8	33
GO:0008200 ion channel inhibitor activity	0.0502803627704727	CFTR, FKBP1B, ITPR1, NEDD4, STX1A, VAMP8, WNK4	33
GO:0010563 negative regulation of phosphorus metabolic process	0.0504835797281427	ADARB1, RHOH, CEACAM1, BMP7, CDKN1B, CDKN2B, DLG2, DMD, DRD2, DUSP4, FKBP1B, SFN, HHEX, IGFBP3, INHBA, LYN, SMAD7, PDGFB, PPP1R1A, DNAJC3, PTPRR, SFRP1, SPINK1, TGFB2, TLR4, PSCA, PLPP3, GPRC5A, KLF4, SLIT2, MAPK8IP1, TRIB1, SPRY2, PPARGC1A, PPM1E, RIMBP2, NUP62, WWTR1, LATS2, GREM1, TRIB2, ERRFI1, DDIT4, SYTL2, RASIP1, TESC, SEMA6A, PBLD, DEPTOR, AIDA, CSRNP3, ZC3H12A, DUSP16, AKT1S1, ACP4, CAMK…	484
GO:0048471 perinuclear region of cytoplasm	0.0507911437440632	ABCA1, ANXA2, ANXA4, BTK, MS4A3, CDC25C, CYBB, DYNC1I1, EGFR, EPHA5, FKBP4, FYN, GJB2, GSN, HMOX1, INHBA, ITPR1, KCNH1, KCNH2, KCNS2, LAMC2, LYN, MX1, NEDD4, NOS1, OAS2, ODC1, PLA2G5, PPARG, PRKACB, PTPRM, PTPRR, ROS1, SNAP25, SRD5A1, SYP, SYT4, SYT5, TGFA, TLR4, HSP90B1, FZD5, FZD9, PDLIM4, VAMP8, ALDH1A2, APLN, HIP1R, LRAT, ASIC3, CABP1, MAPK8IP1, MAGI2, HCN4, ATP9A, TNK2, PROCR, OBSL1, FLRT1, …	633
GO:0022604 regulation of cell morphogenesis	0.0509083798435606	ANXA1, CAMK2B, CD44, CHRNB2, CRABP2, DSCAM, EPHA7, FYN, L1CAM, MAP2, MDK, NEDD4, NFATC4, NRCAM, P2RY1, PPP3CA, S100A10, SDC2, SHOX2, SYT1, SYT4, WNT5A, KALRN, SEMA5A, SLIT2, CPNE6, RIMS2, SEMA3E, LZTS3, OLFM1, CDC42EP1, NLGN1, RIMS1, UNC13A, FSTL4, OBSL1, LPAR3, BAMBI, SH3KBP1, SEMA3G, PARP6, ATP10A, PREX1, CAPRIN2, TRIM46, ANKRD27, FMNL2, SYT2, PRAG1	372
GO:0032651 regulation of interleukin-1 beta production	0.0511473192572842	ACP5, ORM2, TLR4, WNT5A, FZD5, SPHK1, NLRP1, ERRFI1, ZC3H12A	47
GO:0035176 social behavior	0.0513205224502354	BBS4, CHRNB2, GAD1, GRID1, KALRN, NRXN1, NRXN2, CNTNAP2	40
GO:0035924 cellular response to vascular endothelial growth factor stimulus	0.0513205224502354	ANXA1, GAB1, PDGFRB, SPHK1, ADAMTS3, SPRY2, SEMA6A, SMOC2	40
GO:0046580 negative regulation of Ras protein signal transduction	0.0513205224502354	TGFB2, TNK1, RASA3, NUP62, STMN3, RASIP1, RASAL3, TRIM67	40
GO:0050907 detection of chemical stimulus involved in sensory perception	0.0513205224502354	CST1, CST2, CST4, PIGR, ASIC3, OR2B6, OR51E2, OR51E1	40
GO:0051703 intraspecies interaction between organisms	0.0513205224502354	BBS4, CHRNB2, GAD1, GRID1, KALRN, NRXN1, NRXN2, CNTNAP2	40
GO:0099024 plasma membrane invagination	0.0513205224502354	ABCA1, GATA2, GSN, PPARG, ELMO1, RAB31, GULP1, ANO6	40
GO:1904705 regulation of vascular smooth muscle cell proliferation	0.0513205224502354	CDKN1B, HMOX1, HPGD, IGFBP5, PDGFB, PPARG, TERT, APLN	40
GO:1990868 response to chemokine	0.0513205224502354	GPR35, LOX, SLIT2, CXCR6, PADI2, STK39, ACKR3, ZC3H12A	40
GO:1990869 cellular response to chemokine	0.0513205224502354	GPR35, LOX, SLIT2, CXCR6, PADI2, STK39, ACKR3, ZC3H12A	40
GO:1990874 vascular smooth muscle cell proliferation	0.0513205224502354	CDKN1B, HMOX1, HPGD, IGFBP5, PDGFB, PPARG, TERT, APLN	40
GO:0002064 epithelial cell development	0.051478952249632	AR, PRDM1, KLF5, CDK6, SFN, IHH, KRT2, PDGFB, PGR, PROC, ROS1, STC1, TMOD1, TNFRSF1A, WNT5A, CLDN1, TJP2, MAGI2, TFCP2L1, POF1B, COL18A1, WNT5B, FRMD6, VSIG1, SLC9A4	171
GO:0001676 long-chain fatty acid metabolic process	0.051484022549828	CYP1B1, CYP2C8, GSTA1, HPGD, LIPE, CYP4F3, TBXAS1, AKR1C3, SLC27A5, MGLL, SLC27A6, ELOVL2, CYP4F12, ADTRP	84
GO:0099565 chemical synaptic transmission, postsynaptic	0.051484022549828	ADORA1, CHRNB2, DRD2, NTSR1, PPP3CA, STX1A, NRXN1, RIMS2, NLGN1, IGSF9B, RIMS1, CELF4, TMEM108, SEZ6	84
GO:0042542 response to hydrogen peroxide	0.0515880984529224	ARG1, BCL2, COL1A1, CRYAB, CYP1B1, NQO1, FKBP1B, FOXO3, FYN, GNAO1, HMOX1, MYB, PDGFRB, STAT6, ADAM9, SPHK1, KLF4, SIGMAR1	115
GO:0006629 lipid metabolic process	0.0517627462033413	ABCA1, ACADL, PLIN2, ADORA1, AFP, AGTR1, ALDH1A3, APOH, ATP1A1, BBS4, CEACAM1, CFTR, CRABP2, CREBL2, CYP1B1, CYP2C8, CYP27B1, DGKA, AKR1C1, AKR1C2, EEF1A2, EGFR, FABP5, NR5A2, B4GALNT1, GSTA1, HMGCS2, HPGD, INPP1, LIPE, LRP2, CYP4F3, LYN, ME1, NPAS2, PDGFB, PDGFRB, PIP4K2A, PLA2G5, PPARG, PRLR, PTPRN2, PLAAT4, SDC2, SDC4, ST3GAL4, SLC16A1, SLC22A4, SNAI2, SRD5A1, TBXAS1, NKX2-1, TM7SF2, TNFRSF1A,…	1125
GO:0042136 neurotransmitter biosynthetic process	0.0518304129367693	ACP5, ASS1, ATP2B4, CYP1B1, DDC, NQO1, GAD1, NOS1, TLR4, KLF4, UPB1, ZC3H12A	69
GO:0090277 positive regulation of peptide hormone secretion	0.0518304129367693	CFTR, DRD2, EGFR, GHRHR, GPR27, PFKFB2, ITSN1, TCF7L2, APLN, TRPM4, ANO1, RFX6	69
GO:0038024 cargo receptor activity	0.0518304129367693	ABCA1, DAB2, LOC112267931, LGALS3BP, TMPRSS2, VLDLR, VTN, LRP12, STAB2, ACKR3, TMPRSS13, HHIPL1, CD163L1	69
GO:0030133 transport vesicle	0.0522626933391402	AMPH, CEACAM1, CPE, DDC, DRD2, ITPR1, MME, NRGN, PDE4B, PTPRN, PTPRN2, SNAP25, STX1A, SYN1, SYP, SYT1, SYT4, TGFA, VGF, BSN, ATP8A1, SCGN, KDELR3, SCG3, SLC40A1, SYTL2, SVOP, SYT13, MCTP1, NCALD, CTTNBP2, SYT12, PRRT2, TRIM9, RAB3C, SYT2, NRSN1, CNIH3, SPRED2, SLC6A17	296
GO:0048736 appendage development	0.0522669127024729	ASPH, BMP7, COL2A1, CRABP2, DLX5, GLI2, GLI3, IHH, ITGB4, AFF3, SHOX2, TBX2, TGFB2, WNT5A, ALDH1A2, GREM1, INTU, SALL4, WDR19, CPLANE1, PKDCC, FREM2	147
GO:0060173 limb development	0.0522669127024729	ASPH, BMP7, COL2A1, CRABP2, DLX5, GLI2, GLI3, IHH, ITGB4, AFF3, SHOX2, TBX2, TGFB2, WNT5A, ALDH1A2, GREM1, INTU, SALL4, WDR19, CPLANE1, PKDCC, FREM2	147
GO:0072507 divalent inorganic cation homeostasis	0.0534622468722359	ADORA1, AGTR1, ANXA2, ATP2B4, BCL2, CACNA2D1, CYP27B1, DDIT3, DMD, DRD2, EGFR, FKBP1B, FYN, GALR1, GATA2, GPR35, ITPR1, KCNK3, LYN, NOS1, NTSR1, P2RY1, STC1, HSP90B1, WNT5A, SLC30A2, FZD9, LPAR2, TSPOAP1, SLC25A27, CIB2, CYSLTR1, RASA3, LPAR3, ATP2C1, TRPM4, MCOLN3, TRPV6, SLC39A13, TMEM178A, SYPL2	305
GO:0120036 plasma membrane bounded cell projection organization	0.0536787022545426	ADARB1, ALCAM, ATOH1, BBS4, BCL2, BMP7, KLF5, CAMK2B, CD44, CHRNB2, CRABP2, DLX5, DNAH5, DRD2, DSCAM, EFNB2, EGFR, EMP1, EPHA5, EPHA7, FKBP1B, FKBP4, FYN, GAB1, GLI2, GLI3, GNAO1, GSN, HES1, HSPA5, ANOS1, L1CAM, LMX1A, LRP2, LYN, MAP1A, MAP2, MATN2, MDK, MYO1A, NBL1, MICOS10-NBL1, NCAM1, NEDD4, NEFH, NFATC4, NPY, NRCAM, NR4A2, SERPINI1, PPP3CA, PSD, PTPRG, PTPRM, SDC2, SDC4, SEMA3F, SFRP1, ITSN1,…	1199
GO:0002274 myeloid leukocyte activation	0.053705129402243	ANXA2, ARG1, RHOH, CEACAM1, BTK, CAMP, MS4A3, CD44, CYBB, DSC1, FABP5, FCGR2A, FCGR2C, GALNS, GATA2, GSN, HMOX1, CXCL8, LTF, LYN, LYZ, MME, CD200, CEACAM6, ORM2, SERPINA1, PIGR, PLAUR, DNAJC3, PRSS3, PTPRN2, PYGL, RAP2B, S100P, SELL, SLC2A3, SLC2A5, SLPI, SNAP25, STXBP2, TGFBR2, TLR4, TTR, WNT5A, KCNAB2, VAMP8, ADAM9, SPHK1, TMEM63A, DHRS2, ATP8A1, VAT1, CPLX2, HPSE, RAB31, PADI2, NFASC, QPCT, CP…	512
GO:0022407 regulation of cell-cell adhesion	0.0543536283572549	ANXA1, ARG1, ASS1, CEACAM1, BMP7, CD44, EFNB2, EPHA7, FYN, GLI2, GLI3, HES1, IGFBP2, IHH, LYN, SMAD7, MDK, MYB, CEACAM6, PCDH8, SDC4, SNAI2, SOX2, TGFBR2, TNFSF4, WNT5A, YES1, ZP3, PLPP3, KLF4, TESPA1, FXYD5, TWSG1, RASAL3, ZNF703, ZC3H12A, ADTRP, MDGA1	280
GO:0005198 structural molecule activity	0.0547306454991908	ANK1, ASPH, COL1A1, COL2A1, COL4A3, COL4A4, COL4A6, COL5A2, COL6A1, CRYAB, DLG2, DMD, FBLN2, ANOS1, KRT2, KRT14, KRT15, KRT19, LAMC2, LUM, MAP1A, MAP2, MATN2, MGP, NEFH, NID1, PCOLCE, PGM5, PRELP, RPL3, RPL15, TTN, VTN, VWF, ZP3, KRT36, KSR1, BSN, CLDN1, INA, MAPK8IP1, MYOT, MAGI2, ARPC1B, NEBL, NES, NUP62, CARD10, VILL, ACTL6B, SPTBN4, MRPS6, THSD4, COL18A1, EMILIN3, CHADL, LMNTD1, LAMA1, COL28A…	469
GO:0120025 plasma membrane bounded cell projection	0.0548272088413888	ADCY2, ADORA1, ADRA2C, ALCAM, ANK1, ANXA1, ANXA2, ARG1, ASS1, ATP2B4, BBS4, CEACAM1, BLVRB, CACNA1B, CD44, CDK6, CHRM3, CNN3, CRYAB, CYBB, DDC, NQO1, DLG2, DMD, DNAH5, DNAH9, DRD2, DSCAM, EPHA5, EPHA7, FKBP4, FYN, GAD1, GJB2, GLI2, GLI3, GNAO1, GRIA2, GSN, KCNA2, KCNC1, KCNC3, KCNH1, KCNJ14, KCNQ3, L1CAM, LRP2, MAP1A, MAP2, MCC, MME, CD200, MPP1, MYO1A, MYO7B, NEFH, NOS1, NRCAM, NRGN, ROR1, NTSR1…	1619
GO:0007596 blood coagulation	0.054972117466282	ADRA2C, APOH, CEACAM1, ENTPD2, COL1A1, DGKA, F5, F12, FYN, GATA2, SERPIND1, ITPR1, LYN, P2RY1, SERPINA5, PDGFB, SERPINA1, PLAUR, PRKACB, PROC, RAP2B, THBD, TLR4, VTN, VWF, HIST1H3E, PROCR, MYL12A, HPSE, GNG2, TRPC7, DOCK6, ADTRP, DOCK11, ANO6	255
GO:0044431 Golgi apparatus part	0.0554152631010779	CLCN5, EGFR, F5, B4GALNT1, GCNT1, LUM, MAN1A1, MFNG, MME, MUC2, NCAM1, PDGFB, SERPINA1, PRELP, PROC, RTN1, SDC2, SDC4, ST6GAL1, ST3GAL1, ST3GAL4, ST3GAL3, SNAP25, SYT4, TGFA, TNFRSF1A, VTN, WNT5A, FZD5, ST8SIA2, LGR5, B3GALT2, GCNT3, CHST2, CABP1, RAB36, HS3ST4, HS3ST3B1, ATP9A, GPC6, ST6GALNAC2, B3GNT2, GDF1, CERS1, MMP24, KDELR3, RAB31, MGAT4A, NMNAT2, ABCA5, TMEM59L, PARM1, ATP2C1, B3GAT1, KLH…	769
GO:0003203 endocardial cushion morphogenesis	0.0556324698875529	BMP7, SNAI2, TBX2, TGFB2, TGFBR2, HEY1	27
GO:0048009 insulin-like growth factor receptor signaling pathway	0.0556324698875529	AR, CDH3, GHRHR, IGFBP2, IGFBP3, IGFBP5	27
GO:0060043 regulation of cardiac muscle cell proliferation	0.0556324698875529	JARID2, MEIS1, TBX2, TGFBR2, WNT2, YAP1	27
GO:0005272 sodium channel activity	0.0556324698875529	SHROOM2, SCN2A, SCN8A, ASIC3, HCN4, SCN3B	27
GO:0008307 structural constituent of muscle	0.0556324698875529	ASPH, DMD, KRT19, TTN, MYOT, NEBL	27
GO:0051056 regulation of small GTPase mediated signal transduction	0.05566719336667	ABCA1, ARHGDIG, RHOH, LYN, PDGFRB, PSD, ITSN1, TGFB2, TNK1, KALRN, SLIT2, ARHGEF6, SRGAP3, RASA3, NUP62, PLEKHG3, STMN3, CDON, EPS8L1, RASIP1, PLEKHG6, ARHGEF40, PLEKHG5, SRGAP1, ARHGAP20, PREX1, ARHGEF28, ARHGAP9, RASAL3, ARHGAP28, PREX2, CGNL1, STARD13, PLEKHG4B, AMOT, PRAG1, RASGEF1A, C12orf74, PLEKHG7, TRIM67	289
GO:0043270 positive regulation of ion transport	0.055701333801421	ADORA1, CACNA2D1, CFTR, CHRNB2, DMD, DRD2, KCNC1, KCNH2, NOS1, NTSR1, P2RY1, PDGFB, PDGFRB, MAP2K6, STC1, SYT4, VAMP8, RGS9, ATP8A1, PLA2R1, LPAR3, CACNG4, STK39, TESC, SCN3B, CRACR2A, ANO6, STAC3	197
GO:0071248 cellular response to metal ion	0.055766801885067	ADCY7, CDKN1B, CYBB, NQO1, DLG2, EGFR, GSN, HMOX1, HSPA5, KCNH1, KCNK3, LIG4, NFATC4, SYT1, WNT5A, AKR1C3, CACNA1H, CLDN1, PPARGC1A, NLGN1, SLC40A1	140
GO:0030500 regulation of bone mineralization	0.0558816067484504	BMP7, CYP27B1, LTF, MGP, FZD9, GREM1, TRPM4, FAM20C, PKDCC, ANO6	55
GO:0032611 interleukin-1 beta production	0.0558816067484504	ABCA1, ACP5, ORM2, TLR4, WNT5A, FZD5, SPHK1, NLRP1, ERRFI1, ZC3H12A	55
GO:0050891 multicellular organismal water homeostasis	0.0558816067484504	ADCY2, ADCY7, CFTR, SFN, PRKACB, CLDN1, ABCA12, GRHL1, CYP4F12, FA2H	55
GO:0042995 cell projection	0.0558870572272016	ADCY2, ADORA1, ADRA2C, ALCAM, ANK1, ANXA1, ANXA2, ARG1, ASS1, ATP2B4, BBS4, CEACAM1, BLVRB, CACNA1B, CD44, CDK6, CHRM3, CNN3, CRYAB, CYBB, DDC, NQO1, DLG2, DMD, DNAH5, DNAH9, DRD2, DSCAM, EPHA5, EPHA7, FKBP4, FYN, GAD1, GJB2, GLI2, GLI3, GNAO1, GRIA2, GSN, KCNA2, KCNC1, KCNC3, KCNH1, KCNJ14, KCNQ3, L1CAM, LRP2, MAP1A, MAP2, MCC, MDK, MME, CD200, MPP1, MYO1A, MYO7B, NEFH, NOS1, NRCAM, NRGN, ROR1, …	1675
GO:0031623 receptor internalization	0.0559778240990625	CEACAM1, DRD2, EFNB2, EGF, CXCL8, NEDD4, SNAP25, APLN, MAGI2, RAMP1, RAB31, GREM1, ACKR3, APELA	85
GO:0020037 heme binding	0.0559778240990625	CYBB, CYP1B1, CYP27B1, GUCY1A2, HMOX1, CYP4F3, NOS1, TBXAS1, CYP4F8, CYP39A1, CYP4F12, FA2H, NOX5, STEAP4	85
GO:0042593 glucose homeostasis	0.0564082775217151	CFTR, EPHA5, FABP5, FKBP1B, FOXO3, GHRHR, GPR27, IGFBP5, PPARG, PPP3CA, PTPRN, PTPRN2, PYGL, SLC16A1, SSTR5, HNF1A, TCF7L2, VGF, KLF7, STXBP5L, CARTPT, PPARGC1A, TRPM4, ANO1, BHLHA15, ADGRF5, RFX6	189
GO:0014706 striated muscle tissue development	0.0564803824535544	BCL2, BMP7, KLF5, DSG2, EFNB2, ERBB3, EYA2, JARID2, LOX, LRP2, SMAD7, MEIS1, PAX5, PDGFRB, PPP3CA, SHOX2, SVIL, TBX2, TGFB2, TGFBR2, TTN, WNT2, WNT5A, FZD7, ALDH1A2, GJC1, YAP1, NEBL, OBSL1, GREM1, CDON, HIVEP3, MYO18B, SIK1, RBM24, STAC3	264
GO:0060371 regulation of atrial cardiac muscle cell membrane depolarization	0.0564813276219067	CACNA1G, SCN3B	4
GO:0061026 cardiac muscle tissue regeneration	0.0564813276219067	CDKN1B, YAP1	4
GO:0003796 lysozyme activity	0.0564813276219067	LYZ, LYG1	4
GO:0042608 T cell receptor binding	0.0564813276219067	FYN, EPS8L1	4
GO:0048531 beta-1,3-galactosyltransferase activity	0.0564813276219067	B3GALT2, B3GAT1	4
GO:0046982 protein heterodimerization activity	0.0565915409800896	ADCY2, ADORA1, ADRA2C, AGTR1, BCL2, CHRNB2, CYBB, DDIT3, DRD2, EGFR, ERBB3, GAD1, INHBA, KCNH1, KCNN1, MEIS1, SCGB2A1, MID1, CEACAM6, NTSR1, NR4A2, P2RY1, PDGFB, PPARG, PPP3CA, MAPK4, SLC3A1, STX1A, SYT1, SYT4, SYT5, TBX15, HNF1B, TGFB2, TLR4, TTR, FZD9, HIST1H2BN, HIST1H2BH, HIST1H2BO, HIST1H3E, TEAD2, AOC3, HIP1R, TBX18, MAFB, YAP1, UGT1A1, UGT1A3, HIST4H4, JDP2	392
GO:0030030 cell projection organization	0.0569643597268834	ADARB1, ALCAM, ATOH1, BBS4, BCL2, BMP7, KLF5, CAMK2B, CD44, CHRNB2, CRABP2, DLX5, DNAH5, DNAH9, DRD2, DSCAM, EFNB2, EGFR, EMP1, EPHA5, EPHA7, FKBP1B, FKBP4, FYN, GAB1, GLI2, GLI3, GNAO1, GSN, HES1, HSPA5, ANOS1, L1CAM, LMX1A, LRP2, LYN, MAP1A, MAP2, MATN2, MDK, MYO1A, NBL1, MICOS10-NBL1, NCAM1, NEDD4, NEFH, NFATC4, NPY, NRCAM, NR4A2, SERPINI1, PPP3CA, PSD, PTPRG, PTPRM, SDC2, SDC4, SEMA3F, SFRP1,…	1229
GO:0035249 synaptic transmission, glutamatergic	0.0573749143266253	ADORA1, DRD2, EGFR, GRIA2, SYT1, NRXN1, NLGN1, UNC13A, CNIH3	48
GO:0045604 regulation of epidermal cell differentiation	0.0573749143266253	ATOH1, CYP27B1, SFN, HES1, KLF7, KRT36, GRHL1, ERRFI1, CD109	48
GO:0060350 endochondral bone morphogenesis	0.0573749143266253	COL1A1, COL2A1, DLX5, IHH, SHOX2, STC1, TGFBR2, AXIN2, CSGALNACT1	48
GO:0003707 steroid hormone receptor activity	0.0573749143266253	AR, ESRRG, NR5A2, NR3C1, HNF4G, NR4A2, PGR, PPARG, OR51E2	48
GO:0005911 cell-cell junction	0.0574756816200463	ANXA1, ANXA2, SHROOM2, ATP1A1, CEACAM1, CNN3, DSC1, DSC2, DSG2, GJA3, GJB2, KCNA2, LYN, SMAD7, NRAP, PGM5, PPP3CA, PTPRM, RAP2B, SCN2A, SLC5A1, FZD5, CNTNAP1, CLDN1, TJP2, MAGI2, GJC1, CDC42EP1, NFASC, OBSL1, FLRT1, CNTNAP2, SH3KBP1, LSR, MXRA8, RASIP1, PLEKHG5, KIAA1210, SPTBN4, WNK4, POF1B, NECTIN4, CGNL1, ESAM, FRMD6, LAMA1, AMTN	358
GO:0002448 mast cell mediated immunity	0.0578501862923953	BTK, GATA2, HMOX1, LYN, STXBP2, VAMP8, CPLX2	34
GO:0045684 positive regulation of epidermis development	0.0578501862923953	ATOH1, CYP27B1, SFN, KRT2, TGFB2, WNT5A, HPSE	34
GO:0060393 regulation of pathway-restricted SMAD protein phosphorylation	0.0578501862923953	BMP7, DAB2, LOC112267931, INHBA, SMAD7, GREM1, TWSG1, PBLD	34
GO:0019205 nucleobase-containing compound kinase activity	0.0578501862923953	AK4, DLG2, MPP1, NME5, TJP2, AK5, AK9	34
GO:0045785 positive regulation of cell adhesion	0.0581071406743245	ANXA1, BMP7, CD44, CDK6, EFNB2, FYN, GLI2, GLI3, HES1, IGFBP2, IHH, LYN, SMAD7, MDK, MYB, CEACAM6, NID1, PPP3CA, S100A10, SDC4, SFRP1, SOX2, TGFB2, TGFBR2, TNFSF4, VTN, WNT5A, YES1, ZP3, PLPP3, ADAM9, SPOCK2, TESPA1, AGR2, PREX1, PLEKHA2, SMOC2, RASAL3, EGFLAM	290
GO:0072503 cellular divalent inorganic cation homeostasis	0.0581071406743245	ADORA1, AGTR1, ANXA2, ATP2B4, BCL2, CACNA2D1, DDIT3, DMD, DRD2, FKBP1B, FYN, GALR1, GATA2, GPR35, ITPR1, KCNK3, LYN, NOS1, NTSR1, P2RY1, STC1, HSP90B1, WNT5A, SLC30A2, FZD9, LPAR2, TSPOAP1, SLC25A27, CIB2, CYSLTR1, RASA3, LPAR3, ATP2C1, TRPM4, MCOLN3, TRPV6, SLC39A13, TMEM178A, SYPL2	290
GO:0007595 lactation	0.0581797854881592	CDO1, GHRHR, HK2, OAS2, PRLR, STAT5A, APLN, KALRN	41
GO:0030850 prostate gland development	0.0581797854881592	AR, BMP7, CDKN1B, FKBP4, GLI2, GLI3, SFRP1, WNT5A	41
GO:0005044 scavenger receptor activity	0.0581797854881592	LGALS3BP, TMPRSS2, VTN, STAB2, ACKR3, TMPRSS13, HHIPL1, CD163L1	41
GO:0045165 cell fate commitment	0.0582317142406869	AR, ATOH1, BCL2, EYA2, GATA2, GLI2, GLI3, HES1, IHH, PPARG, SFRP1, SOX2, STAT6, TBX2, HNF1B, TCF7L2, NKX2-1, FZD7, LMO4, KLF4, SPRY2, CHD5, CDON, OLIG1	165
GO:0001574 ganglioside biosynthetic process	0.058776955622858	B4GALNT1, ST8SIA2, ST8SIA6	9
GO:0001821 histamine secretion	0.058776955622858	BTK, LYN, VAMP8	9
GO:0002710 negative regulation of T cell mediated immunity	0.058776955622858	ARG1, CEACAM1, SMAD7	9
GO:0002829 negative regulation of type 2 immune response	0.058776955622858	ANXA1, ARG1, STAT6	9
GO:0003085 negative regulation of systemic arterial blood pressure	0.058776955622858	ADORA1, BBS4, NTSR1	9
GO:0003149 membranous septum morphogenesis	0.058776955622858	FZD2, TGFB2, TGFBR2	9
GO:0006681 galactosylceramide metabolic process	0.058776955622858	UGT8, B3GALT2, FA2H	9
GO:0007342 fusion of sperm to egg plasma membrane involved in single fertilization	0.058776955622858	SERPINA5, NOX5, IZUMO1	9
GO:0009437 carnitine metabolic process	0.058776955622858	ACADL, SLC22A4, CROT	9
GO:0014061 regulation of norepinephrine secretion	0.058776955622858	ADRA2C, P2RY1, STX1A	9
GO:0019374 galactolipid metabolic process	0.058776955622858	UGT8, B3GALT2, FA2H	9
GO:0031629 synaptic vesicle fusion to presynaptic active zone membrane	0.058776955622858	SYT1, CPLX1, PRRT2	9
GO:0032429 regulation of phospholipase A2 activity	0.058776955622858	AGTR1, EGFR, PLA2R1	9
GO:0032836 glomerular basement membrane development	0.058776955622858	COL4A3, COL4A4, NID1	9
GO:0033089 positive regulation of T cell differentiation in thymus	0.058776955622858	GLI2, IHH, TESPA1	9
GO:0036500 ATF6-mediated unfolded protein response	0.058776955622858	DDIT3, HSPA5, HSP90B1	9
GO:0042340 keratan sulfate catabolic process	0.058776955622858	GALNS, LUM, PRELP	9
GO:0042535 positive regulation of tumor necrosis factor biosynthetic process	0.058776955622858	CYBB, TLR4, AKAP12	9
GO:0043129 surfactant homeostasis	0.058776955622858	ABCA12, RCN3, ADGRF5	9
GO:0045026 plasma membrane fusion	0.058776955622858	SERPINA5, NOX5, IZUMO1	9
GO:0045472 response to ether	0.058776955622858	NFATC4, PPARGC1A, ZC3H12A	9
GO:0046710 GDP metabolic process	0.058776955622858	DLG2, MPP1, TJP2	9
GO:0048755 branching morphogenesis of a nerve	0.058776955622858	DRD2, EPHA7, SHOX2	9
GO:0051770 positive regulation of nitric-oxide synthase biosynthetic process	0.058776955622858	MAP2K6, TLR4, AKAP12	9
GO:0060044 negative regulation of cardiac muscle cell proliferation	0.058776955622858	JARID2, MEIS1, TGFBR2	9
GO:0060081 membrane hyperpolarization	0.058776955622858	ATP1A1, CFTR, KCNQ3	9
GO:0060394 negative regulation of pathway-restricted SMAD protein phosphorylation	0.058776955622858	SMAD7, GREM1, PBLD	9
GO:0060397 JAK-STAT cascade involved in growth hormone signaling pathway	0.058776955622858	LYN, PRLR, STAT5A	9
GO:0070673 response to interleukin-18	0.058776955622858	PDGFB, IL18R1, CLDN1	9
GO:0072109 glomerular mesangium development	0.058776955622858	BMP7, PDGFB, PDGFRB	9
GO:0086067 AV node cell to bundle of His cell communication	0.058776955622858	CACNA1G, GJC1, TRPM4	9
GO:0090179 planar cell polarity pathway involved in neural tube closure	0.058776955622858	FZD2, SFRP1, WNT5A	9
GO:0099500 vesicle fusion to plasma membrane	0.058776955622858	SYT1, CPLX1, PRRT2	9
GO:1902805 positive regulation of synaptic vesicle transport	0.058776955622858	MAP2, SYT1, NLGN1	9
GO:0033162 melanosome membrane	0.058776955622858	GPR143, RAB32, SLC45A2	9
GO:0045009 chitosome	0.058776955622858	GPR143, RAB32, SLC45A2	9
GO:0090741 pigment granule membrane	0.058776955622858	GPR143, RAB32, SLC45A2	9
GO:0004859 phospholipase inhibitor activity	0.058776955622858	ANXA1, ANXA2, ANXA4	9
GO:0005355 glucose transmembrane transporter activity	0.058776955622858	SLC2A3, SLC2A5, SLC5A1	9
GO:0015149 hexose transmembrane transporter activity	0.058776955622858	SLC2A3, SLC2A5, SLC5A1	9
GO:0015464 acetylcholine receptor activity	0.058776955622858	CHRM3, CHRNB2, ANXA9	9
GO:0045125 bioactive lipid receptor activity	0.058776955622858	SPHK1, LPAR2, LPAR3	9
GO:0014065 phosphatidylinositol 3-kinase signaling	0.0589398483085604	CEACAM1, EGFR, ERBB3, FYN, GAB1, LYN, NEDD4, PDGFB, PDGFRB, PIP4K2A, TGFB2, KLF4, WNT16, PIP4K2C, PREX2, PIK3IP1, PIK3AP1	109
GO:0002695 negative regulation of leukocyte activation	0.0593363296105107	ANXA1, ARG1, CEACAM1, BTK, GLI3, HMOX1, IHH, INHBA, SMAD7, MDK, CD200, SDC4, SFRP1, TNFSF4, BANK1, TWSG1, ZC3H12A, ADGRF5	117
GO:0090090 negative regulation of canonical Wnt signaling pathway	0.059366985793277	DAB2, LOC112267931, DDIT3, FOXO3, GLI3, IGFBP2, MCC, MDK, PSMD5, SFRP1, SNAI2, SOX2, TCF7L2, WNT5A, AXIN2, TBX18, WWTR1, LATS2, GREM1, WNT5B, NKD1, SHISA6	141
GO:0033500 carbohydrate homeostasis	0.0594962595635975	CFTR, EPHA5, FABP5, FKBP1B, FOXO3, GHRHR, GPR27, IGFBP5, PPARG, PPP3CA, PTPRN, PTPRN2, PYGL, SLC16A1, SSTR5, HNF1A, TCF7L2, VGF, KLF7, STXBP5L, CARTPT, PPARGC1A, TRPM4, ANO1, BHLHA15, ADGRF5, RFX6	190
GO:0009798 axis specification	0.0595025034204149	DDIT3, MDFI, SFRP1, STC1, KDM6A, WNT5A, FZD5, BASP1, IRX4, WLS, TDRD5	63
GO:0015696 ammonium transport	0.0595025034204149	BTK, SLC25A20, CHRNB2, DRD2, KCNA2, LYN, NOS1, SLC22A3, SLC22A4, VAMP8, SLC25A48	63
GO:0090174 organelle membrane fusion	0.0595025034204149	ANXA1, ANXA2, STX1A, SYT1, SYT4, SPHK1, CPLX1, RAB39A, ANKRD27, PRRT2, TRIM9	63
GO:0008528 G protein-coupled peptide receptor activity	0.0595025034204149	AGTR1, GALR1, GPR35, NPR1, NTSR1, GPR143, SSTR1, RAMP1, SIGMAR1, CXCR6, ACKR3	63
GO:0050866 negative regulation of cell activation	0.0595176770857735	ANXA1, ARG1, CEACAM1, BTK, GLI3, HMOX1, IHH, INHBA, SMAD7, MDK, CD200, PDGFB, SDC4, SFRP1, THBD, TNFSF4, BANK1, TWSG1, ZC3H12A, ADGRF5	133
GO:0072593 reactive oxygen species metabolic process	0.0599085138991048	ACP5, AGTR1, ASS1, ATP2B4, BCL2, BMP7, CRYAB, CYBB, CYP1B1, NQO1, EGFR, FOXO3, FYN, GPX3, HK2, NOS1, PDGFB, PDGFRB, TGFBR2, TLR4, AKR1C3, KLF4, PLA2R1, SESN1, DDIT4, RFK, PREX1, NOX5, ZC3H12A, TAFA4	215
GO:0030217 T cell differentiation	0.0602605896743236	ANXA1, RHOH, BCL2, PRDM1, CDK6, GLI2, GLI3, IHH, LIG4, SMAD7, MDK, MYB, PAX1, PTGER4, SATB1, STAT6, TGFBR2, TNFSF4, FZD5, FZD7, FZD8, IL18R1, TESPA1, MAFB, PREX1, ZC3H12A	182
GO:0001569 branching involved in blood vessel morphogenesis	0.0604228474414399	IHH, MDK, NFATC4, TGFBR2, SEMA3E	21
GO:0002251 organ or tissue specific immune response	0.0604228474414399	CAMP, LTF, PIGR, GCNT3, BPIFB1	21
GO:0002335 mature B cell differentiation	0.0604228474414399	CDH17, MFNG, ITM2A, DOCK10, DOCK11	21
GO:0030517 negative regulation of axon extension	0.0604228474414399	MAP2, WNT5A, SEMA5A, SEMA3G, TRIM46	21
GO:0036152 phosphatidylethanolamine acyl-chain remodeling	0.0604228474414399	PLA2G5, PLAAT4, PLA2G4E, LPCAT4, PLA2G4D	21
GO:0003279 cardiac septum development	0.061921461737579	PRDM1, BMP7, FZD2, HES1, LRP2, SMAD7, TBX2, TGFB2, TGFBR2, WNT5A, LMO4, SLIT2, HEY1, SALL4, CPLANE1	94
GO:0046906 tetrapyrrole binding	0.061921461737579	CYBB, CYP1B1, CYP27B1, GUCY1A2, HMOX1, CYP4F3, NOS1, TBXAS1, CYP4F8, MMACHC, CYP39A1, CYP4F12, FA2H, NOX5, STEAP4	94
GO:0001708 cell fate specification	0.0619548118685494	AR, ATOH1, EYA2, GLI2, GLI3, SOX2, HNF1B, FZD7, LMO4, CDON	56
GO:1903779 regulation of cardiac conduction	0.0619548118685494	ASPH, ATP1A1, ATP2A3, ATP2B4, FKBP1B, ITPR1, NOS1, NPR1, FXYD3, TRPM4	56
GO:1902531 regulation of intracellular signal transduction	0.0622311430246712	ABCA1, ADORA1, ADRA2C, BIRC3, AR, ARHGDIG, RHOH, ATP2B4, BCL2, CEACAM1, BMP7, BTC, CD44, CYP1B1, AKR1C2, DDIT3, DMD, DRD2, HBEGF, DUSP4, DUSP5, EDA, EGF, EGFR, EPHA7, ERBB3, FKBP1B, FYN, GAB1, GRM4, GUCY1A2, HMOX1, HES1, IGFBP3, IGFBP5, ITPR1, LTF, LYN, MAGEA3, MID1, NEDD4, NOS1, NPR1, ROR1, GPR143, P2RY1, PDGFB, PDGFRB, PIP4K2A, PLA2G5, PLAUR, MAP2K6, PRLR, PSD, PTPRR, ROS1, RRAS, SECTM1, SFRP1,…	1516
GO:0035710 CD4-positive, alpha-beta T cell activation	0.062241499173786	ANXA1, SMAD7, MYB, PAX1, PTGER4, SATB1, STAT6, TGFBR2, TNFSF4, IL18R1, TWSG1, ZC3H12A	71
GO:0042476 odontogenesis	0.0627368818409706	BMP7, COL1A1, DLX3, EDA, GLI2, GLI3, GNAO1, INHBA, ITGB4, TGFB2, AXIN2, ODAM, FAM20C, SP6, ACP4, AMTN	102
GO:0015721 bile acid and bile salt transport	0.0630270603287953	CEACAM1, AKR1C1, ABCC3, SLC27A5	15
GO:0035988 chondrocyte proliferation	0.0630270603287953	IHH, LTF, STC1, HMGA2	15
GO:0042533 tumor necrosis factor biosynthetic process	0.0630270603287953	CYBB, TLR4, AKAP12, ERRFI1	15
GO:0042534 regulation of tumor necrosis factor biosynthetic process	0.0630270603287953	CYBB, TLR4, AKAP12, ERRFI1	15
GO:0042730 fibrinolysis	0.0630270603287953	APOH, F12, PLAUR, THBD	15
GO:0045623 negative regulation of T-helper cell differentiation	0.0630270603287953	ANXA1, SMAD7, TNFSF4, ZC3H12A	15
GO:0045907 positive regulation of vasoconstriction	0.0630270603287953	ADRA2C, CHRM3, EGFR, TRPM4	15
GO:0050912 detection of chemical stimulus involved in sensory perception of taste	0.0630270603287953	CST1, CST2, CST4, PIGR	15
GO:0060149 negative regulation of posttranscriptional gene silencing	0.0630270603287953	PPARG, PPP3CA, TERT, ZC3H12A	15
GO:0060967 negative regulation of gene silencing by RNA	0.0630270603287953	PPARG, PPP3CA, TERT, ZC3H12A	15
GO:0071875 adrenergic receptor signaling pathway	0.0630270603287953	ADRA2C, ATP2B4, NOS1, ARRDC3	15
GO:0072643 interferon-gamma secretion	0.0630270603287953	BTN3A2, BTN3A1, IL36RN, ZC3H12A	15
GO:1905331 negative regulation of morphogenesis of an epithelium	0.0630270603287953	BMP7, TBX2, WNT5A, NKD1	15
GO:0032281 AMPA glutamate receptor complex	0.0630270603287953	GRIA2, CACNG4, CPT1C, CNIH3	15
GO:0015301 anion:anion antiporter activity	0.0630270603287953	SLC4A3, SLC4A8, SLC4A10, SLC37A2	15
GO:0016638 oxidoreductase activity, acting on the CH-NH2 group of donors	0.0630270603287953	AOC2, LOX, MAOA, AOC3	15
GO:0070330 aromatase activity	0.0630270603287953	CYP1B1, CYP2C8, CYP4F8, CYP4F12	15
GO:0098918 structural constituent of synapse	0.0630270603287953	DLG2, NEFH, BSN, INA	15
GO:0006874 cellular calcium ion homeostasis	0.0631896636439641	ADORA1, AGTR1, ANXA2, ATP2B4, BCL2, CACNA2D1, DDIT3, DMD, DRD2, FKBP1B, FYN, GALR1, GATA2, GPR35, ITPR1, KCNK3, LYN, NOS1, NTSR1, P2RY1, STC1, HSP90B1, WNT5A, FZD9, LPAR2, TSPOAP1, SLC25A27, CIB2, CYSLTR1, RASA3, LPAR3, ATP2C1, TRPM4, MCOLN3, TRPV6, TMEM178A, SYPL2	275
GO:0001890 placenta development	0.0634061517246642	PRDM1, BMP7, CDKN1B, CDX2, CYP27B1, DLX3, EGFR, GATA2, GJB2, HES1, KRT19, MDFI, MME, PDGFB, PPARG, STC1, WNT2, FZD5, HEY1, APELA	134
GO:0050707 regulation of cytokine secretion	0.0635394976344596	ANXA1, ANXA4, DRD2, LYN, MDK, CD200, ORM2, PTGER4, TLR4, WNT5A, IL1R2, FZD5, AKAP12, NLRP1, IL17RA, IL36RN, BANK1, ZC3H12A, C1QTNF3	126
GO:0051174 regulation of phosphorus metabolic process	0.0636558555223929	ADARB1, ADCY2, ADCY7, ADORA1, ADRA2C, AR, RHOH, ATP2B4, BCL2, CEACAM1, BMP7, CD44, CDC25C, CDKN1B, CDKN2B, CREBL2, DAB2, LOC112267931, DLG2, DMD, DRD2, DSCAM, HBEGF, DUSP4, DUSP5, EEF1A2, EGF, EGFR, EPHA7, ERBB3, FKBP1B, FYN, SFN, GRM4, GUCA2A, HHEX, HES1, IGFBP3, INHBA, LOX, LTF, LYN, SMAD7, ME1, MID1, NOS1, NTSR1, P2RY1, PDGFB, PDGFRB, PFKFB2, PLA2G5, PLAUR, PPP1R1A, PPP2R3A, PRKACB, MAP2K6, DN…	1371
GO:0046513 ceramide biosynthetic process	0.0640709511648631	B4GALNT1, TNFRSF1A, UGT8, ST8SIA2, B3GALT2, SPHK1, GDF1, CERS1, FA2H, ST8SIA6	49
GO:0016782 transferase activity, transferring sulfur-containing groups	0.0640709511648631	SULT1C2, CHST2, HS3ST4, HS3ST3B1, SULT1C4, CHST15, CHST8, GAL3ST4, SUGCT	49
GO:0030594 neurotransmitter receptor activity	0.0640709511648631	ADORA1, CHRM3, CHRNB2, DRD2, GABRD, GRIA2, GRID1, ANXA9, HRH3	49
GO:0048259 regulation of receptor-mediated endocytosis	0.0642778254274929	ANXA2, DAB2, LOC112267931, DRD2, EFNB2, EGF, VTN, APLN, HIP1R, MAGI2, TNK2, GREM1, SGIP1, APELA	79
GO:1901606 alpha-amino acid catabolic process	0.0642778254274929	ARG1, ATP2B4, CDO1, CRYM, GAD1, GPT, HGD, MAT1A, NOS1, AASS, GCAT, ACAD8, MCCC2	79
GO:0044853 plasma membrane raft	0.0642778254274929	ATP1A1, ATP2B4, CHRNB2, HMOX1, LIPE, MYO1A, NOS1, TGFBR2, MYOF, ADTRP, SPRED1, CAVIN1, GASK1A	79
GO:0050922 negative regulation of chemotaxis	0.0648154334252951	NBL1, MICOS10-NBL1, WNT5A, SEMA5A, SLIT2, PADI2, GREM1	28
GO:0051954 positive regulation of amine transport	0.0648154334252951	CHRNB2, DRD2, NTSR1, STX1A, SYT4, CARTPT	28
GO:0071392 cellular response to estradiol stimulus	0.0648154334252951	EGFR, SFRP1, SRD5A1, PPARGC1A, UGT1A1, ZNF703	28
GO:1901385 regulation of voltage-gated calcium channel activity	0.0648154334252951	CACNA2D1, DMD, DRD2, GPR35, PDE4B, STAC3	28
GO:0010769 regulation of cell morphogenesis involved in differentiation	0.0648849825248014	CAMK2B, CHRNB2, CRABP2, DSCAM, EPHA7, L1CAM, MAP2, MDK, NEDD4, NFATC4, NRCAM, PPP3CA, S100A10, SDC2, SHOX2, WNT5A, KALRN, SEMA5A, SLIT2, LZTS3, OLFM1, NLGN1, FSTL4, OBSL1, LPAR3, SEMA3G, PARP6, PREX1, CAPRIN2, TRIM46, ANKRD27	225
GO:0007162 negative regulation of cell adhesion	0.0650157144599184	ANXA1, ARG1, ARHGDIG, ASS1, CEACAM1, COL1A1, CYP1B1, DSCAM, ERBB3, GLI3, IHH, SMAD7, MDK, SDC4, SNAI2, TNFSF4, FZD7, SEMA5A, KLF4, SEMA3E, CORO2B, FAM107A, FXYD5, TWSG1, SEMA6A, ZNF703, ZC3H12A, ADTRP	200
GO:0006954 inflammatory response	0.065099547088005	ACP5, ADCY7, ADORA1, AGTR1, ANXA1, BIRC3, ASS1, BTK, C1R, CDO1, CYBB, EGFR, F12, MS4A2, HMOX1, CXCL8, LYN, LYZ, MDK, CD200, NFATC4, NT5E, ORM2, SERPINA1, PPARG, PROC, PTGER4, TLR4, TNFRSF1A, TNFSF4, VTN, WNT5A, ZP3, IL1R2, SCG2, PLA2G7, AOC3, VAMP8, IL18R1, SPHK1, KLF4, CHST2, KLRG1, CXCR6, CYSLTR1, USP18, MGLL, NLRP1, IL17RA, IL36RN, STK39, BLNK, UGT1A1, ODAM, SUSD4, FEM1A, CAMK1D, ZC3H12A, C1QT…	483
GO:0015908 fatty acid transport	0.0653898853914234	PLIN2, SLC25A20, DRD2, NTSR1, PPARG, MAP2K6, ABCC4, PLA2R1, SLC27A6, CROT, MFSD2A	64
GO:0001653 peptide receptor activity	0.0653898853914234	AGTR1, GALR1, GPR35, NPR1, NTSR1, GPR143, SSTR1, RAMP1, SIGMAR1, CXCR6, ACKR3	64
GO:0007608 sensory perception of smell	0.0655910039015318	BBS4, DRD2, FZD2, B3GNT2, OR2B6, CFAP69, OR51E2, OR51E1	42
GO:0045576 mast cell activation	0.0655910039015318	RHOH, BTK, GATA2, HMOX1, LYN, STXBP2, VAMP8, CPLX2	42
GO:0048663 neuron fate commitment	0.0655910039015318	ATOH1, GATA2, GLI2, GLI3, HES1, IHH, NKX2-1, OLIG1	42
GO:0007599 hemostasis	0.0658227175483637	ADRA2C, APOH, CEACAM1, ENTPD2, COL1A1, DGKA, F5, F12, FYN, GATA2, SERPIND1, ITPR1, LYN, P2RY1, SERPINA5, PDGFB, SERPINA1, PLAUR, PRKACB, PROC, RAP2B, THBD, TLR4, VTN, VWF, HIST1H3E, PROCR, MYL12A, HPSE, GNG2, TRPC7, DOCK6, ADTRP, DOCK11, ANO6	259
GO:0050817 coagulation	0.0658227175483637	ADRA2C, APOH, CEACAM1, ENTPD2, COL1A1, DGKA, F5, F12, FYN, GATA2, SERPIND1, ITPR1, LYN, P2RY1, SERPINA5, PDGFB, SERPINA1, PLAUR, PRKACB, PROC, RAP2B, THBD, TLR4, VTN, VWF, HIST1H3E, PROCR, MYL12A, HPSE, GNG2, TRPC7, DOCK6, ADTRP, DOCK11, ANO6	259
GO:0003007 heart morphogenesis	0.0660290306691838	BBS4, BMP7, COL2A1, CPE, FZD2, HES1, IHH, LRP2, SMAD7, NEDD4, SHOX2, SNAI2, TBX2, TGFB2, TGFBR2, TTN, KDM6A, WNT2, WNT5A, AXIN2, TEAD2, ALDH1A2, SLIT2, YAP1, OLFM1, HEY1, WNT16	192
GO:0002279 mast cell activation involved in immune response	0.0660859685760459	BTK, GATA2, HMOX1, LYN, STXBP2, VAMP8, CPLX2	35
GO:0007223 Wnt signaling pathway, calcium modulating pathway	0.0660859685760459	FZD2, GNAO1, PPP3CA, TCF7L2, WNT5A, FZD5, GNG2	35
GO:0009948 anterior/posterior axis specification	0.0660859685760459	DDIT3, KDM6A, WNT5A, FZD5, BASP1, WLS, TDRD5	35
GO:0044060 regulation of endocrine process	0.0660859685760459	AGTR1, GALR1, INHBA, APLN, RAB11FIP1, OR51E2, C1QTNF3	35
GO:0046834 lipid phosphorylation	0.0660859685760459	DGKA, INPP1, PIP4K2A, SPHK1, EFR3A, PIP4K2C, TTC7B	35
GO:0048286 lung alveolus development	0.0660859685760459	IGFBP5, PGR, NKX2-1, ABCA12, ERRFI1, TNS3, PKDCC	35
GO:0051181 cofactor transport	0.0660859685760459	SLC25A20, LRP2, ASIC3, SLC23A1, AMN, SLC25A48, SLC25A42	35
GO:2001239 regulation of extrinsic apoptotic signaling pathway in absence of ligand	0.0660859685760459	BCL2, COL2A1, FYN, INHBA, SNAI2, TERT, SGK3, C8orf44-SGK3	35
GO:0060548 negative regulation of cell death	0.0663606528874905	ADORA1, ALB, ANXA1, ANXA4, BIRC3, APOH, AR, ATOH1, BCL2, BMP7, BTC, CD44, CDKN1B, CEACAM5, COL2A1, CRYAB, DAB2, LOC112267931, NQO1, DRD2, TSC22D3, EGFR, ERBB3, FYN, GATA2, GLI2, GLI3, SFN, HMOX1, HSPA5, IHH, LIG4, LTF, MAGEA3, MDK, CD200, CEACAM6, NFATC4, NPAS2, NTSR1, NR4A2, PDGFRB, PLAUR, DNAJC3, PRLR, PROC, SFRP1, ITSN1, SNAI2, HNF1B, TCF7L2, TERT, HSP90B1, WNT5A, SCG2, HMGA2, FZD9, TEAD2, TNF…	776
GO:0007601 visual perception	0.0665142689782219	AOC2, BBS4, CDH3, CHRNB2, COL1A1, COL2A1, CYP1B1, GJA3, LUM, GPR143, OAT, RGS9, LRAT, CABP1, GJC1, RIMS1, SLC24A2, SLC45A2, SLC4A10, COL18A1, RDH12, EYS	151
GO:0030308 negative regulation of cell growth	0.0670483491406256	BCL2, CDKN1B, CRYAB, CYP27B1, EPHA7, INHBA, MAP2, NPR1, PPARG, SFRP1, TGFB2, WNT5A, TNK1, SEMA5A, SLIT2, FSTL4, GREM1, SEMA3G, NDRG3, CAPRIN2, TRIM46	143
GO:0055074 calcium ion homeostasis	0.0673295754591936	ADORA1, AGTR1, ANXA2, ATP2B4, BCL2, CACNA2D1, CYP27B1, DDIT3, DMD, DRD2, FKBP1B, FYN, GALR1, GATA2, GPR35, ITPR1, KCNK3, LYN, NOS1, NTSR1, P2RY1, STC1, HSP90B1, WNT5A, FZD9, LPAR2, TSPOAP1, SLC25A27, CIB2, CYSLTR1, RASA3, LPAR3, ATP2C1, TRPM4, MCOLN3, TRPV6, TMEM178A, SYPL2	285
GO:0021915 neural tube development	0.0674665719228947	BBS4, BMP7, FZD2, GLI2, GLI3, HES1, LRP2, PRKACB, SALL2, SDC4, SFRP1, TGFB2, KDM6A, WNT5A, TEAD2, LMO4, ALDH1A2, INTU, SALL4, WDR19	135
GO:0051302 regulation of cell division	0.0677448418149312	BBS4, BTC, DRD2, SFN, MDK, NAP1L2, PDGFB, SSTR5, SVIL, TGFA, TGFB2, NUP62, INTU, KLHL9, TEX14, GAREM1, FSD1, LBH, RAB11FIP4	127
GO:2001257 regulation of cation channel activity	0.0677448418149312	CACNA2D1, DLG2, DMD, DRD2, FKBP1B, GPR35, GRIA2, KCNC1, KCNS2, NOS1, NTSR1, PDE4B, RGS9, PPARGC1A, NLGN1, CACNG4, CRACR2A, CNIH3, STAC3	127
GO:0007612 learning	0.0678539642605328	BCHE, CHRNB2, DRD2, FYN, MAP1A, NPTX2, NRGN, NTSR1, PDE1B, SNAP25, KALRN, NRXN1, NRXN2, ATP8A1, SLC24A2, CNTNAP2, TANC1, TAFA2	119
GO:0055024 regulation of cardiac muscle tissue development	0.0684386163664623	EFNB2, ERBB3, JARID2, MEIS1, TBX2, TGFBR2, WNT2, FZD7, YAP1, GREM1	57
GO:0044291 cell-cell contact zone	0.0684386163664623	ATP1A1, DSC2, DSG2, NRAP, PGM5, RAP2B, SCN2A, GJC1, OBSL1, SPTBN4	57
GO:0048523 negative regulation of cellular process	0.0686549520451798	ABCA1, ACADL, ACP5, ADARB1, ADORA1, ADRA2C, ALB, ANXA1, ANXA2, ANXA4, BIRC3, APOH, AR, ARG1, ARHGDIG, RHOH, ASPH, ASS1, ATOH1, ATP1A1, ATP2B4, BBS4, BCHE, BCL2, CEACAM1, PRDM1, BMP7, BTC, KLF5, BTK, CCNE1, CD44, CDC25C, CDK6, CDKN1B, CDKN2B, CDX2, CEACAM5, COL1A1, COL2A1, COL4A3, COL5A2, CRYAB, CRYM, CST1, CST2, CST4, CST5, CSTA, CYP1B1, CYP27B1, DAB2, LOC112267931, DACH1, DDIT3, NQO1, DLG2, DMD,…	3698
GO:0005903 brush border	0.069764418627777	LRP2, MME, MYO1A, MYO7B, SI, SLC3A1, SLC5A1, SLC9A3, SLC15A1, USH1C, CYBRD1, AMN, SCIN	80
GO:0005319 lipid transporter activity	0.069764418627777	ABCA1, CEACAM1, SLCO2A1, C3orf36, ABCC3, ABCA5, ABCA12, GRAMD1C, ATP10A, PCTP, MFSD2A, OSBPL8, TMEM30B, ANO6	80
GO:0043408 regulation of MAPK cascade	0.0698612140631087	ADORA1, ADRA2C, AR, CEACAM1, BMP7, CD44, DRD2, DUSP4, DUSP5, EGF, EGFR, EPHA7, GRM4, IGFBP3, LYN, MID1, P2RY1, PDGFB, PDGFRB, PLA2G5, MAP2K6, PTPRR, ROS1, RRAS, SFRP1, SOX2, TGFA, TGFB2, TLR4, WNT5A, FZD5, PSCA, FZD7, FZD8, MAP4K3, ADAM9, KSR1, SPHK1, KLF4, MAPK8IP1, GDF15, AKAP12, CARTPT, TRIB1, SPRY2, LPAR3, NUP62, STK39, TRIB2, CDON, WNT16, ERRFI1, BANK1, ACKR3, PELI2, SEMA6A, GAREM1, AIDA, ZC…	538
GO:0043123 positive regulation of I-kappaB kinase/NF-kappaB signaling	0.0704583062201806	BIRC3, EDA, FYN, HMOX1, LTF, ROR1, SECTM1, TLR4, TNFRSF1A, TRAF5, TNFSF10, TRIM38, TRAF3IP2, PLK2, NUP62, ATP2C1, NDFIP2, PELI2, PLEKHG5, WLS, ALPK1, LURAP1L	152
GO:0046637 regulation of alpha-beta T cell differentiation	0.0712413421282346	ANXA1, PRDM1, GLI3, IHH, SMAD7, MYB, TGFBR2, TNFSF4, ZC3H12A	50
GO:0051785 positive regulation of nuclear division	0.0712413421282346	BTC, EGF, PDGFB, PDGFRB, TGFA, WNT5A, SPHK1, NPM2, NUP62	50
GO:0051926 negative regulation of calcium ion transport	0.0712413421282346	BCL2, DRD2, FKBP1B, GNAO1, GPR35, NOS1, NTSR1, SPINK1, STC1	50
GO:0060415 muscle tissue morphogenesis	0.0712413421282346	ADARB1, FZD2, LRP2, SMAD7, SHOX2, TGFB2, TTN, WNT2, WNT5A	50
GO:0002718 regulation of cytokine production involved in immune response	0.0716421276469055	ARG1, BTK, HMOX1, SMAD7, TGFB2, TLR4, TNFSF4, WNT5A, FZD5, IL18R1, TRPM4	65
GO:0009593 detection of chemical stimulus	0.0716421276469055	CST1, CST2, CST4, PIGR, SYT1, TLR4, ASIC3, OR2B6, KCNMB3, OR51E2, OR51E1	65
GO:0042035 regulation of cytokine biosynthetic process	0.0716421276469055	CYBB, HMOX1, INHBA, TLR4, WNT5A, KLF4, AKAP12, IGF2BP3, IGF2BP2, TRIB2, ERRFI1	65
GO:0048704 embryonic skeletal system morphogenesis	0.0716421276469055	BMP7, COL2A1, GLI3, HOXB7, HOXC9, MDFI, PAX5, SHOX2, TBX15, TGFBR2, WDR19	65
GO:0099094 ligand-gated cation channel activity	0.0716421276469055	SHROOM2, CHRNB2, FKBP1B, GRIA2, ITPR1, KCNH2, KCNJ6, KCNJ12, ASIC3, HCN4, RASA3	65
GO:0001649 osteoblast differentiation	0.0716482186283753	BMP7, CDK6, COL1A1, COL6A1, DLX5, GLI2, GLI3, IGFBP3, IGFBP5, IHH, LOX, LTF, SFRP1, SHOX2, SNAI2, SOX2, AXIN2, ITGA11, WWTR1, GREM1, TRPM4, FAM20C, TWSG1, RIOX1, RANBP3L	177
GO:0002053 positive regulation of mesenchymal cell proliferation	0.0717520627756331	IHH, SHOX2, TGFBR2, WNT2, WNT5A	22
GO:0010543 regulation of platelet activation	0.0717520627756331	CEACAM1, LYN, PDGFB, THBD, TLR4	22
GO:0010719 negative regulation of epithelial to mesenchymal transition	0.0717520627756331	SMAD7, SFRP1, TGFB2, NKX2-1, PBLD	22
GO:0018126 protein hydroxylation	0.0717520627756331	ASPH, PLOD2, P3H2, ASPHD2, ASPHD1	22
GO:0019731 antibacterial humoral response	0.0717520627756331	KLK3, CAMP, LTF, PGC, SLPI	22
GO:0032104 regulation of response to extracellular stimulus	0.0717520627756331	BBS4, CYP27B1, NPY, SNAI2, CARTPT	22
GO:0032107 regulation of response to nutrient levels	0.0717520627756331	BBS4, CYP27B1, NPY, SNAI2, CARTPT	22
GO:0032689 negative regulation of interferon-gamma production	0.0717520627756331	INHBA, TLR4, TNFSF4, IL36RN, ZC3H12A	22
GO:0032692 negative regulation of interleukin-1 production	0.0717520627756331	ACP5, CEACAM1, IL1R2, ERRFI1, ZC3H12A	22
GO:0033561 regulation of water loss via skin	0.0717520627756331	SFN, CLDN1, ABCA12, GRHL1, FA2H	22
GO:0043304 regulation of mast cell degranulation	0.0717520627756331	GATA2, HMOX1, LYN, STXBP2, VAMP8	22
GO:0048730 epidermis morphogenesis	0.0717520627756331	BCL2, IGFBP5, TGFB2, KLF4, INTU	22
GO:0060343 trabecula formation	0.0717520627756331	COL1A1, SFRP1, HEY1, GREM1, SLC40A1	22
GO:0090022 regulation of neutrophil chemotaxis	0.0717520627756331	CXCL8, MDK, MPP1, SLIT2, CAMK1D	22
GO:0097106 postsynaptic density organization	0.0717520627756331	DLG2, NRXN1, NRXN2, NLGN1, TMEM108	22
GO:0008202 steroid metabolic process	0.0717850793868012	ABCA1, ACADL, AFP, AGTR1, ATP1A1, CFTR, CYP1B1, CYP2C8, CYP27B1, AKR1C1, AKR1C2, NR5A2, HMGCS2, LIPE, LRP2, PRLR, SNAI2, SRD5A1, TM7SF2, VLDLR, RDH16, HSD17B6, AKR1C3, CACNA1H, TSPOAP1, DHRS9, DHRS2, UGT2B11, PPARGC1A, SLC27A5, OSBPL3, TFCP2L1, CYP39A1, CYB5R2, UGT1A1	261
GO:1902105 regulation of leukocyte differentiation	0.0718036989379876	ANXA1, CEACAM1, PRDM1, BTK, CDK6, GATA2, GLI2, GLI3, IHH, INHBA, LTF, LYN, SMAD7, MDK, MYB, SFRP1, TGFBR2, TLR4, TNFSF4, CARTPT, TOX, TESPA1, MAFB, TRIB1, TMEM176B, TESC, ZC3H12A, TMEM178A	202
GO:0051250 negative regulation of lymphocyte activation	0.0718604020730416	ANXA1, ARG1, CEACAM1, BTK, GLI3, IHH, INHBA, SMAD7, MDK, SDC4, SFRP1, TNFSF4, BANK1, TWSG1, ZC3H12A	96
GO:0071702 organic substance transport	0.0720004168656594	ABCA1, PLIN2, ADORA1, ADRA2C, AGTR1, ANXA1, ANXA2, ANXA4, APOH, ARG1, BBS4, CEACAM1, BTK, SLC25A20, CDH17, CFTR, CHRNB2, COL1A1, CPE, CREBL2, DAB2, LOC112267931, DDC, AKR1C1, DLG2, DRD2, EGF, EGFR, EPHA5, FABP5, FKBP1B, FYN, GALR1, GHRHR, GLI3, SFN, GPR27, HHEX, HK2, HSPA5, INHBA, ITPR1, KCNA2, KCNS3, LRP2, LYN, MAP1A, MDK, CD200, MYB, NEDD4, NOS1, NTSR1, ORM2, P2RY1, P2RY2, SERPINA5, PFKFB2, PPA…	2040
GO:0051015 actin filament binding	0.0721357507276265	SHROOM2, EGFR, FLNC, GSN, MYO1A, MYO7B, SVIL, TMOD1, TTN, MYH13, HIP1R, USH1C, ARPC1B, CORO2B, NEBL, VILL, POF1B, SCIN, MISP	128
GO:0090263 positive regulation of canonical Wnt signaling pathway	0.0724086512136367	CDH3, COL1A1, DLX5, EDA, EGF, EGFR, PSMD5, SFRP1, AXIN2, FZD9, LGR5, JRK, SEMA5A, YAP1, BAMBI, TRPM4, CAPRIN2, WLS	120
GO:0019220 regulation of phosphate metabolic process	0.0729310693539142	ADARB1, ADCY2, ADCY7, ADORA1, ADRA2C, AR, RHOH, ATP2B4, BCL2, CEACAM1, BMP7, CD44, CDC25C, CDKN1B, CDKN2B, CREBL2, DAB2, LOC112267931, DLG2, DMD, DRD2, DSCAM, HBEGF, DUSP4, DUSP5, EEF1A2, EGF, EGFR, EPHA7, ERBB3, FKBP1B, FYN, SFN, GRM4, GUCA2A, HHEX, HES1, IGFBP3, INHBA, LOX, LTF, LYN, SMAD7, ME1, MID1, NOS1, NTSR1, P2RY1, PDGFB, PDGFRB, PFKFB2, PLA2G5, PLAUR, PPP1R1A, PPP2R3A, PRKACB, MAP2K6, DN…	1369
GO:0018108 peptidyl-tyrosine phosphorylation	0.0732985718167368	ADORA1, BTK, CD44, HBEGF, EGF, EGFR, EPHA5, EPHA7, EPHB6, ERBB3, FYN, HES1, IL12RB2, LYN, ROR1, PDGFB, PDGFRB, MAP2K6, PRLR, RAP2B, ROS1, SFRP1, SPINK1, TGFA, TNFRSF1A, TTN, VTN, YES1, GPRC5A, DYRK1B, TNK2, TESK2, GREM1, ERRFI1, BANK1, PKDCC	270
GO:0055065 metal ion homeostasis	0.0733010890755391	ADORA1, AGTR1, ANXA2, ATP1A1, ATP2B4, BCL2, CACNA2D1, CYP27B1, DDIT3, DMD, DRD2, EGFR, FKBP1B, FYN, GALR1, GATA2, GPR35, HMOX1, ITPR1, KCNH2, KCNK3, LTF, LYN, NOS1, NPR1, NTSR1, P2RY1, STC1, HSP90B1, WNT5A, SLC30A2, FZD9, LPAR2, TSPOAP1, SLC25A27, CIB2, CYSLTR1, RASA3, SLC7A8, LPAR3, ATP2C1, SLC40A1, TRPM4, MCOLN3, TRPV6, TTC7A, CYP4F12, STEAP4, CYBRD1, SLC39A13, TMEM178A, SYPL2	408
GO:0002709 regulation of T cell mediated immunity	0.0735594681984747	ARG1, CEACAM1, SMAD7, TNFSF4, ZP3, FZD5, IL18R1, TRPM4	43
GO:0009880 embryonic pattern specification	0.0735594681984747	BMP7, IHH, SEMA3F, KDM6A, WNT5A, FZD5, BASP1, TDRD5	43
GO:0009994 oocyte differentiation	0.0735594681984747	BCL2, FOXO3, ZP3, LGR5, NPM2, YBX2, TDRD5, MEIOC	43
GO:0034260 negative regulation of GTPase activity	0.0735594681984747	RHOH, BBS4, PTPRN2, SLIT2, TNK2, SPRY2, FICD, AMOT	43
GO:0098900 regulation of action potential	0.0735594681984747	CACNA2D1, CHRNB2, DSC2, DSG2, GPR35, NTSR1, HCN4, TRPM4	43
GO:0030315 T-tubule	0.0735594681984747	ATP1A1, ATP2B4, CACNA2D1, NOS1, RTN2, SCN2A, CACNG4, STAC3	43
GO:0004879 nuclear receptor activity	0.0735594681984747	AR, ESRRG, NR5A2, NR3C1, NR4A2, PGR, PPARG, BRD8	43
GO:0098531 transcription factor activity, direct ligand regulated sequence-specific DNA binding	0.0735594681984747	AR, ESRRG, NR5A2, NR3C1, NR4A2, PGR, PPARG, BRD8	43
GO:0007159 leukocyte cell-cell adhesion	0.074584193127222	ANXA1, ARG1, ASS1, CEACAM1, BMP7, CD44, EFNB2, FYN, GCNT1, GLI2, GLI3, HES1, IGFBP2, IHH, LYN, SMAD7, MDK, MYB, NT5E, SDC4, SELL, TGFBR2, TNFSF4, YES1, ZP3, KLF4, TESPA1, TWSG1, RASAL3, ZC3H12A, ADTRP	228
GO:0050892 intestinal absorption	0.0748315377973675	AKR1C1, SLC2A5, SLC5A1, GCNT3, TJP2, MOGAT2	29
GO:0051930 regulation of sensory perception of pain	0.0748315377973675	ADORA1, ADRA2C, FABP5, NTSR1, MGLL, TAFA4	29
GO:0097421 liver regeneration	0.0748315377973675	EGFR, GLI3, HMOX1, IHH, VTN, CLDN1	29
GO:0030291 protein serine/threonine kinase inhibitor activity	0.0748315377973675	CDKN1B, CDKN2B, SFN, SPRY2, SPRED1, SPRED2	29
GO:0007622 rhythmic behavior	0.0749917017499473	ADORA1, CHRNB2, DRD2, GHRHR, KCNA2, SRD5A1, NLGN1	36
GO:0045581 negative regulation of T cell differentiation	0.0749917017499473	ANXA1, GLI3, IHH, SMAD7, MDK, TNFSF4, ZC3H12A	36
GO:0045661 regulation of myoblast differentiation	0.0749917017499473	DDIT3, IGFBP3, TRIP4, CDON, MBNL3, RANBP3L, RBM24	36
GO:0048512 circadian behavior	0.0749917017499473	ADORA1, CHRNB2, DRD2, GHRHR, KCNA2, SRD5A1, NLGN1	36
GO:0060038 cardiac muscle cell proliferation	0.0749917017499473	JARID2, MEIS1, TBX2, TGFB2, TGFBR2, WNT2, YAP1	36
GO:0098815 modulation of excitatory postsynaptic potential	0.0749917017499473	STX1A, NRXN1, RIMS2, NLGN1, RIMS1, CELF4, TMEM108	36
GO:0060627 regulation of vesicle-mediated transport	0.0750948685047179	ANXA1, ANXA2, CEACAM1, CFTR, CHRNB2, DAB2, LOC112267931, DRD2, EFNB2, EGF, GATA2, HMOX1, LYN, MAP2, P2RY1, PPARG, PPP3CA, SDC4, ITSN1, STX1A, STXBP2, SYN1, SYP, SYT1, SYT4, VTN, WNT5A, ZP3, VAMP8, APLN, SPHK1, HIP1R, STXBP5L, RIMS2, MAGI2, TNK2, CPLX2, CPLX1, RAB31, STON1, NLGN1, GREM1, TRPV6, CAMK1D, MCTP1, ANKRD27, SGIP1, PKDCC, PRRT2, TRIM9, ANO6, APELA	400
GO:0035773 insulin secretion involved in cellular response to glucose stimulus	0.0753375485749354	CFTR, EPHA5, FKBP1B, GPR27, PTPRN, PTPRN2, KLF7, TRPM4, ANO1, RFX6	58
GO:0043407 negative regulation of MAP kinase activity	0.0753375485749354	BMP7, DUSP4, LYN, SFRP1, MAPK8IP1, NUP62, AIDA, DUSP16, SPRED1, SPRED2	58
GO:0060135 maternal process involved in female pregnancy	0.0753375485749354	ADCY7, AR, ARG1, PRDM1, CYP27B1, DSG2, GJB2, IHH, PGR, STC1	58
GO:0032409 regulation of transporter activity	0.0753756723452304	BCL2, CACNA2D1, CFTR, DLG2, DMD, DRD2, FKBP1B, GPR35, GRIA2, KCNC1, KCNS2, NEDD4, NOS1, NTSR1, PDE4B, PPARG, RGS9, SGK2, PPARGC1A, NLGN1, CACNG4, STK39, NDFIP2, TESC, SCN3B, CRACR2A, CNIH3, STAC3	203
GO:0046545 development of primary female sexual characteristics	0.0755483399449826	AFP, BCL2, DACH1, FOXO3, HSPA5, INHBA, PGR, PTPRN, SFRP1, VGF, ZP3, SLIT2, UMODL1	81
GO:0061387 regulation of extent of cell growth	0.0755483399449826	CRABP2, DSCAM, EPHA7, L1CAM, MAP2, NRCAM, WNT5A, SEMA5A, OLFM1, FSTL4, LPAR3, SEMA3G, TRIM46	81
GO:0050865 regulation of cell activation	0.0761554260769951	ANXA1, ARG1, BCL2, CEACAM1, PRDM1, BTK, CHRNB2, EFNB2, FYN, GATA2, GLI2, GLI3, GSN, HMOX1, HES1, IGFBP2, IHH, INHBA, LYN, SMAD7, MDK, CD200, MYB, PDGFB, PDGFRB, SDC4, SFRP1, STAT6, STXBP2, TGFBR2, THBD, TLR4, TNFSF4, WNT5A, YES1, ZP3, LMO4, VAMP8, TNFSF13, SPHK1, MAPK8IP1, TOX, TESPA1, MZB1, BANK1, TWSG1, RASAL3, ZC3H12A, ADGRF5	383
GO:0019897 extrinsic component of plasma membrane	0.0765962644863516	ANXA1, ANXA2, SMAD7, S100A10, SNAP25, WNT2, KCNAB2, CNKSR2, ERRFI1, GNG2, SYTL2, SYTL3, CARMIL2, STAC3	89
GO:0002285 lymphocyte activation involved in immune response	0.0771638549661023	ANXA1, CEACAM1, CDH17, LIG4, SMAD7, MDK, MFNG, MYB, PTGER4, STAT6, TLR4, TNFSF4, TNFSF13, IL18R1, ITM2A, DOCK10, ZC3H12A, DOCK11	121
GO:0006063 uronic acid metabolic process	0.0773585100568867	UGT2B4, UGT2B11, UGT1A1, UGT1A3	16
GO:0019585 glucuronate metabolic process	0.0773585100568867	UGT2B4, UGT2B11, UGT1A1, UGT1A3	16
GO:0032288 myelin assembly	0.0773585100568867	UGT8, CNTNAP1, NFASC, NCMAP	16
GO:0032793 positive regulation of CREB transcription factor activity	0.0773585100568867	EPHA5, CD200, CAMK1D, ADGRF1	16
GO:0034114 regulation of heterotypic cell-cell adhesion	0.0773585100568867	BMP7, CD44, CEACAM6, KLF4	16
GO:0035813 regulation of renal sodium excretion	0.0773585100568867	ADORA1, AGTR1, DRD2, NPR1	16
GO:0035929 steroid hormone secretion	0.0773585100568867	AGTR1, GALR1, INHBA, SELENOM	16
GO:0045063 T-helper 1 cell differentiation	0.0773585100568867	ANXA1, STAT6, TNFSF4, IL18R1	16
GO:0060080 inhibitory postsynaptic potential	0.0773585100568867	NTSR1, RIMS2, IGSF9B, RIMS1	16
GO:0072012 glomerulus vasculature development	0.0773585100568867	BMP7, HES1, PDGFB, PDGFRB	16
GO:0140115 export across plasma membrane	0.0773585100568867	ATP1A1, KCNH2, SLC40A1, ANO6	16
GO:1902667 regulation of axon guidance	0.0773585100568867	DSCAM, WNT5A, SEMA5A, SLIT2	16
GO:1903010 regulation of bone development	0.0773585100568867	GLI3, LOX, LTF, GREM1	16
GO:1903306 negative regulation of regulated secretory pathway	0.0773585100568867	CEACAM1, HMOX1, SYT4, TRIM9	16
GO:2000773 negative regulation of cellular senescence	0.0773585100568867	CDK6, TERT, HMGA2, PLK2	16
GO:0032809 neuronal cell body membrane	0.0773585100568867	KCNA2, KCNC1, SLC4A8, FLRT1	16
GO:0042629 mast cell granule	0.0773585100568867	ANXA1, BTK, LYN, CPLX2	16
GO:0044298 cell body membrane	0.0773585100568867	KCNA2, KCNC1, SLC4A8, FLRT1	16
GO:0004653 polypeptide N-acetylgalactosaminyltransferase activity	0.0773585100568867	GALNT10, GALNT14, GALNT12, GALNTL6	16
GO:0015605 organophosphate ester transmembrane transporter activity	0.0773585100568867	ABCC11, TMEM30B, SLC37A2, SLC25A42	16
GO:0016849 phosphorus-oxygen lyase activity	0.0773585100568867	ADCY2, ADCY7, GUCY1A2, NPR1	16
GO:0102567 phospholipase A2 activity (consuming 1,2-dipalmitoylphosphatidylcholine)	0.0773585100568867	PLA2G5, PLA2G4E, ABHD3, PLA2G4D	16
GO:0102568 phospholipase A2 activity consuming 1,2-dioleoylphosphatidylethanolamine)	0.0773585100568867	PLA2G5, PLA2G4E, ABHD3, PLA2G4D	16
GO:0048518 positive regulation of biological process	0.0774209909568201	ABCA1, ACADL, ADARB1, ADCY2, ADCY7, ADORA1, ADRA2C, AGTR1, ALDH1A3, ANK1, ANXA1, ANXA2, BIRC3, APOH, AR, ARG1, ASPH, ASS1, ATOH1, ATP1A1, ATP2B4, BBS4, BCL2, CEACAM1, PRDM1, BNC1, BMP7, BTC, KLF5, BTK, C1R, MYRF, CACNA2D1, CAMK2B, CCNE1, CD44, CDC25C, CDH3, CDH17, CDK6, CDKN1B, CDKN2B, CDX2, CFTR, CHRM3, CHRNB2, COL1A1, COL4A3, CRABP2, CREBL2, CYBB, CYP1B1, CYP27B1, DAB2, LOC112267931, AKR1C2, DD…	4642
GO:0071346 cellular response to interferon-gamma	0.0774258003121194	ARG1, ASS1, CAMK2B, CD44, GSN, IRF8, IRF6, MID1, NCAM1, OAS2, PPARG, STXBP2, TLR4, WNT5A, CLDN1, TRIM38, VPS26B	113
GO:0051291 protein heterooligomerization	0.0774570145715395	ANXA2, BIRC3, CHRNB2, COL1A1, COL6A1, RRM2, C2orf48, S100A10, SYT1, HIST1H3E, CLDN1, MAGI2, IKZF1, NLGN1, NUP62, MCCC2, HIST4H4	105
GO:0007171 activation of transmembrane receptor protein tyrosine kinase activity	0.07764294676884	EGF, PRLR, GREM1	10
GO:0010745 negative regulation of macrophage derived foam cell differentiation	0.07764294676884	ABCA1, PPARG, ABCA5	10
GO:0010944 negative regulation of transcription by competitive promoter binding	0.07764294676884	DACH1, HHEX, SMAD7	10
GO:0031581 hemidesmosome assembly	0.07764294676884	ITGB4, KRT14, LAMC2	10
GO:0032305 positive regulation of icosanoid secretion	0.07764294676884	NTSR1, MAP2K6, PLA2R1	10
GO:0032351 negative regulation of hormone metabolic process	0.07764294676884	ATP1A1, CYP27B1, AKR1C3	10
GO:0033605 positive regulation of catecholamine secretion	0.07764294676884	CHRNB2, STX1A, CARTPT	10
GO:0035810 positive regulation of urine volume	0.07764294676884	BTC, DRD2, NPR1	10
GO:0042074 cell migration involved in gastrulation	0.07764294676884	WNT5A, AMOT, APELA	10
GO:0046641 positive regulation of alpha-beta T cell proliferation	0.07764294676884	TGFBR2, TNFSF4, RASAL3	10
GO:0048243 norepinephrine secretion	0.07764294676884	ADRA2C, P2RY1, STX1A	10
GO:0051798 positive regulation of hair follicle development	0.07764294676884	TGFB2, WNT5A, HPSE	10
GO:0051917 regulation of fibrinolysis	0.07764294676884	APOH, F12, THBD	10
GO:0060272 embryonic skeletal joint morphogenesis	0.07764294676884	BMP7, COL2A1, SHOX2	10
GO:0060346 bone trabecula formation	0.07764294676884	COL1A1, SFRP1, GREM1	10
GO:0060856 establishment of blood-brain barrier	0.07764294676884	LSR, MXRA8, MFSD2A	10
GO:0060900 embryonic camera-type eye formation	0.07764294676884	ALDH1A3, WNT5A, WNT16	10
GO:0070314 G1 to G0 transition	0.07764294676884	CYP27B1, RAB11FIP4, ZNF503	10
GO:0071880 adenylate cyclase-activating adrenergic receptor signaling pathway	0.07764294676884	ATP2B4, NOS1, ARRDC3	10
GO:0072178 nephric duct morphogenesis	0.07764294676884	EFNB2, EPHA7, HNF1B	10
GO:0090178 regulation of establishment of planar polarity involved in neural tube closure	0.07764294676884	FZD2, SFRP1, WNT5A	10
GO:0098712 L-glutamate import across plasma membrane	0.07764294676884	NTSR1, SLC1A1, SLC1A2	10
GO:0098962 regulation of postsynaptic neurotransmitter receptor activity	0.07764294676884	NPTX2, CACNG4, SHISA6	10
GO:0106070 regulation of adenylate cyclase-activating G protein-coupled receptor signaling pathway	0.07764294676884	ATP2B4, NOS1, ARRDC3	10
GO:1900029 positive regulation of ruffle assembly	0.07764294676884	NLGN1, EPS8L1, CARMIL2	10
GO:1901160 primary amino compound metabolic process	0.07764294676884	DDC, PDE1B, SRD5A1	10
GO:1905516 positive regulation of fertilization	0.07764294676884	ZP3, CACNA1H, CFAP69	10
GO:0031094 platelet dense tubular network	0.07764294676884	ATP2A3, ITPR1, SERPINA5	10
GO:0015106 bicarbonate transmembrane transporter activity	0.07764294676884	CFTR, SLC4A4, SLC4A10	10
GO:0015269 calcium-activated potassium channel activity	0.07764294676884	KCNN1, KCNN2, KCNMB3	10
GO:0015295 solute:proton symporter activity	0.07764294676884	SLC15A1, SLC45A2, SLC2A10	10
GO:0031005 filamin binding	0.07764294676884	CEACAM1, NEBL, SYNPO2	10
GO:0097493 structural molecule activity conferring elasticity	0.07764294676884	FBLN2, TTN, EMILIN3	10
GO:0099186 structural constituent of postsynapse	0.07764294676884	DLG2, NEFH, INA	10
GO:0030055 cell-substrate junction	0.0780173939260381	ALCAM, ANXA1, CD44, CNN3, DAB2, LOC112267931, DMD, EFNB2, EGFR, FLNC, FZD2, GSN, HSPA5, ITGB4, L1CAM, LMO7, MCAM, MME, NRAP, PDGFRB, PGM5, PLAUR, PXN, RPL3, RPS9, RRAS, SDC4, SVIL, HSP90B1, YES1, ADAM9, AKAP12, ARPC1B, CORO2B, CIB2, PROCR, CDC42EP1, FAM107A, ITGA11, NFASC, FLRT1, REXO2, SH3KBP1, LIMS2, TNS3, LMLN, MISP, PRAG1, SYNPO2	375
GO:0035580 specific granule lumen	0.078889782486694	ARG1, CAMP, LTF, LYZ, ORM2, SLPI, HPSE, QPCT, CRACR2A	51
GO:0001664 G protein-coupled receptor binding	0.0798067535194185	ADORA1, ADRA2C, AGTR1, FYN, CXCL8, ITGB4, NEDD4, P2RY1, SFRP1, WNT2, WNT5A, FZD7, APLN, MAGI2, BAMBI, CKLF, REEP2, FEM1A, ARRDC3, WLS, APELA	146
GO:0045861 negative regulation of proteolysis	0.079877380248532	CD44, COL4A3, CRYAB, CST1, CST2, CST4, CST5, CSTA, FHIT, SFN, ANOS1, LTF, MAGEA3, MAP1A, SERPINB8, PLAUR, RENBP, SLPI, SPINK1, VTN, IL1R2, KLF4, SPOCK2, TNFAIP8, BEX3, CPAMD8, SPOCK3, UMODL1, ACP4, CD109, COL28A1, ITIH6	238
GO:0043167 ion binding	0.0801432874192092	ABCA1, ACADL, ACP5, ADARB1, ADARB2, ADCY2, ADCY7, ADH6, AFP, AK4, ALB, ALDH1A3, AMPH, ANXA1, ANXA2, ANXA4, ANXA13, AOX1, BIRC3, APOH, AR, RHOH, ASPH, ASS1, ATP1A1, ATP2A3, ATP2B4, BCHE, PRDM1, BNC1, BMP7, KLF5, BTK, C1R, MPPED2, CA8, CACNA1B, CACNA2D1, CAMK2B, ENTPD2, ENTPD3, CD44, CDK6, CDO1, CLGN, CEACAM5, CFTR, CHRM3, CHRNB2, CLCN5, COL1A1, COL2A1, COL5A2, CPE, CPM, CRABP2, CRYAB, CYBB, CYP1B1…	5100
GO:0048709 oligodendrocyte differentiation	0.0802937812969176	MYRF, GLI3, GSN, HES1, LYN, MDK, PPARG, NKX2-1, VTN, CNTNAP1, FA2H, OLIG1	74
GO:0046578 regulation of Ras protein signal transduction	0.0805668945586706	ABCA1, LYN, PDGFRB, PSD, ITSN1, TGFB2, TNK1, KALRN, ARHGEF6, RASA3, NUP62, PLEKHG3, STMN3, EPS8L1, RASIP1, PLEKHG6, ARHGEF40, PLEKHG5, PREX1, ARHGEF28, RASAL3, PREX2, PLEKHG4B, PRAG1, RASGEF1A, C12orf74, PLEKHG7, TRIM67	196
GO:0021543 pallium development	0.080702115326742	ATOH1, ATP2B4, BBS4, CDK6, EGFR, EPHA5, GLI3, LMX1A, MDK, NPY, PAX5, SRD5A1, NKX2-1, SLIT2, FEZ1, STT3A-AS1, CNTNAP2, CDON, TMEM108, MFSD2A, DCLK2	138
GO:0007548 sex differentiation	0.0812536182017833	AFP, AR, BCL2, DACH1, FKBP4, FOXO3, HSPA5, INHBA, LRP2, PDGFRB, PGR, PTPRN, SFRP1, SRD5A1, TFAP2C, TGFB2, NKX2-1, VGF, WNT5A, ZP3, AKR1C3, TNFSF10, CDKL2, SLIT2, MAMLD1, BASP1, TESC, WDR19, UMODL1	213
GO:0034330 cell junction organization	0.0816221353078091	BCL2, CDH3, CDH7, CDH17, DSG2, FLNC, GJB2, ITGB4, KRT14, LAMC2, SMAD7, S100A10, SDC4, SFRP1, SNAI2, TGFB2, UGT8, FZD5, CNTNAP1, CLDN1, GJC1, CORO2B, TESK2, FAM107A, NFASC, GREM1, GRHL1, LSR, LIMS2, POF1B, ZNF703, NECTIN4, SDK1	247
GO:0014020 primary neural tube formation	0.0816323986532511	BBS4, BMP7, FZD2, LRP2, PRKACB, SDC4, SFRP1, TGFB2, KDM6A, WNT5A, TEAD2, LMO4, SALL4	82
GO:0051336 regulation of hydrolase activity	0.0817753888817366	AGTR1, BIRC3, APOH, ARHGDIG, RHOH, ASPH, BBS4, CD44, CNN3, COL4A3, CRYAB, CST1, CST2, CST4, CST5, CSTA, DLG2, DRD2, EGFR, EPHA5, EPHA7, FKBP1B, FYN, GNAO1, SFN, GSN, IGFBP3, ANOS1, LLGL2, LTF, LYN, MAGEA3, MAP2, CD200, NOS1, SERPINA5, PCOLCE, PDGFRB, SERPINB8, PLA2G5, PLAUR, PPARG, PPP1R1A, PPP2R3A, PTPRN2, RENBP, S100A10, SFRP1, SLPI, SOX2, SPINK1, TGFB2, HSP90B1, VTN, WNT5A, TNFSF10, RGS9, TNFR…	956
GO:0042594 response to starvation	0.0820183698264336	ALB, BCL2, DDIT3, DSC2, EIF4EBP1, FOXO3, HSPA5, PPARG, SFRP1, SRD5A1, SSTR1, AKR1C3, MYH13, CARTPT, PPARGC1A, FSTL1, SESN1, UGT1A1, WIPI1, ZC3H12A, CPEB4, BHLHA15, RNF152	163
GO:0005085 guanyl-nucleotide exchange factor activity	0.0820597468451258	EGF, PSD, ITSN1, KALRN, ARHGEF6, SH3BP5, ELMO1, SH2D3A, PLEKHG3, RIN2, EPS8L1, PLEKHG6, DOCK10, ARHGEF40, RGL3, PLEKHG5, DOCK6, PREX1, ARHGEF28, RIN3, PREX2, ANKRD27, DOCK11, PLEKHG4B, RASGEF1A, C12orf74, PLEKHG7	188
GO:0002011 morphogenesis of an epithelial sheet	0.0820873449567323	CEACAM1, BMP7, CD44, HBEGF, WNT5A, TMEFF2, CARMIL2, LAMA1	44
GO:0002931 response to ischemia	0.0820873449567323	BCL2, EIF4EBP1, GJB2, HK2, MAP2K6, PPARGC1A, FAIM2, CPEB4	44
GO:0050771 negative regulation of axonogenesis	0.0820873449567323	EPHA7, MAP2, WNT5A, SEMA5A, SLIT2, FSTL4, SEMA3G, TRIM46	44
GO:1901568 fatty acid derivative metabolic process	0.0821216010582744	CYP1B1, CYP2C8, AKR1C2, FABP5, GSTA1, HMGCS2, HPGD, CYP4F3, PLA2G5, TBXAS1, TNFRSF1A, AKR1C3, HACD1, CYP4F8, MGLL, ELOVL2, CYP4F12, THEM5	122
GO:0008092 cytoskeletal protein binding	0.0823176967006297	ANK1, ANXA2, SHROOM2, ATP1A1, BBS4, CEACAM1, CAMK2B, CNN3, CRYAB, DMD, DYNC1I1, EGFR, FKBP4, FLNC, FYN, GSN, KCNA2, KCNC1, KCNN2, KRT2, LYN, MAP1A, MAP2, MID1, MYBPC1, MYO1A, MYO7B, NEFH, NRAP, NRCAM, PDE4B, PPARG, PTPRN, PXN, STX1A, SVIL, SYN1, TMOD1, TNNT1, TTN, PDLIM4, MYH13, HIP1R, MAPK8IP1, MYOT, FEZ1, STT3A-AS1, MTSS1, USH1C, ARPC1B, CORO2B, NEBL, CDC42EP3, PPARGC1A, FAM107A, KLHL2, ATF5, M…	713
GO:0098693 regulation of synaptic vesicle cycle	0.0824293614433473	CHRNB2, DRD2, P2RY1, STX1A, SYN1, SYP, SYT1, SYT4, BSN, NRXN1, STXBP5L, MAGI2, CPLX1, NLGN1	90
GO:0015103 inorganic anion transmembrane transporter activity	0.0824293614433473	CFTR, CLCN5, GABRD, FXYD3, SLC1A1, SLC4A3, SLC22A3, SLC4A4, SLC4A8, SLC12A6, ANO1, SLC4A10, ANO6, SLC37A2	90
GO:0003018 vascular process in circulatory system	0.0825839450878604	ADORA1, ADRA2C, AGTR1, CEACAM1, CHRM3, EGFR, HMOX1, NOS1, NPR1, P2RY1, P2RY2, PTPRM, YES1, APLN, SLIT2, AKAP12, TRPM4	114
GO:0035023 regulation of Rho protein signal transduction	0.0825839450878604	ABCA1, PDGFRB, ITSN1, KALRN, ARHGEF6, PLEKHG3, EPS8L1, RASIP1, PLEKHG6, ARHGEF40, PLEKHG5, PREX1, ARHGEF28, PREX2, PLEKHG4B, PRAG1, C12orf74, PLEKHG7	114
GO:0043367 CD4-positive, alpha-beta T cell differentiation	0.0826544750868604	ANXA1, SMAD7, MYB, PAX1, PTGER4, SATB1, STAT6, TNFSF4, IL18R1, ZC3H12A	59
GO:0060291 long-term synaptic potentiation	0.0826544750868604	ADORA1, DRD2, MME, NFATC4, NRGN, SNAP25, PLK2, FAM107A, NLGN1, SYT12	59
GO:1905952 regulation of lipid localization	0.0828274330199219	ABCA1, AGTR1, ANXA2, EGF, GALR1, MYB, NTSR1, PPARG, MAP2K6, LRAT, ATP8A1, PLA2R1, ABCA12, ZC3H12A, OSBPL8, VSTM2A	106
GO:0018212 peptidyl-tyrosine modification	0.0829084165256451	ADORA1, BTK, CD44, HBEGF, EGF, EGFR, EPHA5, EPHA7, EPHB6, ERBB3, FYN, HES1, IL12RB2, LYN, ROR1, PDGFB, PDGFRB, MAP2K6, PRLR, RAP2B, ROS1, SFRP1, SPINK1, TGFA, TNFRSF1A, TTN, VTN, YES1, GPRC5A, DYRK1B, TNK2, TESK2, GREM1, ERRFI1, BANK1, PKDCC	273
GO:0007178 transmembrane receptor protein serine/threonine kinase signaling pathway	0.0832698037679047	AFP, BMP7, CDKN2B, DAB2, LOC112267931, DLX5, HPGD, HES1, HSPA5, INHBA, LOX, LRP2, SMAD7, NBL1, MICOS10-NBL1, PXN, SFRP1, TGFB2, TGFBR2, NKX2-1, WNT5A, ADAM9, GDF15, MAGI2, FSTL1, PEG10, BAMBI, WWTR1, GREM1, TWSG1, PBLD, FBXL15, ZNF703, ATOH8, HTRA3, CD109	256
GO:0007176 regulation of epidermal growth factor-activated receptor activity	0.0841578227027231	ADORA1, EGF, TGFA, GPRC5A, ERRFI1	23
GO:0032309 icosanoid secretion	0.0841578227027231	DRD2, NTSR1, MAP2K6, ABCC4, PLA2R1	23
GO:0045920 negative regulation of exocytosis	0.0841578227027231	ANXA1, CEACAM1, HMOX1, SYT4, TRIM9	23
GO:0060740 prostate gland epithelium morphogenesis	0.0841578227027231	AR, BMP7, GLI2, SFRP1, WNT5A	23
GO:0071542 dopaminergic neuron differentiation	0.0841578227027231	LMX1A, NR4A2, SFRP1, WNT2, WNT5A	23
GO:0099084 postsynaptic specialization organization	0.0841578227027231	DLG2, NRXN1, NRXN2, NLGN1, TMEM108	23
GO:1903671 negative regulation of sprouting angiogenesis	0.0841578227027231	KLF4, CARD10, SEMA6A, STARD13, SPRED1	23
GO:1990774 tumor necrosis factor secretion	0.0841578227027231	ORM2, WNT5A, FZD5, AKAP12, ZC3H12A	23
GO:2000515 negative regulation of CD4-positive, alpha-beta T cell activation	0.0841578227027231	ANXA1, SMAD7, TNFSF4, TWSG1, ZC3H12A	23
GO:0035987 endodermal cell differentiation	0.0845667783755835	COL5A2, COL6A1, INHBA, SOX2, HNF1B, VTN, HMGA2	37
GO:0090102 cochlea development	0.0845667783755835	FZD2, GATA2, GLI2, HES1, KCNK3, WNT5A, SOBP	37
GO:0005548 phospholipid transporter activity	0.0845667783755835	ABCA1, ATP10A, PCTP, MFSD2A, OSBPL8, TMEM30B, ANO6	37
GO:0016597 amino acid binding	0.0845667783755835	ASS1, DDC, GAD1, NOS1, GPR143, SLC1A1, SESN1	37
GO:0045665 negative regulation of neuron differentiation	0.0850005634107267	BMP7, EFNB2, EPHA7, FKBP4, FOXO3, GLI3, HES1, LMX1A, MAP2, MEIS1, NFATC4, PPP3CA, PTPRG, SOX2, WNT5A, SEMA5A, SLIT2, PLK2, NLGN1, FSTL4, SEMA3G, TRIM46, ACP4, PRAG1	172
GO:0015695 organic cation transport	0.0856749993170543	SLC25A20, SLC22A3, SLC22A4, SLC7A8, SLC25A48, SLC25A42	30
GO:0044091 membrane biogenesis	0.0856749993170543	ANXA2, S100A10, NRXN1, NRXN2, MAGI2, NLGN1	30
GO:0051931 regulation of sensory perception	0.0856749993170543	ADORA1, ADRA2C, FABP5, NTSR1, MGLL, TAFA4	30
GO:0060428 lung epithelium development	0.0856749993170543	NKX2-1, WNT2, YAP1, AGR2, ERRFI1, RCN3	30
GO:0071634 regulation of transforming growth factor beta production	0.0856749993170543	CDH3, LUM, CD200, MYB, TGFB2, LAPTM4B	30
GO:0071827 plasma lipoprotein particle organization	0.0856749993170543	ABCA1, AGTR1, ALB, PRKACB, PLA2G7, ABCA5	30
GO:1905332 positive regulation of morphogenesis of an epithelium	0.0856749993170543	AR, HOXB7, MDK, WNT2, GREM1, STOX1	30
GO:0001786 phosphatidylserine binding	0.0856749993170543	MME, ANXA9, CPNE6, SYTL2, SCIN, OSBPL8	30
GO:0071695 anatomical structure maturation	0.0864428092560652	BCL2, CDH3, DDIT3, FOXO3, LTF, NRCAM, NR4A2, PGR, TGFB2, WNT5A, ALDH1A2, NFASC, CNTNAP2, GREM1, TFCP2L1, FAM20C, SPTBN4, NTN4, ANO6	131
GO:0044255 cellular lipid metabolic process	0.0865304078052052	ACADL, AGTR1, ALDH1A3, APOH, CEACAM1, CRABP2, CYP1B1, CYP2C8, DGKA, AKR1C1, AKR1C2, EGFR, FABP5, B4GALNT1, GSTA1, HPGD, INPP1, LIPE, LRP2, CYP4F3, LYN, PDGFB, PDGFRB, PIP4K2A, PLA2G5, PPARG, PLAAT4, SDC2, SDC4, ST3GAL4, SLC22A4, SRD5A1, TBXAS1, NKX2-1, TNFRSF1A, TTR, UGT8, ZP3, PLA2G7, ST8SIA2, AGPS, RDH16, PLPP2, PLPP3, AKR1C3, B3GALT2, ALDH1A2, SPHK1, LRAT, KLF4, CPNE6, GPC6, DHRS9, GDF1, CERS1…	832
GO:0001540 amyloid-beta binding	0.0870177225958795	BCHE, CACNA1B, CRYAB, GRIA2, TGFB2, TLR4, FZD5, NLGN1, GSAP	52
GO:0004896 cytokine receptor activity	0.0870177225958795	CD44, GPR35, IL12RB2, PRLR, IL1R2, IL18R1, CXCR6, IL17RA, ACKR3	52
GO:0001501 skeletal system development	0.0872290139001891	ACP5, ANXA2, BMP7, CD44, COL1A1, COL2A1, DLX5, GLI2, GLI3, HOXB7, HOXC9, IHH, LOX, LTF, LUM, MAF, MDFI, MDK, MEIS1, MGP, PAX1, PAX5, PIP4K2A, PRELP, PTGER4, SFRP1, SHOX2, SNAI2, SRD5A1, STC1, TBX15, TGFB2, TGFBR2, WNT5A, HMGA2, AXIN2, ADAMTS7, GREM1, CSGALNACT1, FAM20C, WDR19, WNT5B, SCIN, PKDCC, CHADL, FREM1, ANO6, RANBP3L, SP5	387
GO:0030666 endocytic vesicle membrane	0.0872835591538701	CAMK2B, CYBB, HBEGF, FZD2, GRIA2, WNT5A, FZD5, VAMP8, RAB32, RAB31, CACNG4, RAB39A, STAB2, WLS, RAB11FIP1, WNT5B, SGIP1, NOSTRIN	123
GO:0000052 citrulline metabolic process	0.0877224829977574	ASS1, ATP2B4	5
GO:0001714 endodermal cell fate specification	0.0877224829977574	SOX2, HNF1B	5
GO:0002725 negative regulation of T cell cytokine production	0.0877224829977574	ARG1, SMAD7	5
GO:0002885 positive regulation of hypersensitivity	0.0877224829977574	BTK, ZP3	5
GO:0010739 positive regulation of protein kinase A signaling	0.0877224829977574	AKAP12, TCIM	5
GO:0030046 parallel actin filament bundle assembly	0.0877224829977574	USH1C, FMN2	5
GO:0032226 positive regulation of synaptic transmission, dopaminergic	0.0877224829977574	CHRNB2, DRD2	5
GO:0060693 regulation of branching involved in salivary gland morphogenesis	0.0877224829977574	SNAI2, NTN4	5
GO:0071671 regulation of smooth muscle cell chemotaxis	0.0877224829977574	MDK, SLIT2	5
GO:0072050 S-shaped body morphogenesis	0.0877224829977574	HES1, PDGFRB	5
GO:0086023 adenylate cyclase-activating adrenergic receptor signaling pathway involved in heart process	0.0877224829977574	ATP2B4, NOS1	5
GO:0090237 regulation of arachidonic acid secretion	0.0877224829977574	NTSR1, PLA2R1	5
GO:0034483 heparan sulfate sulfotransferase activity	0.0877224829977574	HS3ST4, HS3ST3B1	5
GO:0061783 peptidoglycan muralytic activity	0.0877224829977574	LYZ, LYG1	5
GO:0006766 vitamin metabolic process	0.0879607756265741	ACP5, AOX1, CYP27B1, LRP2, PRSS3, SLC2A3, SNAI2, AKR1C3, ALDH1A2, LRAT, SLC23A1, MMACHC, BCO1, RFK, MCCC2, CYP4F12, AMN	115
GO:0055001 muscle cell development	0.0879607756265741	BCL2, DMD, FLNC, HES1, KRT19, LOX, NFATC4, PDGFRB, PPP3CA, SHOX2, TTN, NEBL, OBSL1, MYOF, MYO18B, STAC3, SYPL2	115
GO:0032368 regulation of lipid transport	0.0880185741672948	ABCA1, AGTR1, ANXA2, EGF, GALR1, MYB, NTSR1, PPARG, MAP2K6, LRAT, ATP8A1, PLA2R1, ABCA12	83
GO:0015085 calcium ion transmembrane transporter activity	0.0880185741672948	ATP2B4, CACNA1B, CACNA2D1, FKBP1B, ITPR1, CACNA1H, CACNA1G, TSPOAP1, RASA3, SLC24A2, ATP2C1, TRPM4, TRPV6	83
GO:0031984 organelle subcompartment	0.0883218399793626	ABCA1, ASPH, ATP2A3, BCL2, MYRF, CAMK2B, ENTPD2, CLGN, CFTR, CLCN5, CYBB, CYP1B1, CYP2C8, EDA, EGFR, F5, FKBP1B, FMO5, B4GALNT1, GCNT1, GRIA2, HMOX1, HSPA5, ITPR1, KCNA2, CYP4F3, MAN1A1, MFNG, MME, MX1, NCAM1, NOS1, PDGFB, SERPINA1, PLAUR, PLOD2, PLP2, RTN1, RTN2, ST6GAL1, ST3GAL1, ST3GAL4, ST3GAL3, SNAP25, SRD5A1, SYT4, TBXAS1, TGFA, TM7SF2, TNFRSF1A, HSP90B1, UGT2B4, FZD5, ST8SIA2, FZD9, LGR5, …	1407
GO:0012501 programmed cell death	0.089232305076259	ADARB1, ADORA1, ALB, ALDH1A3, ANXA1, ANXA4, BIRC3, APOH, AR, ATOH1, BCL2, BMP7, BTC, BTK, CD44, CDKN1B, CEACAM5, COL2A1, COL4A3, CRYAB, CSTA, CYP1B1, DAB2, LOC112267931, DDIT3, NQO1, DSC1, DSC2, DSG2, TSC22D3, EEF1A2, EGFR, EPHA7, ERBB3, EYA2, FHIT, FOXO3, FYN, GATA2, GLI2, GLI3, SFN, NR3C1, GRM4, GSN, HK2, HMOX1, HPGD, HSPA5, IGFBP3, IHH, INHBA, ITPR1, KRT2, KRT14, KRT15, KRT19, LIG4, LOX, LTF, …	1610
GO:0030246 carbohydrate binding	0.0894006834413397	GALK1, HK2, NPTX2, PLOD2, PYGL, SELL, SI, SLC2A3, SLC2A5, VTN, ZP3, KLRG1, PLA2R1, ADGRL2, ATRNL1, P3H2, GALNT10, EVA1C, GALNT14, GALNT12, ALPK1, REG4, FREM1, GALNTL6	173
GO:0050801 ion homeostasis	0.0895548619943423	ABCA1, ADORA1, AGTR1, ANXA2, ATP1A1, ATP2B4, BCL2, CACNA2D1, CFTR, CYP27B1, DDIT3, DMD, DRD2, EGFR, FKBP1B, FYN, GALR1, GATA2, GPR35, HMOX1, ITPR1, KCNH2, KCNK3, LTF, LYN, SMAD7, NOS1, NPR1, NTSR1, P2RY1, P2RY2, STC1, HSP90B1, WNT5A, SLC30A2, FZD9, CACNA1G, LPAR2, TSPOAP1, SLC25A27, HCN4, CIB2, CYSLTR1, RASA3, SLC7A8, LPAR3, ATP2C1, STK39, SLC40A1, RAB39A, TRPM4, MCOLN3, TRPV6, SCN3B, TTC7A, RCN3…	520
GO:0043169 cation binding	0.0898614834253522	ACP5, ADARB1, ADARB2, ADCY2, ADCY7, ADH6, AFP, ALB, ANXA1, ANXA2, ANXA4, ANXA13, AOX1, BIRC3, AR, ASPH, ATP1A1, ATP2A3, ATP2B4, BCHE, PRDM1, BNC1, KLF5, BTK, C1R, MPPED2, CA8, CACNA1B, CACNA2D1, CDO1, CLGN, CHRM3, CHRNB2, COL1A1, COL2A1, COL5A2, CPE, CPM, CRYAB, CYBB, CYP1B1, CYP2C8, CYP27B1, DGKA, DMD, DRD2, DSC1, DSC2, DSG2, PHC1, EGF, ENO2, ESRRG, EYA2, F5, F12, FBLN2, FOLH1, NR5A2, FYN, GALNS…	3513
GO:0002312 B cell activation involved in immune response	0.0903905765423342	CDH17, LIG4, MFNG, STAT6, TLR4, TNFSF4, TNFSF13, ITM2A, DOCK10, DOCK11	60
GO:0014068 positive regulation of phosphatidylinositol 3-kinase signaling	0.0903905765423342	ERBB3, FYN, GAB1, LYN, NEDD4, PDGFB, PDGFRB, TGFB2, WNT16, PIK3AP1	60
GO:0050661 NADP binding	0.0911736801499275	CRYM, FMO5, ME1, NOS1, SRD5A1, TM7SF2, TP53I3, NOX5	45
GO:0031514 motile cilium	0.0915953885059199	ANXA1, ATP2B4, BBS4, DNAH5, DNAH9, DRD2, GLI2, DNALI1, NME5, STARD10, DNAH1, INTU, SPA17, WDR19, SPAG16, CFAP69, PMFBP1, EFCAB2, CFAP65	132
GO:0016192 vesicle-mediated transport	0.0920428341749288	ABCA1, ADORA1, ALB, AMPH, ANK1, ANXA1, ANXA2, APOH, ARG1, CEACAM1, BTK, CAMP, MS4A3, CD44, CDX2, CFTR, CHRNB2, CYBB, DAB2, LOC112267931, DYNC1I1, DRD2, DSC1, EFNB2, EGF, F5, FABP5, FCGR2A, FCGR2C, FYN, GALNS, GATA2, GSN, HMOX1, IRF8, CXCL8, LGALS3BP, LLGL2, LRP2, LTF, LYN, LYZ, MAP2, MME, CEACAM6, NEDD4, ORM2, P2RY1, PDGFB, SERPINA1, PIGR, PLAUR, PPARG, PPP3CA, DNAJC3, PROC, PRSS3, PTPRN2, PYGL, …	1575
GO:1905330 regulation of morphogenesis of an epithelium	0.0925667318064393	AR, BMP7, DAB2, LOC112267931, FZD2, HOXB7, MDK, ROR1, PSMD5, SFRP1, SNAI2, TBX2, HNF1B, WNT2, WNT5A, FZD5, FZD7, MAGI2, GPC6, GREM1, NTN4, NKD1, STOX1	157
GO:0001656 metanephros development	0.0926185204794502	BCL2, BMP7, GLI3, HES1, PDGFB, PDGFRB, HNF1B, BASP1, YAP1, WWTR1, GREM1	68
GO:0010771 negative regulation of cell morphogenesis involved in differentiation	0.0926185204794502	EPHA7, MAP2, NFATC4, PPP3CA, WNT5A, SEMA5A, SLIT2, NLGN1, FSTL4, SEMA3G, TRIM46	68
GO:0030863 cortical cytoskeleton	0.0926185204794502	SHROOM2, GSN, KRT19, MPP1, MYO1A, TMOD1, BSN, CIB2, SPTBN4, MISP, PLEKHH2	68
GO:0035578 azurophil granule lumen	0.0926185204794502	ANXA2, ARG1, FABP5, GALNS, LYZ, ORM2, DNAJC3, TTR, VAT1, PADI2, CPPED1	68
GO:0030165 PDZ domain binding	0.0926185204794502	CFTR, FZD2, LLGL2, SDC2, SLC9A3, SLC22A4, FZD7, FZD8, NLGN1, NKD1, SHISA6	68
GO:0002026 regulation of the force of heart contraction	0.0931610795636184	ATP1A1, ATP2B4, NOS1, APLN	17
GO:0002719 negative regulation of cytokine production involved in immune response	0.0931610795636184	ARG1, HMOX1, SMAD7, TGFB2	17
GO:0003177 pulmonary valve development	0.0931610795636184	TGFB2, TNFRSF1A, SLIT2, HEY1	17
GO:0003299 muscle hypertrophy in response to stress	0.0931610795636184	ATP2B4, PPP3CA, ERRFI1, MLIP	17
GO:0006582 melanin metabolic process	0.0931610795636184	BCL2, CDH3, WNT5A, SLC45A2	17
GO:0009065 glutamine family amino acid catabolic process	0.0931610795636184	ARG1, ATP2B4, GAD1, NOS1	17
GO:0009190 cyclic nucleotide biosynthetic process	0.0931610795636184	ADCY2, ADCY7, GUCY1A2, NPR1	17
GO:0010523 negative regulation of calcium ion transport into cytosol	0.0931610795636184	BCL2, FKBP1B, NOS1, NTSR1	17
GO:0014887 cardiac muscle adaptation	0.0931610795636184	ATP2B4, PPP3CA, ERRFI1, MLIP	17
GO:0014898 cardiac muscle hypertrophy in response to stress	0.0931610795636184	ATP2B4, PPP3CA, ERRFI1, MLIP	17
GO:0031579 membrane raft organization	0.0931610795636184	ANXA2, GSN, S100A10, FA2H	17
GO:0033189 response to vitamin A	0.0931610795636184	ARG1, PPARG, ALDH1A2, LRAT	17
GO:0034367 protein-containing complex remodeling	0.0931610795636184	AGTR1, ALB, PLA2G7, ABCA5	17
GO:0034368 protein-lipid complex remodeling	0.0931610795636184	AGTR1, ALB, PLA2G7, ABCA5	17
GO:0034369 plasma lipoprotein particle remodeling	0.0931610795636184	AGTR1, ALB, PLA2G7, ABCA5	17
GO:0035812 renal sodium excretion	0.0931610795636184	ADORA1, AGTR1, DRD2, NPR1	17
GO:0036037 CD8-positive, alpha-beta T cell activation	0.0931610795636184	BCL2, PAX1, SATB1, MAPK8IP1	17
GO:0045117 azole transport	0.0931610795636184	BTK, LYN, SLC22A3, VAMP8	17
GO:0048643 positive regulation of skeletal muscle tissue development	0.0931610795636184	BCL2, SHOX2, CDON, RBM24	17
GO:0051797 regulation of hair follicle development	0.0931610795636184	CDH3, TGFB2, WNT5A, HPSE	17
GO:0052652 cyclic purine nucleotide metabolic process	0.0931610795636184	ADCY2, ADCY7, GUCY1A2, NPR1	17
GO:0060445 branching involved in salivary gland morphogenesis	0.0931610795636184	BMP7, SNAI2, NTN4, LAMA1	17
GO:0090050 positive regulation of cell migration involved in sprouting angiogenesis	0.0931610795636184	ANXA1, GATA2, HMOX1, PLK2	17
GO:0097150 neuronal stem cell population maintenance	0.0931610795636184	FOXO3, HES1, SOX2, MMP24	17
GO:1904861 excitatory synapse assembly	0.0931610795636184	WNT5A, NRXN1, NRXN2, NLGN1	17
GO:2000811 negative regulation of anoikis	0.0931610795636184	BCL2, CEACAM5, CEACAM6, SNAI2	17
GO:0015662 ATPase activity, coupled to transmembrane movement of ions, phosphorylative mechanism	0.0931610795636184	ATP1A1, ATP2B4, ABCC4, ATP2C1	17
GO:0016712 oxidoreductase activity, acting on paired donors, with incorporation or reduction of molecular oxygen, reduced flavin or flavoprotein as one donor, and incorporation of one atom of oxygen	0.0931610795636184	CYP1B1, CYP2C8, CYP4F8, CYP4F12	17
GO:0031690 adrenergic receptor binding	0.0931610795636184	ADRA2C, NEDD4, MAGI2, ARRDC3	17
GO:0035250 UDP-galactosyltransferase activity	0.0931610795636184	UGT8, B3GALT2, COLGALT2, B3GAT1	17
GO:0098641 cadherin binding involved in cell-cell adhesion	0.0931610795636184	ANXA1, ANXA2, CNN3, CDC42EP1	17
GO:0008277 regulation of G protein-coupled receptor signaling pathway	0.0935575730060283	ATP2B4, DRD2, FZD2, GPR27, CXCL8, NOS1, PPEF1, SYP, WNT5A, RGS9, APLN, NMT2, GPRASP1, RAMP1, MGLL, ARRDC3, APELA	116
GO:0098862 cluster of actin-based cell projections	0.0935575730060283	LRP2, MME, MPP1, MYO1A, MYO7B, SI, SLC3A1, SLC5A1, SLC9A3, SLC15A1, CDC14A, USH1C, CIB2, DCDC2, CYBRD1, AMN, SCIN	116
GO:0015748 organophosphate ester transport	0.0939891564184639	ABCA1, ATP9A, ATP8A1, ABCA12, ATP10A, PCTP, MFSD2A, ABCC11, OSBPL8, TMEM30B, SLC37A2, SLC25A42	76
GO:1901216 positive regulation of neuron death	0.0939891564184639	ADORA1, DDIT3, NQO1, EFNB2, EPHA7, FOXO3, FYN, MYB, TGFB2, TLR4, WNT5A, DDIT4	76
GO:0004725 protein tyrosine phosphatase activity	0.0939891564184639	CDC25C, DUSP4, DUSP5, EYA2, PTPRG, PTPRM, PTPRN2, PTPRR, CDC14B, PTPN18, DUSP16, ACP4	76
GO:0017171 serine hydrolase activity	0.0942750247741741	KLK3, C1R, F12, HGFAC, LIPE, LTF, PROC, PRSS3, TMPRSS2, NAALAD2, PRSS23, KLK15, TMPRSS13, DPP9, HTRA3, TMPRSS11F	108
GO:0021782 glial cell development	0.0947079991113381	MYRF, CDK6, EGFR, GSN, LYN, MDK, ROR1, TLR4, CNTNAP1, MXRA8, ADGRG6, FA2H, NCMAP	84
GO:0030148 sphingolipid biosynthetic process	0.0947079991113381	B4GALNT1, TNFRSF1A, UGT8, ST8SIA2, PLPP2, PLPP3, B3GALT2, SPHK1, GDF1, CERS1, SPTLC3, FA2H, ST6GALNAC5, ST8SIA6	84
GO:0048284 organelle fusion	0.0947079991113381	ANXA1, ANXA2, STX1A, SYT1, SYT4, SPHK1, VAT1, CPLX1, GDAP1, RAB39A, ANKRD27, PRRT2, TRIM9	84
GO:0016202 regulation of striated muscle tissue development	0.0947526254822492	BCL2, EFNB2, ERBB3, JARID2, LOX, MEIS1, SHOX2, TBX2, TGFBR2, WNT2, FZD7, YAP1, GREM1, CDON, RBM24	100
GO:0050728 negative regulation of inflammatory response	0.0947526254822492	ACP5, ADCY7, ADORA1, MDK, CD200, NT5E, PPARG, PROC, PTGER4, TNFRSF1A, IL1R2, KLF4, FEM1A, ZC3H12A, C1QTNF3	100
GO:0061025 membrane fusion	0.0947526254822492	ANXA1, ANXA2, SERPINA5, STX1A, SYT1, SYT4, SPHK1, CPLX1, RIMS1, RAB39A, NOX5, ANKRD27, PRRT2, TRIM9, IZUMO1	100
GO:0031346 positive regulation of cell projection organization	0.0948049421434952	BBS4, BMP7, CAMK2B, CRABP2, DSCAM, FKBP1B, FYN, HSPA5, L1CAM, LYN, MDK, SERPINI1, ITSN1, SHOX2, SYT1, SYT4, VLDLR, WNT5A, KALRN, SEMA5A, SLIT2, CPNE6, FEZ1, STT3A-AS1, RIMS2, MAGI2, CDC42EP1, NLGN1, RIMS1, UNC13A, OBSL1, LPAR3, EPS8L1, PARP6, CAMK1D, CAPRIN2, ANKRD27, SYT2, DOCK11, CARMIL2, TRIM67	311
GO:0006775 fat-soluble vitamin metabolic process	0.094806076283675	CYP27B1, LRP2, SNAI2, ALDH1A2, LRAT, BCO1, CYP4F12	38
GO:0042551 neuron maturation	0.094806076283675	BCL2, NRCAM, NR4A2, NFASC, CNTNAP2, SPTBN4, NTN4	38
GO:0051966 regulation of synaptic transmission, glutamatergic	0.094806076283675	ADORA1, DRD2, EGFR, SYT1, NRXN1, NLGN1, UNC13A	38
GO:0050729 positive regulation of inflammatory response	0.0949252021799476	AGTR1, BTK, EGFR, F12, MDK, PTGER4, TLR4, TNFRSF1A, TNFSF4, WNT5A, ZP3, PLA2G7, VAMP8, IL17RA	92
GO:0030307 positive regulation of cell growth	0.0955555773636613	BCL2, CRABP2, DSCAM, HBEGF, EGFR, SFN, L1CAM, SFRP1, SYT1, SYT4, TGFB2, SPHK1, SEMA5A, CPNE6, RIMS2, RIMS1, UNC13A, LPAR3, N6AMT1, SYT2	141
GO:0015914 phospholipid transport	0.0956243619852417	ABCA1, ATP9A, ATP8A1, ABCA12, ATP10A, PCTP, MFSD2A, OSBPL8, TMEM30B	53
GO:1901880 negative regulation of protein depolymerization	0.0956243619852417	GSN, MID1, TMOD1, VILL, KIAA1211, SPTBN4, SCIN, PLEKHH2, CARMIL2	53
GO:0032432 actin filament bundle	0.0956243619852417	CRYAB, ROR1, PGM5, PXN, PDLIM4, NEBL, FAM107A, ABLIM3, SYNPO2	53
GO:0070821 tertiary granule membrane	0.0956243619852417	CEACAM1, CYBB, RAP2B, SLC2A3, SNAP25, KCNAB2, VAMP8, TMEM63A, ANO6	53
GO:0015108 chloride transmembrane transporter activity	0.0956243619852417	CFTR, CLCN5, GABRD, FXYD3, SLC1A1, SLC22A3, SLC12A6, ANO1, ANO6	53
GO:0030029 actin filament-based process	0.0958117735376823	ADORA1, ANXA1, ATP1A1, BBS4, BCL2, CACNA2D1, CNN3, DMD, DSC2, DSG2, EPHA5, GAB1, GSN, KCNH2, KCNN2, KRT19, MDK, MYBPC1, PDE4B, PDGFRB, PTGER4, PXN, S100A10, SDC4, SFRP1, STC1, TMOD1, TNNT1, HSP90B1, TTN, PDLIM4, CACNA1G, HIP1R, SEMA5A, INA, SLIT2, SEMA3E, MTSS1, ELMO1, GJC1, USH1C, ARPC1B, CORO2B, TESK2, NEBL, FAM107A, PPM1E, ABLIM3, OBSL1, TMEFF2, ATP2C1, VILL, TRPM4, ODAM, SCN3B, FMN2, KIAA1211…	558
GO:0070997 neuron death	0.0959691450928832	ADARB1, ADORA1, BCL2, DDIT3, NQO1, EFNB2, EPHA7, ERBB3, FOXO3, FYN, GRM4, HMOX1, HSPA5, LIG4, MDK, CD200, MYB, NFATC4, NR4A2, SCN2A, ITSN1, TERT, TGFB2, TLR4, WNT5A, FZD9, SLC25A27, SIGMAR1, NES, PPARGC1A, NLRP1, FAIM2, TRIM2, RETREG1, DDIT4, CPEB4, AKT1S1, AGAP2	294
GO:0050789 regulation of biological process	0.0961216267310033	ABCA1, ACADL, ACP5, ADARB1, ADCY2, ADCY7, PLIN2, ADORA1, ADRA2C, AFP, AGTR1, ALB, ALCAM, ALDH1A3, ANK1, ANXA1, ANXA2, ANXA4, BIRC3, APOH, KLK3, AR, ARG1, ARHGDIG, RHOH, ASPH, ASS1, ATOH1, ATP1A1, ATP2A3, ATP2B4, BBS4, BCHE, BCL2, CEACAM1, PRDM1, BNC1, BMP7, BTC, KLF5, BTK, C1R, MYRF, CA8, CACNA1B, CACNA2D1, CAMK2B, CAMP, CCNE1, MS4A3, ENTPD2, CD44, CDC25C, CDH3, CDH17, CDK6, CDKN1B, CDKN2B, CDX2,…	8553
GO:0042981 regulation of apoptotic process	0.0961409419164285	ADORA1, ALB, ALDH1A3, ANXA1, ANXA4, BIRC3, APOH, AR, ATOH1, BCL2, BMP7, BTC, BTK, CD44, CDKN1B, CEACAM5, COL2A1, COL4A3, CRYAB, CYP1B1, DAB2, LOC112267931, DDIT3, NQO1, TSC22D3, EEF1A2, EGFR, EPHA7, ERBB3, FOXO3, FYN, GATA2, GLI2, GLI3, SFN, GRM4, GSN, HMOX1, HPGD, HSPA5, IGFBP3, IHH, INHBA, LIG4, LOX, LTF, LYN, MAGEA3, MDK, MYB, CEACAM6, NFATC4, NTSR1, NR4A2, PDGFRB, PLAUR, PPARG, MAP2K6, DNAJC3…	1210
GO:0050662 coenzyme binding	0.096894687883326	ACADL, ALB, ALDH1A3, AOX1, CRYM, CYBB, DDC, FMO5, GAD1, GPT, HPGD, ME1, NOS1, PLOD2, SRD5A1, TM7SF2, UGDH, AGPS, TP53I3, TXNRD2, GCAT, MMACHC, ACAD8, HAO1, P3H2, SPTLC3, OGDHL, NOX5, STEAP4, TXNRD3, IYD	234
GO:0001754 eye photoreceptor cell differentiation	0.0973331077922635	BBS4, PRDM1, DSCAM, IHH, PDE6C, NKD1	31
GO:0002369 T cell cytokine production	0.0973331077922635	ARG1, SMAD7, TNFSF4, FZD5, IL18R1, TRPM4	31
GO:0006040 amino sugar metabolic process	0.0973331077922635	RENBP, ST6GAL1, ST3GAL1, CHST2, GNE, CSGALNACT1	31
GO:0010039 response to iron ion	0.0973331077922635	BCL2, DRD2, HMOX1, TFF1, SLC40A1, CYBRD1	31
GO:0030204 chondroitin sulfate metabolic process	0.0973331077922635	UGDH, SPOCK2, SPOCK3, CHST15, CSGALNACT1, EGFLAM	31
GO:0033280 response to vitamin D	0.0973331077922635	BMP7, CYP27B1, SFRP1, SNAI2, STC1, GDAP1	31
GO:0046189 phenol-containing compound biosynthetic process	0.0973331077922635	CDH3, DDC, NR4A2, TGFB2, WNT5A, SLC45A2	31
GO:0060323 head morphogenesis	0.0973331077922635	ASPH, COL1A1, DLX5, IHH, RRAS, CRISPLD1	31
GO:0010614 negative regulation of cardiac muscle hypertrophy	0.0976123217487778	ATP2B4, JARID2, TNFRSF1A, ERRFI1, MLIP	24
GO:0030049 muscle filament sliding	0.0976123217487778	DMD, MYBPC1, TMOD1, TNNT1, TTN	24
GO:0032731 positive regulation of interleukin-1 beta production	0.0976123217487778	ORM2, TLR4, WNT5A, FZD5, NLRP1	24
GO:0033006 regulation of mast cell activation involved in immune response	0.0976123217487778	GATA2, HMOX1, LYN, STXBP2, VAMP8	24
GO:0033275 actin-myosin filament sliding	0.0976123217487778	DMD, MYBPC1, TMOD1, TNNT1, TTN	24
GO:0045745 positive regulation of G protein-coupled receptor signaling pathway	0.0976123217487778	DRD2, FZD2, GPR27, NOS1, WNT5A	24
GO:0045776 negative regulation of blood pressure	0.0976123217487778	ADORA1, BBS4, DRD2, NTSR1, APLN	24
GO:0046854 phosphatidylinositol phosphorylation	0.0976123217487778	INPP1, PIP4K2A, EFR3A, PIP4K2C, TTC7B	24
GO:0050931 pigment cell differentiation	0.0976123217487778	BCL2, GLI3, RAB32, OR51E2, ANKRD27	24
GO:0071715 icosanoid transport	0.0976123217487778	DRD2, NTSR1, MAP2K6, ABCC4, PLA2R1	24
GO:1901571 fatty acid derivative transport	0.0976123217487778	DRD2, NTSR1, MAP2K6, ABCC4, PLA2R1	24
GO:2000171 negative regulation of dendrite development	0.0976123217487778	NFATC4, PPP3CA, PLK2, NLGN1, FSTL4	24
GO:2000209 regulation of anoikis	0.0976123217487778	BCL2, CEACAM5, CEACAM6, SNAI2, SIK1	24
GO:0030507 spectrin binding	0.0976123217487778	ANK1, DYNC1I1, PTPRN, USH1C, SPTBN4	24
GO:0008652 cellular amino acid biosynthetic process	0.0985453376059864	ASS1, ATP2B4, CDO1, FOLH1, GAD1, GPT, OAT, PLOD2, NAALAD2, UPB1	61
GO:0030510 regulation of BMP signaling pathway	0.0985453376059864	HES1, LRP2, SMAD7, NBL1, MICOS10-NBL1, SFRP1, WNT5A, GREM1, TWSG1, FBXL15, HTRA3	61
GO:0042446 hormone biosynthetic process	0.0985453376059864	ATP1A1, CYP27B1, SRD5A1, TG, HSD17B6, AKR1C3, CACNA1H, TSPOAP1, PPARGC1A, CHST8	61
GO:0070373 negative regulation of ERK1 and ERK2 cascade	0.0985453376059864	DUSP4, LYN, PTPRR, TLR4, PSCA, KLF4, SPRY2, ERRFI1, SEMA6A, SPRED1	61
GO:0005902 microvillus	0.0985453376059864	CEACAM1, CD44, MYO1A, MYO7B, S100P, AOC3, USH1C, NFASC, PLEKHG6, FMN2	61
GO:0022409 positive regulation of cell-cell adhesion	0.0986447791704809	ANXA1, BMP7, CD44, EFNB2, FYN, GLI2, GLI3, HES1, IGFBP2, IHH, LYN, SMAD7, MDK, MYB, CEACAM6, SOX2, TGFBR2, TNFSF4, WNT5A, YES1, ZP3, PLPP3, TESPA1, RASAL3	175
GO:0007264 small GTPase mediated signal transduction	0.0986922157268668	ABCA1, AGTR1, ARHGDIG, RHOH, HMOX1, LYN, PDGFRB, PSD, RAP2B, RRAS, ITSN1, TGFB2, TNK1, KSR1, KALRN, SLIT2, ARHGEF6, ELMO1, SRGAP3, SH2D3A, TNK2, PLK2, RASA3, NUP62, PLEKHG3, STMN3, CDON, RIN2, EPS8L1, RASIP1, PLEKHG6, DOCK10, ARHGEF40, RGL3, PLEKHG5, SRGAP1, ARHGAP20, DOCK6, PREX1, ARHGEF28, ARHGAP9, RASAL3, ARHGAP28, PREX2, CGNL1, STARD13, DOCK11, PLEKHG4B, AMOT, PRAG1, RASGEF1A, C12orf74, PLEKH…	426
GO:0003413 chondrocyte differentiation involved in endochondral bone morphogenesis	0.0987699642812952	IHH, TGFBR2, AXIN2	11
GO:0006491 N-glycan processing	0.0987699642812952	MAN1A1, ST8SIA2, MGAT4A	11
GO:0014889 muscle atrophy	0.0987699642812952	FOXO3, GSN, PPARGC1A	11
GO:0017014 protein nitrosylation	0.0987699642812952	ATP2B4, DMD, NOS1	11
GO:0018119 peptidyl-cysteine S-nitrosylation	0.0987699642812952	ATP2B4, DMD, NOS1	11
GO:0021670 lateral ventricle development	0.0987699642812952	CDK6, DNAH5, PAX5	11
GO:0021783 preganglionic parasympathetic fiber development	0.0987699642812952	ADARB1, HES1, SEMA3F	11
GO:0021794 thalamus development	0.0987699642812952	CHRNB2, SRD5A1, CNTNAP2	11
GO:0030656 regulation of vitamin metabolic process	0.0987699642812952	CYP27B1, SNAI2, AKR1C3	11
GO:0032060 bleb assembly	0.0987699642812952	EMP1, LPAR3, ANO6	11
GO:0033623 regulation of integrin activation	0.0987699642812952	CDH17, PTGER4, RASIP1	11
GO:0043031 negative regulation of macrophage activation	0.0987699642812952	CD200, ZC3H12A, ADGRF5	11
GO:0043374 CD8-positive, alpha-beta T cell differentiation	0.0987699642812952	BCL2, PAX1, SATB1	11
GO:0043476 pigment accumulation	0.0987699642812952	SHROOM2, RAB32, ANKRD27	11
GO:0043482 cellular pigment accumulation	0.0987699642812952	SHROOM2, RAB32, ANKRD27	11
GO:0043508 negative regulation of JUN kinase activity	0.0987699642812952	SFRP1, MAPK8IP1, AIDA	11
GO:0048875 chemical homeostasis within a tissue	0.0987699642812952	ABCA12, RCN3, ADGRF5	11
GO:0051938 L-glutamate import	0.0987699642812952	NTSR1, SLC1A1, SLC1A2	11
GO:0070208 protein heterotrimerization	0.0987699642812952	COL1A1, COL6A1, NUP62	11
GO:0071872 cellular response to epinephrine stimulus	0.0987699642812952	ATP2B4, PDE4B, SRD5A1	11
GO:0072216 positive regulation of metanephros development	0.0987699642812952	PDGFB, PDGFRB, BASP1	11
GO:0090177 establishment of planar polarity involved in neural tube closure	0.0987699642812952	FZD2, SFRP1, WNT5A	11
GO:0090280 positive regulation of calcium ion import	0.0987699642812952	PDGFB, PDGFRB, STC1	11
GO:0099509 regulation of presynaptic cytosolic calcium ion concentration	0.0987699642812952	ADORA1, P2RY1, TSPOAP1	11
GO:1900451 positive regulation of glutamate receptor signaling pathway	0.0987699642812952	RGS9, UNC13A, CACNG4	11
GO:1903054 negative regulation of extracellular matrix organization	0.0987699642812952	TNFRSF1A, ADTRP, CHADL	11
GO:1903894 regulation of IRE1-mediated unfolded protein response	0.0987699642812952	HSPA5, AGR2, FICD	11
GO:1905244 regulation of modification of synaptic structure	0.0987699642812952	ITSN1, CAMKV, CTTNBP2	11
GO:2000095 regulation of Wnt signaling pathway, planar cell polarity pathway	0.0987699642812952	DAB2, LOC112267931, SFRP1, NKD1	11
GO:0005922 connexin complex	0.0987699642812952	GJA3, GJB2, GJC1	11
GO:0033391 chromatoid body	0.0987699642812952	TDRD7, TDRD5, TDRD6	11
GO:0003756 protein disulfide isomerase activity	0.0987699642812952	PDIA4, PDIA6, PDIA2	11
GO:0004089 carbonate dehydratase activity	0.0987699642812952	CA8, CA5B, CA13	11
GO:0005242 inward rectifier potassium channel activity	0.0987699642812952	KCNH2, KCNJ6, KCNJ12	11
GO:0005243 gap junction channel activity	0.0987699642812952	GJA3, GJB2, GJC1	11
GO:0005536 glucose binding	0.0987699642812952	HK2, PYGL, SLC2A3	11
GO:0016646 oxidoreductase activity, acting on the CH-NH group of donors, NAD or NADP as acceptor	0.0987699642812952	BLVRB, CRYM, AASS	11
GO:0016722 oxidoreductase activity, oxidizing metal ions	0.0987699642812952	MMACHC, STEAP4, CYBRD1	11
GO:0016864 intramolecular oxidoreductase activity, transposing S-S bonds	0.0987699642812952	PDIA4, PDIA6, PDIA2	11
GO:0016918 retinal binding	0.0987699642812952	CRABP2, ALDH1A2, RBP7	11
GO:0017110 nucleoside-diphosphatase activity	0.0987699642812952	ENTPD2, ENTPD3, SLC25A42	11
GO:0017166 vinculin binding	0.0987699642812952	DMD, PXN, CORO2B	11
GO:0019841 retinol binding	0.0987699642812952	CRABP2, LRAT, RBP7	11
GO:0019855 calcium channel inhibitor activity	0.0987699642812952	FKBP1B, ITPR1, STX1A	11
GO:0019865 immunoglobulin binding	0.0987699642812952	MS4A2, FCGR2A, FCGR2C, VWF	11
GO:0030021 extracellular matrix structural constituent conferring compression resistance	0.0987699642812952	LUM, PRELP, CHADL	11
GO:0031434 mitogen-activated protein kinase kinase binding	0.0987699642812952	KSR1, MAPK8IP1, TRIB1	11
GO:0047555 3',5'-cyclic-GMP phosphodiesterase activity	0.0987699642812952	PDE6C, PDE1B, PDE10A, LINC00473	11
GO:0055102 lipase inhibitor activity	0.0987699642812952	ANXA1, ANXA2, ANXA4	11
GO:0030168 platelet activation	0.0993751843832666	ADRA2C, CEACAM1, ENTPD2, COL1A1, DGKA, FYN, ITPR1, LYN, P2RY1, PDGFB, RAP2B, THBD, TLR4, VWF, MYL12A, GNG2, TRPC7	117
GO:0031214 biomineral tissue development	0.0993751843832666	BMP7, COL1A1, CYP27B1, LOX, LTF, MGP, AXIN2, FZD9, HEY1, GREM1, TRPM4, ODAM, FAM20C, FBXL15, PKDCC, ANO6, AMTN	117
GO:0099081 supramolecular polymer	0.0994926966900545	ANK1, ANXA1, SHROOM2, ATP2B4, COL1A1, COL2A1, COL4A3, COL4A4, COL4A6, COL5A2, COL6A1, CRYAB, DMD, DNAH5, DNAH9, DYNC1I1, FKBP1B, FKBP4, FLNC, FYN, KCNN2, KRT2, KRT14, KRT15, KRT19, LUM, MAP1A, MAP2, MID1, MYBPC1, MYO1A, NEFH, NOS1, PDE4B, PGM5, PPP3CA, SCN8A, SDC4, SVIL, TMOD1, TNNT1, TTN, YES1, KCNAB2, PDLIM4, KRT36, MYH13, INA, MYOT, FEZ1, STT3A-AS1, SPRY2, NEBL, NES, MTUS2, OBSL1, DNAH1, REEP2…	622
GO:0002694 regulation of leukocyte activation	0.099633046777919	ANXA1, ARG1, BCL2, CEACAM1, PRDM1, BTK, CHRNB2, EFNB2, FYN, GATA2, GLI2, GLI3, GSN, HMOX1, HES1, IGFBP2, IHH, INHBA, LYN, SMAD7, MDK, CD200, MYB, SDC4, SFRP1, STAT6, STXBP2, TGFBR2, TLR4, TNFSF4, WNT5A, YES1, ZP3, VAMP8, TNFSF13, SPHK1, MAPK8IP1, TOX, TESPA1, MZB1, BANK1, TWSG1, RASAL3, ZC3H12A, ADGRF5	356
GO:0006875 cellular metal ion homeostasis	0.099633046777919	ADORA1, AGTR1, ANXA2, ATP1A1, ATP2B4, BCL2, CACNA2D1, DDIT3, DMD, DRD2, FKBP1B, FYN, GALR1, GATA2, GPR35, HMOX1, ITPR1, KCNK3, LTF, LYN, NOS1, NTSR1, P2RY1, STC1, HSP90B1, WNT5A, SLC30A2, FZD9, LPAR2, TSPOAP1, SLC25A27, CIB2, CYSLTR1, RASA3, LPAR3, ATP2C1, SLC40A1, TRPM4, MCOLN3, TRPV6, TTC7A, CYBRD1, SLC39A13, TMEM178A, SYPL2	356
GO:0005575 cellular_component	0.0997166924606375	ABCA1, ACADL, ACP5, ADARB1, ADCY2, ADCY7, PLIN2, ADH1C, ADH6, ADORA1, ADRA2C, AFP, AGTR1, AK4, ALB, ALCAM, ALDH1A3, AMPH, ANK1, ANXA1, ANXA2, ANXA4, ANXA13, AOC2, AOX1, BIRC3, APOH, KLK3, SHROOM2, AR, ARG1, ARHGDIG, RHOH, ASPH, ASS1, ATOH1, ATP1A1, ATP2A3, ATP2B4, BBS4, BCHE, BCL2, CEACAM1, PRDM1, BLVRB, BNC1, BMP7, BTC, KLF5, BTK, BTN1A1, C1R, MYRF, MPPED1, CA8, CACNA1B, CACNA2D1, SLC25A20, CAMK…	13633

## Sheet: AR-as. all
Pathway	pvalue	Significant genes	Genes present
GO:0002521 leukocyte differentiation	0.000100077021402593	CDH17, CDK6, FASN, FBN1, IHH, INHBA, IRF1, JAK3, LTF, ROR2, PTGER4, RELB, SATB1, SHH, TFRC, ZBTB16, CD83, ITM2A, TESPA1, TRIB1, TMEM176B, BLNK, PPARGC1B, DOCK11	380
GO:0001568 blood vessel development	0.000100316372350841	CAV1, COL4A3, FN1, GPER1, HK2, ID1, IHH, LTBP1, MCAM, FOXO4, MYO1E, NFATC4, NPR1, PECAM1, PRKD1, PTPRM, SHH, SP100, THBS1, TNFAIP3, WNT2, WNT11, RAMP2, PLK2, TSPAN12, HIPK2, ADTRP, ADGRF5, LAMA1, APELA	529
GO:0003382 epithelial cell morphogenesis	0.000102457184799262	ID1, IHH, MET, PECAM1, POF1B, DACT2	29
GO:0051240 positive regulation of multicellular organismal process	0.000118803401150783	BIRC3, ATOH1, BMP2, CAV1, CLU, EDN2, FN1, GPER1, GRB10, HK2, IRF8, IHH, INHBA, IRF1, LTF, LUM, MET, NFATC4, NFKB2, NPR1, ROR2, ORM2, SERPINI1, PRKD1, PTGER4, SHH, TFRC, THBS1, TNFAIP3, WNT2, WNT10B, WNT11, ZBTB16, NEURL1, CD83, FEZ1, STT3A-AS1, TESPA1, NR1H4, TRIB1, RAMP2, BASP1, PLK2, WWTR1, HIPK2, SYTL2, LRRN1, ZBP1, POLR3GL, TTBK1, ATOH8, PPARGC1B, CPNE9, RBM24, TMEM173, AMIGO2, RASSF10, LRTM2…	1317
GO:0048514 blood vessel morphogenesis	0.00012306639050786	CAV1, COL4A3, FN1, HK2, ID1, IHH, MCAM, FOXO4, MYO1E, NFATC4, NPR1, PECAM1, PRKD1, PTPRM, SHH, SP100, THBS1, TNFAIP3, WNT11, RAMP2, PLK2, TSPAN12, HIPK2, ADTRP, ADGRF5, LAMA1, APELA	459
GO:0030020 extracellular matrix structural constituent conferring tensile strength	0.000125192492450231	COL4A3, COL16A1, COL17A1, COL14A1, COL27A1, COL28A1	30
GO:1901701 cellular response to oxygen-containing compound	0.000137919893093611	ABCA1, ADCY2, ASS1, ATP2B4, CAV1, CLU, CCR5, COL16A1, FBN1, GPER1, GRB10, IRF8, ID1, ID3, INHBA, JAK3, LTF, MET, FOXO4, NFATC4, NFKBIA, NR4A2, OPRK1, PRKD1, RGS10, SLC2A5, SNAI2, TNFAIP3, WNT2, WNT10B, WNT11, AKR1C3, NEURL1, NR1H4, TRIB1, BCL11A, GNG2, DDIT4, GRAMD1C, SLC30A10, UMODL1, PPARGC1B	862
GO:0005887 integral component of plasma membrane	0.000181095197761247	ABCA1, ADCY2, ATP2B4, BMP2, CDH10, CCR5, COL17A1, SLC26A2, EFNB3, FOLH1, GPER1, IL2RG, KCNA2, LIFR, MEP1A, OPRK1, PIGR, PLSCR1, PTPRM, SLC2A3, SLC2A5, SLC3A1, SLC5A1, TFRC, TMPRSS2, UPK3A, SLC30A3, TNFSF10, SLC13A2, CD83, HS3ST3B1, TNFSF15, RAMP2, GPR75, TSPAN12, REEP2, SLC22A11, LRRC4, ABCC11, IYD	817
GO:0007166 cell surface receptor signaling pathway	0.000190307625542013	ABCA1, AFP, BIRC3, ATOH1, BMP2, CAV1, CDH17, CDK6, CCR5, COL4A3, COL16A1, EDN2, EFNB3, FBN1, FN1, GPER1, GRB10, IRF8, ID1, IGFBP3, IHH, IL2RG, INHBA, IRF1, JAK3, LIFR, LTBP1, LTF, MET, FOXO4, MYO1E, NFATC4, NFKBIA, NPR1, ROR2, NR4A2, PIGR, PLSCR1, PRKD1, HTRA1, RELB, SHH, SNAI2, SOX2, SP100, THBS1, TNFAIP3, WNT2, WNT10B, WNT11, TNFSF10, TNFRSF10A, NEURL1, ST18, TESPA1, ELMO1, TNFSF15, NR1H4, TSPA…	2177
GO:0007189 adenylate cyclase-activating G protein-coupled receptor signaling pathway	0.00019214499557657	ABCA1, ADCY2, ATP2B4, GPER1, RAMP2, GNG2, ADGRF1, ADGRD1	60
GO:0010033 response to organic substance	0.000193927542389361	ABCA1, ADCY2, BIRC3, ASS1, ATP2B4, BMP2, CACNA1S, CAV1, CLU, CCR5, COL4A3, COL16A1, DDC, EDN2, ACSL3, FASN, FBN1, FN1, GPER1, GPX3, GRB10, GSN, HK2, IRF8, ID1, ID3, IHH, IL2RG, INHBA, IRF1, JAK3, AFF3, LIFR, LTBP1, LTF, LUM, MB, FOXO4, NFATC4, NFKB2, NFKBIA, NNMT, ROR2, NR4A2, OPRK1, PFKFB2, PLA2G5, PLSCR1, PRKD1, HTRA1, PTGER4, RGS10, RXRG, SLC2A5, SNAI2, SOX2, SP100, TFRC, THBS1, TNFAIP3, WNT2,…	2500
GO:0004623 phospholipase A2 activity	0.000195687891545634	PLA2G2A, PLAAT4, PLA2G7, PLA2G2F, PLA2G4D	21
GO:0001944 vasculature development	0.000224698660191782	CAV1, COL4A3, FN1, GPER1, HK2, ID1, IHH, LTBP1, MCAM, FOXO4, MYO1E, NFATC4, NPR1, PECAM1, PRKD1, PTPRM, SHH, SP100, THBS1, TNFAIP3, WNT2, WNT11, RAMP2, PLK2, TSPAN12, HIPK2, ADTRP, ADGRF5, LAMA1, APELA	554
GO:0060429 epithelium development	0.000240481400309996	ALDH1A3, ATOH1, BMP2, CAV1, CDK6, ELF5, FASN, ID1, ID3, IHH, INHBA, KRT2, KRT14, KRT15, MET, MYO1E, NFATC4, ROR2, PECAM1, ROS1, SALL2, SHH, SNAI2, TGM3, UPK3A, WNT2, WNT10B, WNT11, AKR1C3, KRT36, DHRS9, BASP1, WWTR1, NTN4, ALX4, WNK4, POF1B, ATOH8, DACT2, LAMA1, LIPM, FREM2, APELA	913
GO:0019935 cyclic-nucleotide-mediated signaling	0.000269543994100333	ABCA1, ADCY2, ATP2B4, GPER1, NPR1, THBS1, RAMP2, GNG2, ADGRG6, ADGRF1, ADGRD1	115
GO:0009888 tissue development	0.000278140889993936	ALDH1A3, ATOH1, BMP2, CAV1, CDK6, COL17A1, ELF5, EMP1, FASN, FN1, GSN, ID1, ID3, IHH, INHBA, KRT2, KRT14, KRT15, LAMC2, LTF, LUM, MAF, MET, MGP, MYO1E, NFATC4, ROR2, PECAM1, ROS1, SALL2, SATB1, SHH, SNAI2, SOX2, TGM3, UPK3A, WNT2, WNT10B, WNT11, ZBTB16, AKR1C3, KRT36, NEURL1, NR1H4, DHRS9, BASP1, POU2F3, WWTR1, NTN4, ALX4, WNK4, POF1B, ATOH8, COL27A1, UMODL1, DACT2, RBM24, LAMA1, LIPM, FREM2, APE…	1451
GO:0005788 endoplasmic reticulum lumen	0.000280085761991014	AFP, ALB, CLU, COL4A3, COL16A1, COL17A1, FBN1, FN1, IGFBP3, LTBP1, SHH, THBS1, COL14A1, TSPAN5, COL27A1, ERP27, P4HA3, COL28A1	263
GO:0022610 biological adhesion	0.000281831599102624	ASS1, BMP2, CAV1, CDH10, CDH17, CDK6, COL4A3, COL16A1, COL17A1, EFNB3, FBN1, FN1, GSN, HABP2, ID1, IHH, IRF1, JAK3, LAMC2, LTF, MCAM, PECAM1, PGM5, SERPINI1, PTPRM, SHH, SNAI2, SOX2, TFRC, THBS1, COL14A1, ZBTB16, PPFIA2, CD83, FEZ1, STT3A-AS1, TESPA1, GNE, TRIM29, LRRC4, ADTRP, DACT2, SDK1, MDGA1, LAMA1, COL28A1, FREM2, AMIGO2	1035
GO:0050673 epithelial cell proliferation	0.000285225170222603	BMP2, CAV1, CDK6, ID1, IGFBP3, IHH, KRT2, PRKD1, HTRA1, PTPRM, SHH, SNAI2, SOX2, THBS1, TNFAIP3, WNT2, WNT10B, EAF2, ATOH8, APELA	310
GO:0072358 cardiovascular system development	0.000286838760643446	CAV1, COL4A3, FN1, GPER1, HK2, ID1, IHH, LTBP1, MCAM, FOXO4, MYO1E, NFATC4, NPR1, PECAM1, PRKD1, PTPRM, SHH, SP100, THBS1, TNFAIP3, WNT2, WNT11, RAMP2, PLK2, TSPAN12, HIPK2, ADTRP, ADGRF5, LAMA1, APELA	562
GO:0050678 regulation of epithelial cell proliferation	0.000293319838440648	BMP2, CAV1, CDK6, ID1, IHH, PRKD1, HTRA1, PTPRM, SHH, SNAI2, SOX2, THBS1, TNFAIP3, WNT2, WNT10B, EAF2, ATOH8, APELA	264
GO:0001525 angiogenesis	0.000300610536695942	CAV1, COL4A3, FN1, HK2, ID1, IHH, MCAM, FOXO4, NFATC4, NPR1, PECAM1, PRKD1, PTPRM, SHH, SP100, THBS1, TNFAIP3, RAMP2, PLK2, TSPAN12, HIPK2, ADTRP, APELA	384
GO:0036148 phosphatidylglycerol acyl-chain remodeling	0.000303999757258388	PLA2G2A, PLA2G5, PLA2G2F, PLA2G4D	13
GO:0050896 response to stimulus	0.000317383502699097	ABCA1, ADCY2, AFP, ALB, ALDH1A3, BIRC3, ASS1, ATOH1, ATP2B4, BMP2, CA8, CACNA1S, CAV1, CDH17, CDK6, CLC, CLU, CCR5, COL4A3, COL16A1, COL17A1, DDC, DUSP5, EDN2, EFNB3, ERG, ACSL3, FASN, FBN1, FKBP5, FN1, GPER1, GPX2, GPX3, GRB10, GSN, HK2, MR1, IRF8, ID1, ID3, IGFBP3, IHH, IL2RG, INHBA, IRF1, JAK3, KCNA2, KRT14, AFF3, LASP1, LIFR, LTBP1, LTF, LUM, MATN2, MB, MCAM, MET, FOXO4, MYO1E, NFATC4, NFKB2,…	6510
GO:0046632 alpha-beta T cell differentiation	0.000317431356461341	IHH, IRF1, JAK3, PTGER4, RELB, SATB1, SHH, ZBTB16, CD83	81
GO:0009653 anatomical structure morphogenesis	0.00032737683030046	ALDH1A3, ATOH1, BMP2, CAV1, CLU, COL4A3, EFNB3, ELF5, FBN1, FN1, GRB10, HK2, HOXC9, ID1, ID3, IHH, INHBA, KCNA2, AFF3, LTF, MATN2, MCAM, MET, MGP, FOXO4, MYO1E, NFATC4, NFKB2, NPR1, ROR2, NR4A2, PECAM1, PRKD1, HTRA1, PTPRM, SHH, SNAI2, SOX2, SP100, TGM3, THBS1, TNFAIP3, UPK3A, WNT2, WNT10B, WNT11, ZBTB16, FEZ1, STT3A-AS1, RAMP2, BASP1, PLK2, TSPAN12, WWTR1, TMEM176B, HIPK2, BCL11A, SOBP, SEMA3G, …	2021
GO:0002682 regulation of immune system process	0.000345290835258339	BIRC3, CAV1, CDK6, CLC, CLU, COL17A1, EDN2, EFNB3, FBN1, GPER1, GSN, IHH, INHBA, IRF1, JAK3, LTF, NFKBIA, ROR2, ORM2, PGC, PIGR, PLSCR1, HTRA1, PTGER4, RELB, SHH, TFRC, THBS1, TNFAIP3, ZBTB16, PLA2G7, CD83, TESPA1, ELMO1, NR1H4, TRIB1, BTN3A1, PADI2, DAPK2, TMEM176B, MUC13, S100A14, TTBK1, ADTRP, MUCL1, PPARGC1B, ADGRF5, TMEM173, SFTPA2	1103
GO:0051707 response to other organism	0.000357047489185063	ABCA1, BIRC3, ASS1, BMP2, CAV1, CDK6, CLU, CCR5, FKBP5, MR1, IRF8, IRF1, LTF, NFKB2, NFKBIA, OPRK1, PGC, PLA2G2A, PLSCR1, PRSS3, HTRA1, PTGER4, TNFAIP3, NR1H4, OPTN, TRIB1, IFITM3, DDIT4, S100A14, REG4, C15orf48, TMEM173	623
GO:0031226 intrinsic component of plasma membrane	0.000357349842144241	ABCA1, ADCY2, ATP2B4, BMP2, CDH10, CCR5, COL17A1, SLC26A2, EFNB3, FOLH1, GPER1, IL2RG, KCNA2, LIFR, MEP1A, OPRK1, PIGR, PLSCR1, PTPRM, SLC2A3, SLC2A5, SLC3A1, SLC5A1, TFRC, TMPRSS2, UPK3A, SLC30A3, TNFSF10, SLC13A2, CD83, HS3ST3B1, TNFSF15, RAMP2, GPR75, TSPAN12, REEP2, SLC22A11, LRRC4, ABCC11, MDGA1, IYD	873
GO:0043207 response to external biotic stimulus	0.000367164625167868	ABCA1, BIRC3, ASS1, BMP2, CAV1, CDK6, CLU, CCR5, FKBP5, MR1, IRF8, IRF1, LTF, NFKB2, NFKBIA, OPRK1, PGC, PLA2G2A, PLSCR1, PRSS3, HTRA1, PTGER4, TNFAIP3, NR1H4, OPTN, TRIB1, IFITM3, DDIT4, S100A14, REG4, C15orf48, TMEM173	624
GO:0035295 tube development	0.000371710492297013	ASS1, BMP2, CAV1, COL4A3, EDN2, FN1, HK2, ID1, IHH, MCAM, MET, FOXO4, MYO1E, NFATC4, NPR1, PECAM1, PRKD1, PTPRM, SALL2, SHH, SP100, THBS1, TNFAIP3, WNT2, WNT11, RAMP2, BASP1, PLK2, TSPAN12, WWTR1, HIPK2, ALX4, WNK4, ADTRP, ATOH8, DACT2, ADGRF5, LAMA1, APELA	818
GO:1902105 regulation of leukocyte differentiation	0.000378558417489341	CDK6, FBN1, IHH, INHBA, IRF1, JAK3, LTF, ROR2, SHH, ZBTB16, CD83, TESPA1, TRIB1, TMEM176B, PPARGC1B	202
GO:0046470 phosphatidylcholine metabolic process	0.000415939639849287	ACSL3, PLA2G2A, PLA2G5, PLAAT4, PLA2G2F, PLA2G4E, MBOAT2, PLA2G4D	67
GO:0072577 endothelial cell apoptotic process	0.000418173542128637	COL4A3, GPER1, THBS1, TNFAIP3, AKR1C3, RAMP2	37
GO:0006955 immune response	0.000421851628677861	BIRC3, ASS1, CAV1, CDH17, CLC, CLU, COL17A1, GPER1, GSN, MR1, IRF8, IL2RG, IRF1, JAK3, LTF, NFKB2, NFKBIA, OPRK1, ORM2, PECAM1, PGC, PIGR, PLA2G2A, PLSCR1, PRKD1, PRSS3, PTGER4, RELB, SLC2A3, SLC2A5, SP100, TFRC, THBS1, TNFAIP3, TTR, TNFSF10, CD83, ITM2A, TESPA1, ELMO1, TNFSF15, NR1H4, OPTN, BTN3A3, IFITM3, BTN3A2, BTN3A1, PADI2, TRIM29, BLNK, MUC13, S100A14, PLA2G2F, ZBP1, VPS26B, MUCL1, DOCK11,…	1413
GO:0007188 adenylate cyclase-modulating G protein-coupled receptor signaling pathway	0.000450844540025339	ABCA1, ADCY2, ATP2B4, GPER1, OPRK1, PTGER4, RAMP2, GNG2, ADGRF1, ADGRD1	103
GO:0006915 apoptotic process	0.000463132252560781	ALB, ALDH1A3, BIRC3, ATOH1, BMP2, CAV1, CLC, CLU, CCR5, COL4A3, GPER1, GSN, HK2, ID1, ID3, IGFBP3, IHH, INHBA, IRF1, JAK3, LTF, NFATC4, NFKBIA, NR4A2, PLSCR1, PRKD1, SHH, SNAI2, SOX2, SP100, THBS1, TNFAIP3, WNT10B, WNT11, ZBTB16, AKR1C3, TNFSF10, TNFRSF10A, NEURL1, ST18, ELMO1, TNFSF15, NR1H4, RAMP2, PLK2, DAPK2, NSG1, BBC3, HIPK2, DDIT4, DRAM1, SLC30A10, EAF2, PAK6, BUB1B-PAK6, S100A14, ALX4, UM…	1541
GO:0042221 response to chemical	0.000469784543547843	ABCA1, ADCY2, ALB, BIRC3, ASS1, ATOH1, ATP2B4, BMP2, CACNA1S, CAV1, CLU, CCR5, COL4A3, COL16A1, DDC, EDN2, EFNB3, ACSL3, FASN, FBN1, FN1, GPER1, GPX2, GPX3, GRB10, GSN, HK2, IRF8, ID1, ID3, IHH, IL2RG, INHBA, IRF1, JAK3, KCNA2, KRT14, AFF3, LIFR, LTBP1, LTF, LUM, MATN2, MB, MET, FOXO4, NFATC4, NFKB2, NFKBIA, NNMT, ROR2, NR4A2, OPRK1, PFKFB2, PIGR, PLA2G5, PLSCR1, PRKD1, HTRA1, PTGER4, PTPRM, RGS1…	3262
GO:0007155 cell adhesion	0.0004723150660625	ASS1, BMP2, CAV1, CDH10, CDH17, CDK6, COL4A3, COL16A1, COL17A1, EFNB3, FBN1, FN1, GSN, HABP2, ID1, IHH, IRF1, JAK3, LAMC2, MCAM, PECAM1, PGM5, SERPINI1, PTPRM, SHH, SNAI2, SOX2, TFRC, THBS1, COL14A1, ZBTB16, PPFIA2, CD83, FEZ1, STT3A-AS1, TESPA1, GNE, TRIM29, LRRC4, ADTRP, DACT2, SDK1, MDGA1, LAMA1, COL28A1, FREM2, AMIGO2	1030
GO:0072359 circulatory system development	0.000482814264199304	BMP2, CAV1, COL4A3, FBN1, FN1, GPER1, HK2, ID1, ID3, IHH, LTBP1, MB, MCAM, FOXO4, MYO1E, NFATC4, NPR1, PECAM1, PRKD1, PTPRM, SHH, SNAI2, SP100, THBS1, TNFAIP3, WNT2, WNT11, RAMP2, BASP1, PLK2, TSPAN12, PDLIM3, HIPK2, ADTRP, ADGRF5, RBM24, LAMA1, FREM2, APELA	829
GO:0008544 epidermis development	0.000484850841086453	ATOH1, COL17A1, EMP1, INHBA, KRT2, KRT14, KRT15, LAMC2, SATB1, SHH, TGM3, WNT10B, AKR1C3, KRT36, POU2F3, ALX4, LIPM	252
GO:0030334 regulation of cell migration	0.000552648760707053	BMP2, CAV1, DACH1, EDN2, FN1, GPER1, IGFBP3, LAMC2, MCAM, MET, FOXO4, ROR2, PECAM1, PRKD1, PTGER4, PTPRM, SHH, SNAI2, SP100, THBS1, WNT11, PLA2G7, TRIB1, PLK2, PADI2, DAPK2, BEX4, S100A14, ADTRP, ATOH8, LAMA1, APELA	639
GO:0016021 integral component of membrane	0.000559678172124162	ABCA1, ADCY2, ATP2B4, BMP2, CACNA1S, CDH10, CDH17, CCR5, COL17A1, DIO1, SLC26A2, EFNB3, EMP1, ACSL3, FCGRT, FOLH1, GPER1, MR1, IL2RG, KCNA2, LIFR, MAN1A1, MCAM, MEP1A, MET, NPR1, OPRK1, PECAM1, PEX10, PIGR, PLSCR1, PTGER4, PTPRM, PLAAT4, RTN1, SI, SLC2A3, SLC2A5, SLC3A1, SLC5A1, TFRC, TMPRSS2, UGT2B15, UGT2B17, UPK3A, SLC30A3, ST7, ST7-OT3, TNFSF10, TNFRSF10A, SLC13A2, SYNGR3, CD83, ITM2A, HS3ST3…	3378
GO:0001817 regulation of cytokine production	0.000560676256163881	BIRC3, CLC, CLU, FN1, IRF8, INHBA, IRF1, JAK3, LTBP1, LTF, LUM, NFATC4, NFKB2, ORM2, PTGER4, RELB, SNAI2, THBS1, TNFAIP3, WNT11, UBE2L6, CD83, NR1H4, TRIB2, ZBP1, POLR3GL, TMEM173	505
GO:0002683 negative regulation of immune system process	0.000565413642003873	CDK6, FBN1, GPER1, IHH, INHBA, IRF1, JAK3, LTF, NFKBIA, HTRA1, PTGER4, SHH, THBS1, TNFAIP3, ZBTB16, TRIB1, PADI2, TMEM176B, ADTRP, ADGRF5	327
GO:0031224 intrinsic component of membrane	0.000587174168335437	ABCA1, ADCY2, ATP2B4, BMP2, CACNA1S, CDH10, CDH17, CCR5, COL17A1, DIO1, SLC26A2, EFNB3, EMP1, ACSL3, FCGRT, FOLH1, GP2, GPER1, MR1, IL2RG, KCNA2, LIFR, MAN1A1, MCAM, MEP1A, MET, NPR1, OPRK1, PECAM1, PEX10, PIGR, PLSCR1, PTGER4, PTPRM, PLAAT4, RTN1, SI, SLC2A3, SLC2A5, SLC3A1, SLC5A1, TFRC, TMPRSS2, UGT2B15, UGT2B17, UPK3A, SLC30A3, ST7, ST7-OT3, TNFSF10, TNFRSF10A, SLC13A2, SYNGR3, CD83, ITM2A, H…	3484
GO:0044459 plasma membrane part	0.00061291225959803	ABCA1, ADCY2, ATP2B4, BMP2, CA11, CACNA1S, CAV1, CDH10, CDH17, CCR5, COL17A1, SLC26A2, EFNB3, FN1, FOLH1, GPER1, MR1, IL2RG, KCNA2, LIFR, MCAM, MEP1A, MET, OPRK1, PECAM1, PGM5, PIGR, PLSCR1, PTPRM, SI, SLC2A3, SLC2A5, SLC3A1, SLC5A1, TFRC, TGM3, THBS1, TMPRSS2, UPK3A, WNT2, SLC30A3, SLC4A4, TNFSF10, SLC13A2, NEURL1, CD83, HS3ST3B1, TNFSF15, RAMP2, GPR75, TSPAN12, NSG1, REEP2, GNG2, SYTL2, CAMK2N1…	1745
GO:0031665 negative regulation of lipopolysaccharide-mediated signaling pathway	0.000623665189100783	LTF, TNFAIP3, TRIB1	7
GO:0007165 signal transduction	0.000655225060386053	ABCA1, ADCY2, AFP, BIRC3, ATOH1, ATP2B4, BMP2, CA8, CAV1, CDH17, CDK6, CLU, CCR5, COL4A3, COL16A1, DUSP5, EDN2, EFNB3, ERG, FBN1, FN1, GPER1, GRB10, GSN, IRF8, ID1, IGFBP3, IHH, IL2RG, INHBA, IRF1, JAK3, LASP1, LIFR, LTBP1, LTF, MET, FOXO4, MYO1E, NFATC4, NFKB2, NFKBIA, NPR1, ROR2, NR4A2, OPRK1, PECAM1, PIGR, PLA2G2A, PLA2G5, PLSCR1, PRKD1, HTRA1, PTGER4, PTPRM, RELB, RGS10, ROS1, RXRG, SH3BGR, S…	4217
GO:0071229 cellular response to acid chemical	0.000657709230500725	ABCA1, ASS1, COL16A1, ID3, NFATC4, WNT2, WNT10B, WNT11, AKR1C3, NEURL1, NR1H4, BCL11A, GNG2	169
GO:0045109 intermediate filament organization	0.00072581475392267	KRT2, KRT14, SHH, KLHL24	16
GO:0099081 supramolecular polymer	0.000728443262845717	ATP2B4, CACNA1S, COL4A3, FBN1, GPER1, KRT2, KRT14, KRT15, LTBP1, LUM, ROR2, PECAM1, PGM5, TNNT1, TPM2, TUBA1A, KRT36, MYH13, FEZ1, STT3A-AS1, SPACA9, PDLIM3, REEP2, BEX4, TRIM54, PBXIP1, FSD1, POF1B, COL27A1, TUBA3D, LMNTD1, MYZAP	622
GO:0099080 supramolecular complex	0.00074789135234484	ATP2B4, CACNA1S, COL4A3, FBN1, GPER1, KRT2, KRT14, KRT15, LTBP1, LUM, ROR2, PECAM1, PGM5, TNNT1, TPM2, TUBA1A, KRT36, MYH13, FEZ1, STT3A-AS1, SPACA9, PDLIM3, REEP2, BEX4, TRIM54, PBXIP1, FSD1, POF1B, COL27A1, TUBA3D, LMNTD1, MYZAP	623
GO:0002520 immune system development	0.000792674550221261	CDH17, CDK6, CLC, FASN, FBN1, IRF8, IHH, INHBA, IRF1, JAK3, LTF, MB, MYO1E, NFKB2, NFKBIA, ROR2, PTGER4, RELB, SATB1, SHH, TFRC, THBS1, TNFAIP3, WNT10B, ZBTB16, CD83, ITM2A, TESPA1, TRIB1, TMEM176B, HIPK2, BLNK, PPARGC1B, DOCK11, DACT2, ADGRF5	765
GO:0030901 midbrain development	0.000816482840351944	NR4A2, SHH, WNT2, SYNGR3, BASP1, PADI2, GNB4, TTBK1	74
GO:0009617 response to bacterium	0.000842297205331748	ABCA1, ASS1, BMP2, CAV1, CCR5, FKBP5, MR1, IRF8, LTF, NFKB2, NFKBIA, OPRK1, PGC, PLA2G2A, PTGER4, TNFAIP3, NR1H4, OPTN, TRIB1, S100A14, REG4, C15orf48	388
GO:0009605 response to external stimulus	0.000843861941910721	ABCA1, ALB, ALDH1A3, BIRC3, ASS1, ATOH1, BMP2, CAV1, CDK6, CLU, CCR5, EDN2, EFNB3, ACSL3, FKBP5, GPER1, GRB10, GSN, MR1, IRF8, IHH, IRF1, LTF, MATN2, MET, FOXO4, NFKB2, NFKBIA, NR4A2, OPRK1, PGC, PLA2G2A, PLSCR1, PRKD1, PRSS3, HTRA1, PTGER4, PTPRM, SATB1, SHH, SNAI2, THBS1, TNFAIP3, WNT11, PLA2G7, AKR1C3, MYH13, TNFRSF10A, FEZ1, STT3A-AS1, NR1H4, OPTN, TRIB1, IFITM3, PADI2, DAPK2, SESN1, BCL11A, …	1671
GO:0009607 response to biotic stimulus	0.000859052770707798	ABCA1, BIRC3, ASS1, BMP2, CAV1, CDK6, CLU, CCR5, FKBP5, MR1, IRF8, IRF1, LTF, NFKB2, NFKBIA, OPRK1, PGC, PLA2G2A, PLSCR1, PRSS3, HTRA1, PTGER4, TNFAIP3, NR1H4, OPTN, TRIB1, IFITM3, DDIT4, S100A14, REG4, C15orf48, TMEM173	656
GO:0007167 enzyme linked receptor protein signaling pathway	0.000920678200104359	AFP, BMP2, CAV1, COL4A3, EFNB3, FBN1, GPER1, GRB10, ID1, IGFBP3, INHBA, JAK3, LIFR, LTBP1, MET, FOXO4, MYO1E, NFATC4, NPR1, ROR2, PIGR, PRKD1, HTRA1, SHH, THBS1, NEURL1, ELMO1, NR1H4, SHC2, WWTR1, HIPK2, DDIT4, SLC30A10, GREM2, ATOH8, ACP4, DACT2	800
GO:0070887 cellular response to chemical stimulus	0.000926971153715795	ABCA1, ADCY2, ALB, BIRC3, ASS1, ATP2B4, BMP2, CACNA1S, CAV1, CLU, CCR5, COL16A1, DDC, EDN2, FASN, FBN1, FN1, GPER1, GPX2, GPX3, GRB10, GSN, HK2, IRF8, ID1, ID3, IL2RG, INHBA, IRF1, JAK3, LIFR, LTBP1, LTF, MET, FOXO4, NFATC4, NFKBIA, ROR2, NR4A2, OPRK1, PRKD1, HTRA1, RGS10, RXRG, SHH, SLC2A5, SNAI2, SOX2, SP100, TFRC, THBS1, TNFAIP3, UGT2B15, WNT2, WNT10B, WNT11, PLA2G7, AKR1C3, NEURL1, FEZ1, STT3…	2450
GO:0010842 retina layer formation	0.000929131952573558	PTPRM, TSPAN12, HIPK2, SDK1	17
GO:0060445 branching involved in salivary gland morphogenesis	0.000929131952573558	SHH, SNAI2, NTN4, LAMA1	17
GO:0005198 structural molecule activity	0.000930186554456252	COL4A3, COL16A1, COL17A1, FBN1, FN1, KRT2, KRT14, KRT15, LAMC2, LTBP1, LUM, MATN2, MGP, PGM5, THBS1, TPM2, COL14A1, TUBA1A, KRT36, PDLIM3, COL27A1, TUBA3D, LMNTD1, LAMA1, COL28A1	469
GO:0071073 positive regulation of phospholipid biosynthetic process	0.000977987880659301	ACSL3, NR1H4, ADGRF5	8
GO:2000145 regulation of cell motility	0.000998359344142985	BMP2, CAV1, CDK6, DACH1, EDN2, FN1, GPER1, IGFBP3, LAMC2, MCAM, MET, FOXO4, ROR2, PECAM1, PRKD1, PTGER4, PTPRM, SHH, SNAI2, SP100, THBS1, WNT11, PLA2G7, TRIB1, PLK2, PADI2, DAPK2, BEX4, S100A14, ADTRP, ATOH8, LAMA1, APELA	690
GO:0007187 G protein-coupled receptor signaling pathway, coupled to cyclic nucleotide second messenger	0.00100215878720952	ABCA1, ADCY2, ATP2B4, GPER1, OPRK1, PTGER4, RAMP2, GNG2, ADGRF1, ADGRD1	114
GO:0071310 cellular response to organic substance	0.00100645600727715	ABCA1, ADCY2, BIRC3, ASS1, ATP2B4, BMP2, CACNA1S, CAV1, CLU, CCR5, COL16A1, DDC, EDN2, FASN, FBN1, FN1, GPER1, GRB10, GSN, HK2, IRF8, ID1, ID3, IL2RG, INHBA, IRF1, JAK3, LIFR, LTBP1, LTF, FOXO4, NFATC4, NFKBIA, ROR2, NR4A2, OPRK1, PRKD1, HTRA1, RGS10, RXRG, SLC2A5, SNAI2, SOX2, SP100, TFRC, THBS1, TNFAIP3, WNT2, WNT10B, WNT11, AKR1C3, NEURL1, FEZ1, STT3A-AS1, ST18, TNFSF15, NR1H4, OPTN, TRIB1, RA…	2033
GO:0043900 regulation of multi-organism process	0.00101863276009351	BIRC3, CAV1, GSN, IRF8, INHBA, LTF, PGC, PLSCR1, HTRA1, SPINK1, TMPRSS2, TNFAIP3, OPTN, TRIB1, IFITM3, POU2F3, TMEM173, GPR149, APELA	318
GO:0030097 hemopoiesis	0.00102284712380113	CDH17, CDK6, FASN, FBN1, IRF8, IHH, INHBA, IRF1, JAK3, LTF, MB, MYO1E, NFKBIA, ROR2, PTGER4, RELB, SATB1, SHH, TFRC, THBS1, WNT10B, ZBTB16, CD83, ITM2A, TESPA1, TRIB1, TMEM176B, HIPK2, BLNK, PPARGC1B, DOCK11, DACT2, ADGRF5	691
GO:0035239 tube morphogenesis	0.00102336636373191	BMP2, CAV1, COL4A3, FN1, HK2, ID1, IHH, MCAM, MET, FOXO4, MYO1E, NFATC4, NPR1, PECAM1, PRKD1, PTPRM, SHH, SP100, THBS1, TNFAIP3, WNT2, WNT11, RAMP2, PLK2, TSPAN12, HIPK2, WNK4, ADTRP, ATOH8, ADGRF5, LAMA1, APELA	663
GO:0007154 cell communication	0.00102367935413886	ABCA1, ADCY2, AFP, ALB, BIRC3, ATOH1, ATP2B4, BMP2, CA8, CAV1, CDH17, CDK6, CLU, CCR5, COL4A3, COL16A1, DUSP5, EDN2, EFNB3, ERG, FBN1, FN1, GPER1, GRB10, GSN, IRF8, ID1, IGFBP3, IHH, IL2RG, INHBA, IRF1, JAK3, KCNA2, LASP1, LIFR, LTBP1, LTF, MET, FOXO4, MYO1E, NFATC4, NFKB2, NFKBIA, NPR1, ROR2, NR4A2, OPRK1, PECAM1, PFKFB2, PIGR, PLA2G2A, PLA2G5, PLSCR1, PRKD1, HTRA1, PTGER4, PTPRM, RELB, RGS10, R…	4610
GO:0048646 anatomical structure formation involved in morphogenesis	0.00105748960888214	ALDH1A3, CAV1, COL4A3, ELF5, FN1, HK2, ID1, IHH, INHBA, MCAM, FOXO4, NFATC4, NFKB2, NPR1, ROR2, PECAM1, PRKD1, HTRA1, PTPRM, SHH, SNAI2, SOX2, SP100, THBS1, TNFAIP3, WNT2, WNT10B, WNT11, RAMP2, PLK2, TSPAN12, HIPK2, ACRBP, ADTRP, ATOH8, PPARGC1B, SDK1, APELA	835
GO:0034330 cell junction organization	0.0010853961358888	CAV1, CDH10, CDH17, COL16A1, COL17A1, FN1, KRT14, LAMC2, SNAI2, THBS1, WNT11, NR1H4, RAMP2, POF1B, NECTIN4, SDK1	247
GO:0048534 hematopoietic or lymphoid organ development	0.00111896784679054	CDH17, CDK6, FASN, FBN1, IRF8, IHH, INHBA, IRF1, JAK3, LTF, MB, MYO1E, NFKB2, NFKBIA, ROR2, PTGER4, RELB, SATB1, SHH, TFRC, THBS1, WNT10B, ZBTB16, CD83, ITM2A, TESPA1, TRIB1, TMEM176B, HIPK2, BLNK, PPARGC1B, DOCK11, DACT2, ADGRF5	723
GO:0034142 toll-like receptor 4 signaling pathway	0.00112316756613861	LTF, NFKBIA, TNFAIP3, NR1H4, S100A14	30
GO:0071827 plasma lipoprotein particle organization	0.00112316756613861	ABCA1, ALB, ACSL3, PLA2G2A, PLA2G7	30
GO:0006952 defense response	0.00113817826095648	BIRC3, ASS1, BMP2, CAV1, CLU, CCR5, FN1, GPER1, GSN, MR1, IRF8, INHBA, IRF1, JAK3, LTF, NFATC4, NFKBIA, OPRK1, ORM2, PGC, PLA2G2A, PLSCR1, PRKD1, HTRA1, PTGER4, RELB, SP100, THBS1, TNFAIP3, PLA2G7, CD83, NR1H4, OPTN, IFITM3, TRIM29, BLNK, DDIT4, MUC13, S100A14, PLA2G2F, ZBP1, TTBK1, VPS26B, MUCL1, TMEM173, SFTPA2	1074
GO:0031982 vesicle	0.00115118029900141	ABCA1, ALB, ALDH1A3, ASS1, CAV1, CLU, CCR5, CRYM, DDC, SLC26A2, FASN, FKBP5, FN1, FOLH1, GP2, GPER1, GPX3, GSN, IL2RG, JAK3, KRT2, KRT14, KRT15, LIFR, LTF, LUM, MAN1A1, MB, MEP1A, MGP, MYO1E, ROR2, OPRK1, ORM2, PECAM1, SERPINA4, SERPINI1, PIGR, PLA2G2A, PLOD2, PLSCR1, PRSS3, HTRA1, SI, SLC2A3, SLC2A5, SLC3A1, SLC5A1, SLC15A2, SPINK1, TFRC, TGM3, THBS1, TMPRSS2, TNFAIP3, TTR, UPK3A, SLC30A3, TUBA1…	3101
GO:0060395 SMAD protein signal transduction	0.00122273375474704	AFP, BMP2, ROR2, WWTR1, HIPK2, ATOH8	45
GO:0009897 external side of plasma membrane	0.00125890790308668	ABCA1, CCR5, IL2RG, MCAM, PECAM1, TFRC, THBS1, WNT2, CD83, SLC22A11, UMODL1	138
GO:0045765 regulation of angiogenesis	0.00126217000727187	COL4A3, HK2, ID1, FOXO4, NPR1, PRKD1, PTPRM, SP100, THBS1, TNFAIP3, RAMP2, PLK2, TSPAN12, HIPK2, APELA	227
GO:0099512 supramolecular fiber	0.0013377568791646	ATP2B4, CACNA1S, FBN1, GPER1, KRT2, KRT14, KRT15, LTBP1, LUM, ROR2, PECAM1, PGM5, TNNT1, TPM2, TUBA1A, KRT36, MYH13, FEZ1, STT3A-AS1, SPACA9, PDLIM3, REEP2, BEX4, TRIM54, PBXIP1, FSD1, POF1B, COL27A1, TUBA3D, LMNTD1, MYZAP	618
GO:1901342 regulation of vasculature development	0.00133815148866206	COL4A3, GPER1, HK2, ID1, FOXO4, NPR1, PRKD1, PTPRM, SP100, THBS1, TNFAIP3, RAMP2, PLK2, TSPAN12, HIPK2, APELA	252
GO:0001822 kidney development	0.00137744755190184	ASS1, BMP2, COL4A3, FBN1, ID3, MYO1E, PECAM1, SHH, UPK3A, WNT11, ZBTB16, BASP1, WWTR1, WNK4, DACT2	229
GO:0019933 cAMP-mediated signaling	0.0013793589794301	ABCA1, ADCY2, ATP2B4, GPER1, RAMP2, GNG2, ADGRG6, ADGRF1, ADGRD1	99
GO:0051094 positive regulation of developmental process	0.00140019000710666	ATOH1, BMP2, FN1, GPER1, HK2, IGFBP3, IHH, INHBA, KRT2, LTF, ROR2, SERPINI1, PLA2G2A, PRKD1, SHH, SNAI2, SOX2, TFRC, THBS1, TNFAIP3, WNT2, WNT10B, ZBTB16, NEURL1, CD83, FEZ1, STT3A-AS1, TESPA1, NR1H4, TRIB1, RAMP2, BASP1, PLK2, WWTR1, HIPK2, LRRN1, YPEL3, TTBK1, ATOH8, PPARGC1B, CPNE9, RBM24, AMIGO2, RASSF10, LRTM2, APELA	1055
GO:0045087 innate immune response	0.00143456563921433	BIRC3, ASS1, CAV1, CLU, GPER1, GSN, MR1, IRF8, IRF1, JAK3, LTF, NFKBIA, PLSCR1, PRKD1, RELB, SP100, TNFAIP3, NR1H4, OPTN, IFITM3, TRIM29, MUC13, S100A14, PLA2G2F, ZBP1, VPS26B, MUCL1, TMEM173, SFTPA2	593
GO:0001886 endothelial cell morphogenesis	0.00143780025366136	ID1, MET, PECAM1	9
GO:0010749 regulation of nitric oxide mediated signal transduction	0.00143780025366136	ATP2B4, SPINK1, THBS1	9
GO:0033089 positive regulation of T cell differentiation in thymus	0.00143780025366136	IHH, SHH, TESPA1	9
GO:0005355 glucose transmembrane transporter activity	0.00143780025366136	SLC2A3, SLC2A5, SLC5A1	9
GO:0015149 hexose transmembrane transporter activity	0.00143780025366136	SLC2A3, SLC2A5, SLC5A1	9
GO:0033622 integrin activation	0.00145011345734193	CDH17, COL16A1, FN1, PTGER4	19
GO:0002684 positive regulation of immune system process	0.00147502638638428	BIRC3, CAV1, CLU, EDN2, EFNB3, IHH, INHBA, IRF1, LTF, NFKBIA, ROR2, PGC, PLSCR1, RELB, SHH, TFRC, THBS1, TNFAIP3, ZBTB16, PLA2G7, CD83, TESPA1, ELMO1, NR1H4, TRIB1, BTN3A1, DAPK2, MUC13, S100A14, TTBK1, MUCL1, PPARGC1B, TMEM173, SFTPA2	735
GO:0045185 maintenance of protein location	0.00148081221041153	CAV1, FBN1, GSN, HK2, LTBP1, MXI1, NFKBIA, SP100	81
GO:2000351 regulation of endothelial cell apoptotic process	0.00151875681455424	GPER1, THBS1, TNFAIP3, AKR1C3, RAMP2	32
GO:0007178 transmembrane receptor protein serine/threonine kinase signaling pathway	0.00157456173683003	AFP, BMP2, CAV1, FBN1, ID1, INHBA, LTBP1, ROR2, HTRA1, SHH, THBS1, WWTR1, HIPK2, GREM2, ATOH8, DACT2	256
GO:0045944 positive regulation of transcription by RNA polymerase II	0.00161801382903221	ATOH1, BMP2, ELF5, ERG, EVX1, GPER1, IRF8, IHH, INHBA, IRF1, LUM, MAF, MET, FOXO4, NFKB2, NFKBIA, NR4A2, PLSCR1, PRKD1, RXRG, SALL2, SHH, SOX2, WNT2, WNT10B, ST18, NR1H4, POU2F3, WWTR1, HIPK2, EAF2, CALCOCO1, ALX4, ATOH8, MLIP, PPARGC1B, BHLHA15, TMEM173	855
GO:0009887 animal organ morphogenesis	0.00162592561981208	ALDH1A3, ATOH1, BMP2, CAV1, FBN1, HOXC9, ID1, ID3, IHH, INHBA, LTF, MGP, ROR2, HTRA1, PTPRM, SHH, SNAI2, TNFAIP3, WNT2, WNT10B, WNT11, BASP1, TSPAN12, WWTR1, TMEM176B, HIPK2, SOBP, SLC4A10, NTN4, ALX4, WNK4, COL27A1, ACP4, PPARGC1B, SDK1, LAMA1	797
GO:0030098 lymphocyte differentiation	0.00163886211463831	CDH17, CDK6, IHH, INHBA, IRF1, JAK3, PTGER4, RELB, SATB1, SHH, ZBTB16, CD83, ITM2A, TESPA1, BLNK, DOCK11	257
GO:0035556 intracellular signal transduction	0.00165734567699235	ABCA1, ADCY2, BIRC3, ATP2B4, BMP2, CA8, CAV1, CLU, CCR5, DUSP5, EDN2, FN1, GPER1, GSN, ID1, IGFBP3, IL2RG, JAK3, LTF, MET, NFATC4, NFKB2, NFKBIA, NPR1, ROR2, OPRK1, PECAM1, PLA2G2A, PLA2G5, PRKD1, PTGER4, RELB, ROS1, SHH, SNAI2, SOX2, SP100, SPINK1, THBS1, TNFAIP3, WNT11, AKR1C3, TNFSF10, TNFRSF10A, MAP3K6, ELMO1, TNFSF15, NR1H4, OPTN, TRIB1, RCAN2, RAMP2, PLK2, DAPK2, SHC2, WWTR1, BBC3, SESN1, T…	2167
GO:0090092 regulation of transmembrane receptor protein serine/threonine kinase signaling pathway	0.0016995863925096	BMP2, CAV1, FBN1, INHBA, LTBP1, HTRA1, SHH, THBS1, WWTR1, HIPK2, GREM2, DACT2	165
GO:0003407 neural retina development	0.00172174887299908	ATP2B4, IHH, PTPRM, TSPAN12, HIPK2, SDK1	48
GO:0072009 nephron epithelium development	0.00173356818557181	BMP2, MYO1E, PECAM1, SHH, WNT11, BASP1, WWTR1, WNK4	83
GO:0048584 positive regulation of response to stimulus	0.00179547568080389	BIRC3, BMP2, CAV1, CLU, DUSP5, EDN2, GPER1, GRB10, GSN, IGFBP3, IHH, INHBA, IRF1, LASP1, LTF, MET, NFATC4, NFKBIA, NPR1, ROR2, OPRK1, PECAM1, PGC, PLA2G2A, PLA2G5, PLSCR1, PRKD1, PTGER4, RELB, SH3BGR, SHH, SOX2, TFRC, THBS1, TNFAIP3, WNT10B, WNT11, PLA2G7, AKR1C3, TNFSF10, TNFRSF10A, MAP3K6, NEURL1, ST18, TESPA1, ELMO1, TNFSF15, NR1H4, TSPAN5, OPTN, PLK2, BTN3A1, DAPK2, SHC2, BBC3, HIPK2, BLNK, S…	1753
GO:0046631 alpha-beta T cell activation	0.00182085811612303	IHH, IRF1, JAK3, PTGER4, RELB, SATB1, SHH, ZBTB16, CD83	103
GO:0040012 regulation of locomotion	0.00184348119648769	BMP2, CAV1, CDK6, DACH1, EDN2, FN1, GPER1, IGFBP3, LAMC2, MCAM, MET, FOXO4, ROR2, OPRK1, PECAM1, PRKD1, PTGER4, PTPRM, SHH, SNAI2, SP100, THBS1, WNT11, PLA2G7, TRIB1, PLK2, PADI2, DAPK2, BEX4, S100A14, ADTRP, ATOH8, LAMA1, APELA	745
GO:0031349 positive regulation of defense response	0.00188323636726217	BIRC3, CAV1, IRF1, LTF, NFKBIA, PGC, PLA2G2A, PLSCR1, PTGER4, RELB, TNFAIP3, PLA2G7, NR1H4, OPTN, MUC13, S100A14, TTBK1, MUCL1, TMEM173, SFTPA2	361
GO:0071398 cellular response to fatty acid	0.0019183124501067	ASS1, ID3, NFATC4, AKR1C3, NR1H4, GNG2	49
GO:0042127 regulation of cell proliferation	0.00194083377205701	BMP2, CAV1, CDK6, CLC, CLU, COL4A3, DACH1, EDN2, FN1, GPER1, ID1, IGFBP3, IHH, INHBA, IRF1, LAMC2, LIFR, LTF, FOXO4, MXI1, NFKBIA, NPR1, ROR2, PRKD1, HTRA1, PTPRM, PLAAT4, SHH, SNAI2, SOX2, TFRC, THBS1, TNFAIP3, WNT2, WNT10B, WNT11, ZBTB16, AKR1C3, NEURL1, ST18, TRIB1, WWTR1, FBXO2, HIPK2, CAMK2N1, EAF2, BEX4, ATOH8, RASSF10, APELA	1225
GO:0045321 leukocyte activation	0.00194264433835976	CAV1, CDH17, CDK6, CLC, CLU, EDN2, EFNB3, GPER1, GSN, IHH, INHBA, IRF1, JAK3, LTF, ORM2, PECAM1, PIGR, PLSCR1, PRSS3, PTGER4, RELB, SATB1, SHH, SLC2A3, SLC2A5, TFRC, THBS1, TNFAIP3, TTR, ZBTB16, CD83, ITM2A, TESPA1, BTN3A1, PADI2, BLNK, TTBK1, DOCK11, ADGRF5, TMEM173	923
GO:0071825 protein-lipid complex subunit organization	0.00200826338553918	ABCA1, ALB, ACSL3, PLA2G2A, PLA2G7	34
GO:0016102 diterpenoid biosynthetic process	0.00201319681387292	ALDH1A3, AKR1C3, DHRS9	10
GO:0031581 hemidesmosome assembly	0.00201319681387292	COL17A1, KRT14, LAMC2	10
GO:1900115 extracellular regulation of signal transduction	0.00201319681387292	FBN1, LTBP1, GREM2	10
GO:1900116 extracellular negative regulation of signal transduction	0.00201319681387292	FBN1, LTBP1, GREM2	10
GO:0004745 retinol dehydrogenase activity	0.00201319681387292	BMP2, AKR1C3, DHRS9	10
GO:0019932 second-messenger-mediated signaling	0.00207275936786603	ABCA1, ADCY2, ATP2B4, CCR5, EDN2, GPER1, NPR1, SPINK1, THBS1, RCAN2, RAMP2, GNG2, ADGRG6, BHLHA15, ADGRF1, ADGRD1	263
GO:0050680 negative regulation of epithelial cell proliferation	0.00208047412354649	CAV1, CDK6, PTPRM, SNAI2, SOX2, THBS1, WNT10B, EAF2, ATOH8	105
GO:0051216 cartilage development	0.00208941846035684	BMP2, IHH, LUM, MAF, MGP, ROR2, SNAI2, WNT10B, WNT11, ZBTB16, COL27A1	147
GO:0072001 renal system development	0.00209501633281412	ASS1, BMP2, COL4A3, FBN1, ID3, MYO1E, PECAM1, SHH, UPK3A, WNT11, ZBTB16, BASP1, WWTR1, WNK4, DACT2	239
GO:0047035 testosterone dehydrogenase (NAD+) activity	0.00212655599889836	AKR1C3, DHRS9	3
GO:0023052 signaling	0.0022611883830874	ABCA1, ADCY2, AFP, BIRC3, ATOH1, ATP2B4, BMP2, CA8, CACNA1S, CAV1, CDH17, CDK6, CLU, CCR5, COL4A3, COL16A1, DUSP5, EDN2, EFNB3, ERG, FBN1, FN1, GPER1, GRB10, GSN, IRF8, ID1, IGFBP3, IHH, IL2RG, INHBA, IRF1, JAK3, KCNA2, LASP1, LIFR, LTBP1, LTF, MET, FOXO4, MYO1E, NFATC4, NFKB2, NFKBIA, NPR1, ROR2, NR4A2, OPRK1, PECAM1, PFKFB2, PIGR, PLA2G2A, PLA2G5, PLSCR1, PRKD1, HTRA1, PTGER4, PTPRM, RELB, RGS1…	4585
GO:0043901 negative regulation of multi-organism process	0.0022648759495098	GSN, IRF8, LTF, PLSCR1, HTRA1, TNFAIP3, TRIB1, IFITM3, POU2F3, GPR149	127
GO:0048662 negative regulation of smooth muscle cell proliferation	0.00229205626454659	GPER1, IGFBP3, NPR1, TNFAIP3, TRIB1	35
GO:0060042 retina morphogenesis in camera-type eye	0.00229205626454659	IHH, PTPRM, TSPAN12, HIPK2, SDK1	35
GO:0048857 neural nucleus development	0.00236185990328125	ALDH1A3, SYNGR3, BASP1, PADI2, GNB4, TTBK1	51
GO:0030260 entry into host cell	0.00236878137861844	CAV1, CCR5, EFNB3, GSN, MET, TFRC, TMPRSS2, IFITM3, NECTIN4	107
GO:0044409 entry into host	0.00236878137861844	CAV1, CCR5, EFNB3, GSN, MET, TFRC, TMPRSS2, IFITM3, NECTIN4	107
GO:0051806 entry into cell of other organism involved in symbiotic interaction	0.00236878137861844	CAV1, CCR5, EFNB3, GSN, MET, TFRC, TMPRSS2, IFITM3, NECTIN4	107
GO:0051828 entry into other organism involved in symbiotic interaction	0.00236878137861844	CAV1, CCR5, EFNB3, GSN, MET, TFRC, TMPRSS2, IFITM3, NECTIN4	107
GO:0051090 regulation of DNA-binding transcription factor activity	0.00242734868870712	CAV1, CLU, ID1, ID3, LTF, MXI1, NFKB2, NFKBIA, PRKD1, SHH, SP100, TNFAIP3, WNT2, WNT10B, NR1H4, TRIB1, HIPK2, ADGRF1, TMEM173	343
GO:0030301 cholesterol transport	0.0024839560695694	ABCA1, CAV1, CLU, NFKBIA, SHH, GRAMD1C, STARD4	69
GO:0051270 regulation of cellular component movement	0.00249212039345719	BMP2, CAV1, CDK6, DACH1, EDN2, FN1, GPER1, IGFBP3, LAMC2, MCAM, MET, FOXO4, ROR2, PECAM1, PRKD1, PTGER4, PTPRM, SHH, SNAI2, SP100, THBS1, WNT11, PLA2G7, FEZ1, STT3A-AS1, TRIB1, PLK2, PADI2, DAPK2, BEX4, S100A14, ADTRP, ATOH8, LAMA1, APELA	759
GO:0035116 embryonic hindlimb morphogenesis	0.00256787648135401	AFF3, SHH, ZBTB16, ALX4	22
GO:0030278 regulation of ossification	0.00257960462397231	BMP2, CDK6, ID1, ID3, LTF, MGP, PRKD1, PTGER4, SNAI2, WNT10B, ZBTB16	151
GO:0002762 negative regulation of myeloid leukocyte differentiation	0.00260393785854108	CDK6, FBN1, INHBA, LTF, TRIB1	36
GO:0006654 phosphatidic acid biosynthetic process	0.00260393785854108	PLA2G2A, PLA2G5, NR1H4, PLA2G2F, PLA2G4D	36
GO:0015145 monosaccharide transmembrane transporter activity	0.0027132299543756	SLC2A3, SLC2A5, SLC5A1	11
GO:0061448 connective tissue development	0.00275641065138516	BMP2, IHH, LUM, MAF, MGP, ROR2, SNAI2, WNT10B, WNT11, ZBTB16, NR1H4, COL27A1, UMODL1	198
GO:0098542 defense response to other organism	0.00278718473255789	BIRC3, MR1, IRF8, IRF1, LTF, OPRK1, PGC, PLA2G2A, PLSCR1, HTRA1, TNFAIP3, NR1H4, OPTN, IFITM3, DDIT4, S100A14, TMEM173	296
GO:0001655 urogenital system development	0.00279698637000466	ASS1, BMP2, COL4A3, FBN1, ID3, MYO1E, PECAM1, SHH, UPK3A, WNT11, ZBTB16, BASP1, WWTR1, EAF2, WNK4, DACT2	271
GO:0009986 cell surface	0.00279741084748775	ABCA1, BMP2, CLU, CCR5, FOLH1, IL2RG, LTF, MCAM, MET, ROR2, PECAM1, ROS1, SHH, TFRC, THBS1, WNT2, PPFIA2, TNFRSF10A, CD83, RAMP2, SLC22A11, ADTRP, UMODL1, ADGRF5	481
GO:0072006 nephron development	0.00285983606469054	BMP2, COL4A3, MYO1E, PECAM1, SHH, WNT11, BASP1, WWTR1, WNK4	110
GO:0048870 cell motility	0.00286580186159798	ATOH1, ATP2B4, BMP2, CAV1, CDK6, CCR5, DACH1, EDN2, FN1, GPER1, ID1, IGFBP3, KRT2, LAMC2, MATN2, MCAM, MET, FOXO4, ROR2, NR4A2, PECAM1, PRKD1, PRSS3, PTGER4, PTPRM, SHH, SNAI2, SP100, THBS1, WNT11, PLA2G7, TNFRSF10A, NEURL1, ELMO1, TRIB1, PLK2, PADI2, DAPK2, DDIT4, BEX4, S100A14, ADTRP, ATOH8, LRATD1, MDGA1, LAMA1, APELA	1156
GO:0051674 localization of cell	0.00286580186159798	ATOH1, ATP2B4, BMP2, CAV1, CDK6, CCR5, DACH1, EDN2, FN1, GPER1, ID1, IGFBP3, KRT2, LAMC2, MATN2, MCAM, MET, FOXO4, ROR2, NR4A2, PECAM1, PRKD1, PRSS3, PTGER4, PTPRM, SHH, SNAI2, SP100, THBS1, WNT11, PLA2G7, TNFRSF10A, NEURL1, ELMO1, TRIB1, PLK2, PADI2, DAPK2, DDIT4, BEX4, S100A14, ADTRP, ATOH8, LRATD1, MDGA1, LAMA1, APELA	1156
GO:0010463 mesenchymal cell proliferation	0.00294546353298052	BMP2, IHH, SHH, WNT2, WNT11	37
GO:0046473 phosphatidic acid metabolic process	0.00294546353298052	PLA2G2A, PLA2G5, NR1H4, PLA2G2F, PLA2G4D	37
GO:0006575 cellular modified amino acid metabolic process	0.00300507772677387	ASS1, DIO1, FOLH1, PLA2G2A, PLA2G5, PLOD2, PLSCR1, PLA2G2F, PLA2G4E, PLA2G4D, IYD	154
GO:0070723 response to cholesterol	0.00304331131096154	ABCA1, CCR5, INHBA, GRAMD1C	23
GO:1904037 positive regulation of epithelial cell apoptotic process	0.00304331131096154	GPER1, GSN, THBS1, AKR1C3	23
GO:0015144 carbohydrate transmembrane transporter activity	0.00304331131096154	SLC2A3, SLC2A5, SLC5A1, SLC45A2	23
GO:0045595 regulation of cell differentiation	0.0030633132916627	ABCA1, ATOH1, BMP2, CAV1, CDK6, EFNB3, ELF5, FBN1, FN1, GPER1, ID1, ID3, IGFBP3, IHH, INHBA, IRF1, JAK3, LTF, MAF, FOXO4, NFATC4, NFKBIA, ROR2, SERPINI1, PLA2G2A, PRKD1, SHH, SNAI2, SOX2, THBS1, WNT10B, ZBTB16, ST7, ST7-OT3, KRT36, NEURL1, CD83, FEZ1, STT3A-AS1, TESPA1, TRIB1, RAMP2, PLK2, WWTR1, TRIB2, TMEM176B, BCL11A, SEMA3G, TTBK1, ATOH8, ACP4, PPARGC1B, CPNE9, BHLHA15, RBM24, SDK1, RASSF10	1409
GO:0051716 cellular response to stimulus	0.00307190431716544	ABCA1, ADCY2, AFP, ALB, BIRC3, ASS1, ATOH1, ATP2B4, BMP2, CA8, CACNA1S, CAV1, CDH17, CDK6, CLU, CCR5, COL4A3, COL16A1, DDC, DUSP5, EDN2, EFNB3, ERG, FASN, FBN1, FN1, GPER1, GPX2, GPX3, GRB10, GSN, HK2, IRF8, ID1, ID3, IGFBP3, IHH, IL2RG, INHBA, IRF1, JAK3, LASP1, LIFR, LTBP1, LTF, MATN2, MET, FOXO4, MYO1E, NFATC4, NFKB2, NFKBIA, NPR1, ROR2, NR4A2, OPRK1, PECAM1, PIGR, PLA2G2A, PLA2G5, PLSCR1, PRK…	5368
GO:0034754 cellular hormone metabolic process	0.00310337494223795	AFP, ALDH1A3, BMP2, SHH, TTR, AKR1C3, DHRS9, HSD17B14	91
GO:0016477 cell migration	0.0031359437351005	ATOH1, BMP2, CAV1, CCR5, DACH1, EDN2, FN1, GPER1, ID1, IGFBP3, KRT2, LAMC2, MATN2, MCAM, MET, FOXO4, ROR2, NR4A2, PECAM1, PRKD1, PRSS3, PTGER4, PTPRM, SHH, SNAI2, SP100, THBS1, WNT11, PLA2G7, TNFRSF10A, ELMO1, TRIB1, PLK2, PADI2, DAPK2, DDIT4, BEX4, S100A14, ADTRP, ATOH8, MDGA1, LAMA1, APELA	1039
GO:0009893 positive regulation of metabolic process	0.00313628818684014	ADCY2, BIRC3, ASS1, ATOH1, ATP2B4, BMP2, CAV1, CDK6, CLU, COL4A3, DUSP5, EDN2, ELF5, ERG, EVX1, ACSL3, FASN, FN1, GPER1, GRB10, GSN, HK2, IRF8, ID1, IGFBP3, IHH, INHBA, IRF1, LTF, LUM, MAF, MET, FOXO4, NFKB2, NFKBIA, ROR2, NR4A2, OPRK1, PECAM1, PFKFB2, PLA2G2A, PLA2G5, PLSCR1, PKIB, PRKD1, RXRG, SALL2, SHH, SNAI2, SOX2, SP100, TFRC, THBS1, TNFAIP3, WNT2, WNT10B, WNT11, ZBTB16, AKR1C3, TNFSF10, TN…	2751
GO:0001818 negative regulation of cytokine production	0.00313829663224405	FN1, INHBA, JAK3, LTF, PTGER4, RELB, THBS1, TNFAIP3, WNT11, UBE2L6, CD83, NR1H4, TRIB2	201
GO:0042733 embryonic digit morphogenesis	0.00316635935776414	IHH, ROR2, SHH, ZBTB16, ALX4, FREM2	54
GO:0031325 positive regulation of cellular metabolic process	0.00320071224523208	ADCY2, BIRC3, ASS1, ATOH1, ATP2B4, BMP2, CAV1, CLU, COL4A3, DUSP5, ELF5, ERG, EVX1, ACSL3, FASN, FN1, GPER1, GSN, HK2, IRF8, IGFBP3, IHH, INHBA, IRF1, LTF, LUM, MAF, MET, FOXO4, NFKB2, NFKBIA, ROR2, NR4A2, OPRK1, PECAM1, PFKFB2, PLA2G2A, PLA2G5, PLSCR1, PKIB, PRKD1, RXRG, SALL2, SHH, SNAI2, SOX2, SP100, TFRC, THBS1, TNFAIP3, WNT2, WNT10B, WNT11, ZBTB16, AKR1C3, TNFSF10, TNFRSF10A, MAP3K6, NEURL1,…	2518
GO:0043067 regulation of programmed cell death	0.00322901381125121	ALB, ALDH1A3, BIRC3, ATOH1, BMP2, CAV1, CLU, CCR5, COL4A3, GPER1, GSN, ID1, ID3, IGFBP3, IHH, INHBA, JAK3, LTF, MET, NFATC4, NFKBIA, NR4A2, SHH, SNAI2, SOX2, SP100, THBS1, TNFAIP3, WNT10B, WNT11, ZBTB16, AKR1C3, TNFSF10, TNFRSF10A, NEURL1, ST18, TNFSF15, NR1H4, RAMP2, PLK2, DAPK2, BBC3, HIPK2, SLC30A10, ALX4, UMODL1, VSTM2L, RNF144B, AMIGO2	1225
GO:0001775 cell activation	0.00324743729191532	CAV1, CDH17, CDK6, CLC, CLU, EDN2, EFNB3, GPER1, GSN, IHH, INHBA, IRF1, JAK3, KRT2, LTF, NFKB2, ORM2, PECAM1, PIGR, PLSCR1, PRSS3, PTGER4, RELB, SATB1, SHH, SLC2A3, SLC2A5, TFRC, THBS1, TNFAIP3, TTR, ZBTB16, CD83, ITM2A, TESPA1, BTN3A1, PADI2, BLNK, GNG2, TTBK1, DOCK11, ADGRF5, TMEM173	1041
GO:0007586 digestion	0.00332122821843371	OPRK1, PGC, PRSS3, SI, SLC2A5, SLC5A1, MUC13, WNK4	92
GO:0006869 lipid transport	0.00334187534848289	ABCA1, CAV1, CLU, ACSL3, INHBA, NFKBIA, PLA2G2A, SHH, SLCO2A1, C3orf36, THBS1, NR1H4, GRAMD1C, PLA2G2F, APOL4, STARD4	251
GO:0030335 positive regulation of cell migration	0.00339418701353686	BMP2, CAV1, EDN2, FN1, GPER1, LAMC2, MCAM, MET, FOXO4, ROR2, PRKD1, SNAI2, THBS1, WNT11, PLA2G7, PLK2, DAPK2, S100A14, ATOH8, APELA	380
GO:0010243 response to organonitrogen compound	0.00339667236551293	ABCA1, ADCY2, ASS1, ATP2B4, CACNA1S, CAV1, COL16A1, DDC, FBN1, GPER1, GRB10, GSN, ID1, JAK3, FOXO4, NFKBIA, NNMT, NR4A2, OPRK1, PLA2G5, RGS10, TNFAIP3, WNT10B, TNFSF10, NEURL1, NR1H4, FBXO2, BCL11A, GNG2, SLC30A10, ADTRP, UMODL1, PPARGC1B, SDK1	774
GO:0007423 sensory organ development	0.00342334845223856	ALDH1A3, ATOH1, ATP2B4, BMP2, FBN1, IHH, INHBA, MAF, ROR2, PTPRM, SALL2, SHH, SOX2, WNT2, WNT10B, TSPAN12, HIPK2, SOBP, SDK1, LAMA1, FREM2	407
GO:0045638 negative regulation of myeloid cell differentiation	0.00342369778105466	CDK6, FBN1, INHBA, LTF, NFKBIA, ZBTB16, TRIB1	73
GO:0010941 regulation of cell death	0.00346720906414933	ALB, ALDH1A3, BIRC3, ATOH1, BMP2, CAV1, CLU, CCR5, COL4A3, GPER1, GSN, ID1, ID3, IGFBP3, IHH, INHBA, JAK3, LTF, MET, NFATC4, NFKBIA, NR4A2, PRKD1, SHH, SNAI2, SOX2, SP100, THBS1, TNFAIP3, WNT10B, WNT11, ZBTB16, AKR1C3, TNFSF10, TNFRSF10A, NEURL1, ST18, TNFSF15, NR1H4, RAMP2, PLK2, GPR75, DAPK2, BBC3, HIPK2, DDIT4, SLC30A10, ALX4, UMODL1, VSTM2L, RNF144B, AMIGO2	1323
GO:0016114 terpenoid biosynthetic process	0.00354596969389413	ALDH1A3, AKR1C3, DHRS9	12
GO:2000353 positive regulation of endothelial cell apoptotic process	0.00354596969389413	GPER1, THBS1, AKR1C3	12
GO:0098644 complex of collagen trimers	0.00354596969389413	COL4A3, LUM, COL27A1	12
GO:0005452 inorganic anion exchanger activity	0.00354596969389413	SLC4A4, SLC22A11, SLC4A10	12
GO:0033612 receptor serine/threonine kinase binding	0.00354596969389413	BMP2, INHBA, OPRK1	12
GO:0003014 renal system process	0.00355076919499426	ADCY2, GSN, MCAM, MYO1E, NPR1, AKR1C3, WNK4, ADGRF5	93
GO:0045667 regulation of osteoblast differentiation	0.00355076919499426	BMP2, CDK6, ID1, ID3, LTF, PRKD1, SNAI2, WNT10B	93
GO:2000171 negative regulation of dendrite development	0.00357548086636522	ID1, NFATC4, PLK2, BCL11A	24
GO:0043236 laminin binding	0.00357548086636522	SHH, THBS1, ADGRG6, NTN4	24
GO:0051272 positive regulation of cellular component movement	0.00362294321516785	BMP2, CAV1, EDN2, FN1, GPER1, LAMC2, MCAM, MET, FOXO4, ROR2, PRKD1, SNAI2, THBS1, WNT11, PLA2G7, FEZ1, STT3A-AS1, PLK2, DAPK2, S100A14, ATOH8, APELA	409
GO:0002694 regulation of leukocyte activation	0.00365336021898971	CAV1, CLC, EFNB3, GPER1, GSN, IHH, INHBA, IRF1, JAK3, PLSCR1, SHH, TFRC, THBS1, TNFAIP3, ZBTB16, CD83, TESPA1, TTBK1, ADGRF5	356
GO:0072562 blood microparticle	0.00369609337187434	ALB, CLU, FN1, GSN, ORM2, TFRC, ACSM1	74
GO:0052547 regulation of peptidase activity	0.00378082328704409	BIRC3, CAV1, COL4A3, FN1, GPER1, GSN, LTF, SOX2, SPINK1, THBS1, TNFSF10, TNFRSF10A, ST18, TNFSF15, TTBK1, UMODL1, COL28A1	305
GO:0010562 positive regulation of phosphorus metabolic process	0.00378793679746947	ADCY2, ATP2B4, BMP2, CAV1, CLU, DUSP5, ACSL3, GPER1, IGFBP3, INHBA, LTF, ROR2, OPRK1, PECAM1, PFKFB2, PLA2G2A, PLA2G5, PRKD1, SOX2, THBS1, WNT11, TNFRSF10A, MAP3K6, NEURL1, TNFSF15, NR1H4, SHC2, HIPK2, GPRC5D, SLC30A10, TTBK1, ADTRP, PPARGC1B, ADGRF5, APELA	809
GO:0045937 positive regulation of phosphate metabolic process	0.00378793679746947	ADCY2, ATP2B4, BMP2, CAV1, CLU, DUSP5, ACSL3, GPER1, IGFBP3, INHBA, LTF, ROR2, OPRK1, PECAM1, PFKFB2, PLA2G2A, PLA2G5, PRKD1, SOX2, THBS1, WNT11, TNFRSF10A, MAP3K6, NEURL1, TNFSF15, NR1H4, SHC2, HIPK2, GPRC5D, SLC30A10, TTBK1, ADTRP, PPARGC1B, ADGRF5, APELA	809
GO:1904035 regulation of epithelial cell apoptotic process	0.00380591175682017	GPER1, GSN, THBS1, TNFAIP3, AKR1C3, RAMP2	56
GO:0022407 regulation of cell-cell adhesion	0.00385081079069259	ASS1, BMP2, CAV1, EFNB3, IHH, IRF1, JAK3, SHH, SNAI2, SOX2, TFRC, ZBTB16, CD83, TESPA1, ADTRP, MDGA1	280
GO:0032103 positive regulation of response to external stimulus	0.00403154430382987	EDN2, MET, NFKBIA, PGC, PLA2G2A, PRKD1, PTGER4, THBS1, PLA2G7, OPTN, DAPK2, S100A14, TTBK1	207
GO:0046718 viral entry into host cell	0.00404656939578404	CAV1, CCR5, EFNB3, GSN, TFRC, TMPRSS2, IFITM3, NECTIN4	95
GO:0008283 cell proliferation	0.00408981372039977	BMP2, CAV1, CDK6, CLC, CLU, COL4A3, DACH1, EDN2, FN1, GPER1, ID1, IGFBP3, IHH, INHBA, IRF1, KRT2, LAMC2, LIFR, LTF, FOXO4, MXI1, NFKBIA, NPR1, ROR2, PRKD1, HTRA1, PTPRM, PLAAT4, ROS1, SATB1, SHH, SNAI2, SOX2, TFRC, THBS1, TNFAIP3, WNT2, WNT10B, WNT11, ZBTB16, AKR1C3, NEURL1, ST18, TRIB1, BTN3A1, WWTR1, FBXO2, HIPK2, GNG2, DDIT4, CAMK2N1, EAF2, BEX4, ATOH8, LMNTD1, RASSF10, APELA	1492
GO:0005102 signaling receptor binding	0.00412805886140351	ABCA1, BMP2, CAV1, CDH17, CLU, COL4A3, COL16A1, EDN2, EFNB3, FBN1, FN1, GRB10, IHH, INHBA, LIFR, NFATC4, ROR2, NR4A2, OPRK1, PLSCR1, SHH, THBS1, TTR, WNT2, WNT10B, WNT11, TNFSF10, TESPA1, TNFSF15, NR1H4, PADI2, AMACR, NSG1, BLNK, REEP2, SYTL2, SEMA3G, S100A14, GREM2, ACP4, PPARGC1B, LAMA1, APELA	1055
GO:0031424 keratinization	0.00415937976603647	KRT2, KRT14, KRT15, TGM3, KRT36, LIPM	57
GO:0021762 substantia nigra development	0.00416347225056805	SYNGR3, BASP1, PADI2, GNB4, TTBK1	40
GO:0018149 peptide cross-linking	0.00416745448388188	FN1, KRT2, TGM3, THBS1	25
GO:0035137 hindlimb morphogenesis	0.00416745448388188	AFF3, SHH, ZBTB16, ALX4	25
GO:0042572 retinol metabolic process	0.00416745448388188	ALDH1A3, TTR, AKR1C3, DHRS9	25
GO:0042981 regulation of apoptotic process	0.00416781078826453	ALB, ALDH1A3, BIRC3, ATOH1, BMP2, CAV1, CLU, CCR5, COL4A3, GPER1, GSN, ID1, ID3, IGFBP3, IHH, INHBA, JAK3, LTF, NFATC4, NFKBIA, NR4A2, SHH, SNAI2, SOX2, SP100, THBS1, TNFAIP3, WNT10B, WNT11, ZBTB16, AKR1C3, TNFSF10, TNFRSF10A, NEURL1, ST18, TNFSF15, NR1H4, RAMP2, PLK2, DAPK2, BBC3, HIPK2, SLC30A10, ALX4, UMODL1, VSTM2L, RNF144B, AMIGO2	1210
GO:0040011 locomotion	0.00434967245706315	ATOH1, ATP2B4, BMP2, CAV1, CDK6, CCR5, DACH1, EDN2, EFNB3, FN1, GPER1, GRB10, ID1, IGFBP3, KRT2, LAMC2, MATN2, MCAM, MET, FOXO4, ROR2, NR4A2, OPRK1, PECAM1, PRKD1, PRSS3, PTGER4, PTPRM, SHH, SNAI2, SP100, THBS1, WNT11, PLA2G7, TNFRSF10A, NEURL1, FEZ1, STT3A-AS1, ELMO1, TRIB1, PLK2, PADI2, DAPK2, DDIT4, BEX4, S100A14, NTN4, ADTRP, ATOH8, LRATD1, MDGA1, LAMA1, APELA	1338
GO:0030155 regulation of cell adhesion	0.00443786674632827	ASS1, BMP2, CAV1, CDK6, COL16A1, EFNB3, FN1, GSN, IHH, IRF1, JAK3, SERPINI1, SHH, SNAI2, SOX2, TFRC, THBS1, ZBTB16, CD83, TESPA1, ADTRP, DACT2, MDGA1, LAMA1	499
GO:0070293 renal absorption	0.00451856067488485	GSN, AKR1C3, WNK4	13
GO:0071071 regulation of phospholipid biosynthetic process	0.00451856067488485	ACSL3, NR1H4, ADGRF5	13
GO:0016854 racemase and epimerase activity	0.00451856067488485	GNE, DHRS9, AMACR	13
GO:0051119 sugar transmembrane transporter activity	0.00451856067488485	SLC2A3, SLC2A5, SLC5A1	13
GO:0005882 intermediate filament	0.00453653154824046	GPER1, KRT2, KRT14, KRT15, KRT36, LMNTD1	58
GO:0007589 body fluid secretion	0.00461266050993292	CAV1, HK2, NPR1, OPRK1, NEURL1, SYTL2, WNK4	77
GO:1904019 epithelial cell apoptotic process	0.00461266050993292	COL4A3, GPER1, GSN, THBS1, TNFAIP3, AKR1C3, RAMP2	77
GO:0030162 regulation of proteolysis	0.00462168198562471	BIRC3, CAV1, CLU, COL4A3, FN1, GPER1, GSN, LTF, SHH, SOX2, SPINK1, THBS1, WNT10B, TNFSF10, TNFRSF10A, ST18, TNFSF15, TRIB1, PLK2, TRIB2, HIPK2, CAMK2N1, TTBK1, UMODL1, ACP4, COL28A1	557
GO:0046471 phosphatidylglycerol metabolic process	0.00482221012293879	PLA2G2A, PLA2G5, PLA2G2F, PLA2G4D	26
GO:0001936 regulation of endothelial cell proliferation	0.00488838939785041	BMP2, CAV1, PRKD1, PTPRM, THBS1, WNT2, ATOH8, APELA	98
GO:0015918 sterol transport	0.00495332211876139	ABCA1, CAV1, CLU, NFKBIA, SHH, GRAMD1C, STARD4	78
GO:0010648 negative regulation of cell communication	0.00505010476253903	ATP2B4, BMP2, CAV1, CLU, FBN1, GPER1, GRB10, IGFBP3, INHBA, LTBP1, LTF, MET, NFATC4, NFKBIA, ROR2, NR4A2, OPRK1, HTRA1, RGS10, SHH, SNAI2, SOX2, SPINK1, THBS1, TNFAIP3, WNT11, TNFSF10, TNFRSF10A, NEURL1, NR1H4, OPTN, TRIB1, PLK2, PADI2, WWTR1, SESN1, HIPK2, DDIT4, CAMK2N1, GREM2, ACP4, PIK3IP1, DACT2, APELA	1098
GO:0002224 toll-like receptor signaling pathway	0.00509968566395005	BIRC3, CAV1, IRF1, LTF, NFKBIA, TNFAIP3, NR1H4, S100A14, SFTPA2	120
GO:0046649 lymphocyte activation	0.0051361092327273	CAV1, CDH17, CDK6, CLC, EFNB3, GSN, IHH, INHBA, IRF1, JAK3, PTGER4, RELB, SATB1, SHH, TFRC, TNFAIP3, ZBTB16, CD83, ITM2A, TESPA1, BTN3A1, BLNK, DOCK11	477
GO:0045620 negative regulation of lymphocyte differentiation	0.00515215373076144	IHH, INHBA, IRF1, JAK3, SHH	42
GO:2000116 regulation of cysteine-type endopeptidase activity	0.00515955819195912	BIRC3, COL4A3, GPER1, GSN, LTF, SOX2, THBS1, TNFSF10, TNFRSF10A, ST18, TNFSF15, TTBK1	189
GO:0023057 negative regulation of signaling	0.00529969439259014	ATP2B4, BMP2, CAV1, CLU, FBN1, GPER1, GRB10, IGFBP3, INHBA, LTBP1, LTF, MET, NFATC4, NFKBIA, ROR2, NR4A2, OPRK1, HTRA1, RGS10, SHH, SNAI2, SOX2, SPINK1, THBS1, TNFAIP3, WNT11, TNFSF10, TNFRSF10A, NEURL1, NR1H4, OPTN, TRIB1, PLK2, PADI2, WWTR1, SESN1, HIPK2, DDIT4, CAMK2N1, GREM2, ACP4, PIK3IP1, DACT2, APELA	1101
GO:0005539 glycosaminoglycan binding	0.00530723779992857	FBN1, FN1, HABP2, LAMC2, LTF, PLA2G5, SHH, THBS1, GREM2, REG4	143
GO:0040017 positive regulation of locomotion	0.00531045688259532	BMP2, CAV1, EDN2, FN1, GPER1, LAMC2, MCAM, MET, FOXO4, ROR2, OPRK1, PRKD1, SNAI2, THBS1, WNT11, PLA2G7, PLK2, DAPK2, S100A14, ATOH8, APELA	423
GO:2000147 positive regulation of cell motility	0.00535269502574681	BMP2, CAV1, EDN2, FN1, GPER1, LAMC2, MCAM, MET, FOXO4, ROR2, PRKD1, SNAI2, THBS1, WNT11, PLA2G7, PLK2, DAPK2, S100A14, ATOH8, APELA	396
GO:0036314 response to sterol	0.00554262639758135	ABCA1, CCR5, INHBA, GRAMD1C	27
GO:0051055 negative regulation of lipid biosynthetic process	0.00570408780654545	BMP2, GPER1, SNAI2, AKR1C3, NR1H4	43
GO:1901698 response to nitrogen compound	0.00584656663957657	ABCA1, ADCY2, ASS1, ATP2B4, CACNA1S, CAV1, COL16A1, DDC, FBN1, GPER1, GRB10, GSN, ID1, JAK3, FOXO4, NFKBIA, NNMT, NR4A2, OPRK1, PLA2G5, RGS10, TNFAIP3, WNT10B, TNFSF10, NEURL1, NR1H4, FBXO2, BCL11A, GNG2, SLC30A10, ADTRP, UMODL1, PPARGC1B, SDK1, TMEM173	832
GO:0034329 cell junction assembly	0.00607761086100015	CAV1, COL16A1, COL17A1, FN1, KRT14, LAMC2, SNAI2, THBS1, WNT11, NR1H4, RAMP2, POF1B	193
GO:0032835 glomerulus development	0.00629642154137073	COL4A3, MYO1E, PECAM1, BASP1, WWTR1	44
GO:1902041 regulation of extrinsic apoptotic signaling pathway via death domain receptors	0.00629642154137073	SP100, THBS1, TNFAIP3, TNFSF10, TNFRSF10A	44
GO:2001238 positive regulation of extrinsic apoptotic signaling pathway	0.00629642154137073	CAV1, GPER1, INHBA, THBS1, TNFSF10	44
GO:0098552 side of membrane	0.00630168103974479	ABCA1, CCR5, IL2RG, MCAM, PECAM1, PGM5, TFRC, TGM3, THBS1, WNT2, CD83, GNG2, SLC22A11, UMODL1, MYZAP	269
GO:0007435 salivary gland morphogenesis	0.0063314755832899	SHH, SNAI2, NTN4, LAMA1	28
GO:0048048 embryonic eye morphogenesis	0.0063314755832899	ALDH1A3, FBN1, IHH, HIPK2	28
GO:0032870 cellular response to hormone stimulus	0.00658340580505253	ADCY2, ASS1, ATP2B4, CAV1, FBN1, GPER1, GRB10, INHBA, JAK3, FOXO4, NR4A2, RGS10, RXRG, WNT10B, AKR1C3, NR1H4, PADI2, GNG2, DDIT4, SLC30A10, CALCOCO1, ADTRP, PAQR8, UMODL1, PPARGC1B	544
GO:0002064 epithelial cell development	0.00659883596332937	CDK6, FASN, ID1, IHH, KRT2, MET, MYO1E, PECAM1, ROS1, POF1B, DACT2	171
GO:0009968 negative regulation of signal transduction	0.0066104350762131	ATP2B4, BMP2, CAV1, CLU, FBN1, GPER1, GRB10, IGFBP3, LTBP1, LTF, MET, NFATC4, NFKBIA, ROR2, NR4A2, HTRA1, RGS10, SHH, SNAI2, SOX2, SPINK1, THBS1, TNFAIP3, WNT11, TNFSF10, TNFRSF10A, NEURL1, NR1H4, OPTN, TRIB1, PADI2, WWTR1, SESN1, HIPK2, DDIT4, CAMK2N1, GREM2, ACP4, PIK3IP1, DACT2, APELA	1022
GO:0000052 citrulline metabolic process	0.00683863380927991	ASS1, ATP2B4	5
GO:0060693 regulation of branching involved in salivary gland morphogenesis	0.00683863380927991	SNAI2, NTN4	5
GO:0051235 maintenance of location	0.00687562246018476	ABCA1, ALB, CAV1, CCR5, FBN1, GPER1, GSN, HK2, LTBP1, MXI1, NFKBIA, SP100, SLC30A3, STARD4	246
GO:0003094 glomerular filtration	0.00690757174230407	MCAM, MYO1E, ADGRF5	15
GO:0042448 progesterone metabolic process	0.00690757174230407	AFP, AKR1C3, DHRS9	15
GO:0071397 cellular response to cholesterol	0.00690757174230407	ABCA1, INHBA, GRAMD1C	15
GO:0072643 interferon-gamma secretion	0.00690757174230407	NR1H4, BTN3A2, BTN3A1	15
GO:0051145 smooth muscle cell differentiation	0.00693063251469868	GPER1, FOXO4, NFATC4, SHH, RAMP2	45
GO:0001654 eye development	0.00695512773923206	ALDH1A3, ATP2B4, FBN1, IHH, INHBA, PTPRM, SALL2, SHH, SOX2, WNT2, TSPAN12, HIPK2, SDK1, LAMA1, FREM2	272
GO:0071222 cellular response to lipopolysaccharide	0.00698388485285274	ABCA1, ASS1, CCR5, IRF8, LTF, NFKBIA, OPRK1, TNFAIP3, TRIB1	126
GO:2001236 regulation of extrinsic apoptotic signaling pathway	0.00698388485285274	CAV1, GPER1, INHBA, SNAI2, SP100, THBS1, TNFAIP3, TNFSF10, TNFRSF10A	126
GO:0048518 positive regulation of biological process	0.00705711697699765	ABCA1, ADCY2, ALDH1A3, BIRC3, ASS1, ATOH1, ATP2B4, BMP2, CAV1, CDH17, CDK6, CLU, COL4A3, COL16A1, DUSP5, EDN2, EFNB3, ELF5, ERG, EVX1, ACSL3, FASN, FN1, GPER1, GRB10, GSN, HK2, IRF8, ID1, ID3, IGFBP3, IHH, IL2RG, INHBA, IRF1, KRT2, LAMC2, LASP1, LIFR, LTF, LUM, MAF, MCAM, MET, FOXO4, NFATC4, NFKB2, NFKBIA, NPR1, ROR2, NR4A2, OPRK1, ORM2, PECAM1, PFKFB2, PGC, SERPINI1, PLA2G2A, PLA2G5, PLSCR1, PKI…	4642
GO:0043588 skin development	0.007182973337246	INHBA, KRT2, KRT14, KRT15, MET, SHH, TGM3, WNT10B, AKR1C3, KRT36, ALX4, DACT2, LIPM	222
GO:0150063 visual system development	0.00718463464495881	ALDH1A3, ATP2B4, FBN1, IHH, INHBA, PTPRM, SALL2, SHH, SOX2, WNT2, TSPAN12, HIPK2, SDK1, LAMA1, FREM2	273
GO:0001937 negative regulation of endothelial cell proliferation	0.0071914175346658	CAV1, PTPRM, THBS1, ATOH8	29
GO:0006953 acute-phase response	0.0071914175346658	ASS1, FN1, ORM2, PLSCR1	29
GO:0010464 regulation of mesenchymal cell proliferation	0.0071914175346658	IHH, SHH, WNT2, WNT11	29
GO:0034308 primary alcohol metabolic process	0.00734831873433403	ALDH1A3, BMP2, TTR, AKR1C3, DHRS9, SULT1C4	64
GO:0021782 glial cell development	0.00740914111188807	CDK6, CLU, GSN, ROR2, SHH, ADGRG6, TTBK1	84
GO:0001101 response to acid chemical	0.00742016883783327	ABCA1, ASS1, ATP2B4, COL16A1, GSN, ID3, NFATC4, WNT2, WNT10B, WNT11, AKR1C3, NEURL1, NR1H4, BCL11A, GNG2	274
GO:0048880 sensory system development	0.00742016883783327	ALDH1A3, ATP2B4, FBN1, IHH, INHBA, PTPRM, SALL2, SHH, SOX2, WNT2, TSPAN12, HIPK2, SDK1, LAMA1, FREM2	274
GO:0042110 T cell activation	0.00748035623851635	CAV1, CDK6, CLC, EFNB3, GSN, IHH, IRF1, JAK3, PTGER4, RELB, SATB1, SHH, TFRC, ZBTB16, CD83, TESPA1, BTN3A1	327
GO:0048598 embryonic morphogenesis	0.00759520095866405	ALDH1A3, ATOH1, ELF5, FBN1, FN1, HOXC9, IHH, INHBA, AFF3, ROR2, SHH, SOX2, WNT2, WNT11, ZBTB16, HIPK2, SOBP, ALX4, GREM2, ATOH8, FREM2, APELA	465
[truncated: 966 more rows]

## Sheet: AR-as. adaptive
Pathway	pvalue	Significant genes	Genes present
GO:1904035 regulation of epithelial cell apoptotic process	0.000129116399861833	GPER1, GSN, THBS1, AKR1C3, RAMP2	56
[truncated: 802 more rows]

## Sheet: AR-as. non-adaptive
Pathway	pvalue	Significant genes	Genes present
[truncated: 587 more rows]

[truncated: 7 more sheets: AR-as. adaptive as. lost, AR as. non-adaptive as. lost, AR as. all as. lost, AR as. adaptive as. maint, AR as. non-adaptive as. maint, AR as. all as. maintained, non-AR as. all as. gained]
