# Supplementary material for: Adaptive and non-adaptive gene expression responses in prostate cancer during androgen deprivation
Source: PLoS One. 2023 Feb 21;18(2):e0281645. doi: 10.1371/journal.pone.0281645 (PMC9942993; doi:10.1371/journal.pone.0281645)
Supplement: S3 Table — (XLSX) [file pone.0281645.s004.xlsx]

## Sheet: Info
Table S3 - KEGG enrichments
as. = associated / association

## Sheet: VCaP-CT vs VCaP-T
Pathway	pvalue	Significant genes	Genes present
hsa04390 Hippo signaling pathway	0.000110671887474108	YAP1, FRMD6, AMOT, RASSF6, AFP, DLG2, FZD2, WWTR1, LATS2, GLI2, LLGL2, SMAD7, WNT16, BMP7, SNAI2, SOX2, TCF7L2, TGFB2, TGFBR2, WNT2, WNT5A, WNT8B, FZD5, WNT5B, AXIN2, FZD7, FZD8, FZD9, TEAD2, NKD1	138
hsa04974 Protein digestion and absorption	0.000171267662085562	SLC16A10, COL1A1, COL2A1, COL4A3, COL4A4, COL4A6, COL5A2, COL6A1, SLC7A8, COL28A1, MME, ATP1A1, PRSS3, SLC1A1, SLC3A1, SLC9A3, SLC15A1, COL18A1	67
hsa04918 Thyroid hormone synthesis	0.00034753305886385	ADCY2, ADCY7, ALB, GPX2, GPX3, HSPA5, ITPR1, IYD, LRP2, ATP1A1, PRKACB, SERPINA7, TG, HSP90B1, TTR, PDIA4	59
hsa00982 Drug metabolism - cytochrome P450	0.000503243404708076	UGT2B11, ADH1C, ADH6, CYP2C8, ALDH1A3, FMO5, GSTA1, AOX1, MAOA, UGT1A1, UGT1A3, GSTT2B, UGT2B4	44
hsa04610 Complement and coagulation cascades	0.00178478626340151	PROCR, F5, F12, SERPIND1, SERPINA5, SERPINA1, PLAUR, PROC, THBD, C1R, VTN, VWF	44
hsa04512 ECM-receptor interaction	0.00178688762099617	COL1A1, COL2A1, COL4A3, COL4A4, COL4A6, COL6A1, FREM1, ITGA11, LAMA1, FREM2, ITGA9, ITGB4, LAMC2, SDC4, VTN, VWF, CD44	74
hsa00350 Tyrosine metabolism	0.00191860985837466	ADH1C, ADH6, DDC, ALDH1A3, HGD, AOC2, AOX1, MAOA, AOC3	28
hsa04970 Salivary secretion	0.00217903518305921	ADCY2, ADCY7, CHRM3, CST1, CST2, CST4, CST5, GUCY1A2, ITPR1, LYZ, ATP1A1, NOS1, ATP2B4, TRPV6, PRKACB, CAMP	69
hsa00140 Steroid hormone biosynthesis	0.00366565900659849	UGT2B11, CYP1B1, AKR1C1, AKR1C2, UGT1A1, UGT1A3, SRD5A1, UGT2B4, HSD17B6, AKR1C3	36
hsa04976 Bile secretion	0.00463269662451942	ABCC4, ADCY2, CFTR, SLC27A5, ADCY7, KCNN2, ATP1A1, PRKACB, SLC5A1, SLC9A3, UGT2B4, SLC4A4, ABCC3	55
hsa00512 Mucin type O-glycan biosynthesis	0.00595396671298335	GCNT1, GALNTL6, GALNT10, ST6GALNAC1, ST3GAL1, GALNT14, GALNT12, GCNT3	27
hsa04911 Insulin secretion	0.00653192545001726	ADCY2, ADCY7, CHRM3, KCNMB3, KCNN1, KCNN2, KCNN3, ATP1A1, TRPM4, PRKACB, SNAP25, STX1A, ABCC8, CAMK2B, RIMS2	70
hsa04080 Neuroactive ligand-receptor interaction	0.00683180164614562	NPY4R2, CYSLTR1, HRH3, CHRM3, CHRNB2, ADORA1, ADRA2C, DRD2, AGTR1, LPAR3, FPR3, GABRD, GALR1, GHRHR, GPR35, GRIA2, GRID1, NR3C1, GRM4, NPY, NTSR1, P2RY1, P2RY2, PRLR, PRSS3, PTGER2, PTGER4, SSTR1, SSTR5, APLN, LPAR2, GLP2R	191
hsa00980 Metabolism of xenobiotics by cytochrome P450	0.00812524220054273	UGT2B11, ADH1C, ADH6, CYP1B1, AKR1C1, ALDH1A3, GSTA1, UGT1A1, UGT1A3, GSTT2B, UGT2B4	46
hsa04915 Estrogen signaling pathway	0.00833913197529349	ADCY2, ADCY7, HBEGF, EGFR, FKBP4, FKBP5, GNAO1, ITPR1, KCNJ6, KRT14, KRT15, KRT19, PGR, PRKACB, BCL2, TFF1, TGFA, HSP90B1, KRT36	99
hsa02010 ABC transporters	0.0119610853804478	ABCC5, ABCC4, CFTR, ABCA1, ABCA5, ABCA12, ABCC8, ABCC11, ABCC3	36
hsa00360 Phenylalanine metabolism	0.0124444534612612	DDC, ALDH1A3, AOC2, MAOA, AOC3	14
hsa04514 Cell adhesion molecules (CAMs)	0.0127905756295156	CDH3, ALCAM, NLGN1, NFASC, CNTNAP2, ITGA9, L1CAM, NCAM1, NRCAM, PTPRM, SDC2, SDC4, SELL, CNTNAP1, CLDN1, ESAM, NRXN1, NRXN2	96
hsa04916 Melanogenesis	0.0142109714426213	ADCY2, ADCY7, FZD2, GNAO1, WNT16, PRKACB, TCF7L2, WNT2, WNT5A, WNT8B, FZD5, WNT5B, CAMK2B, FZD7, FZD8, FZD9	83
hsa04725 Cholinergic synapse	0.0158377511224074	ADCY2, ADCY7, CHRM3, CHRNB2, FYN, GNAO1, ITPR1, KCNJ6, KCNJ12, KCNJ14, KCNQ3, GNG2, PRKACB, GNB4, BCL2, CACNA1B, CAMK2B	91
hsa00590 Arachidonic acid metabolism	0.0162941944564838	CYP4F8, PLA2G4E, CYP2C8, PLA2G4D, GPX2, GPX3, CYP4F3, PLA2G5, TBXAS1, AKR1C3	44
hsa00565 Ether lipid metabolism	0.0170575672603997	PLA2G4E, LPCAT4, PLA2G4D, PLA2G5, UGT8, PLA2G7, AGPS, PLPP2, PLPP3	38
hsa04713 Circadian entrainment	0.0197014566946737	ADCY2, ADCY7, GNAO1, GRIA2, GUCY1A2, ITPR1, KCNJ6, NOS1, RASD1, GNG2, PRKACB, GNB4, CAMK2B, CACNA1H, CACNA1G	79
hsa04925 Aldosterone synthesis and secretion	0.0197014566946737	ADCY2, ADCY7, AGTR1, ITPR1, KCNK3, LIPE, ATP1A1, NPR1, NR4A2, ATP2B4, PRKACB, CAMK1D, CAMK2B, CACNA1H, CACNA1G	79
hsa04392 Hippo signaling pathway -multiple species	0.0210534607213393	YAP1, FRMD6, RASSF6, WWTR1, LATS2, RASSF4, TEAD2	27
hsa04072 Phospholipase D signaling pathway	0.0269190049964687	ADCY2, ADCY7, PLA2G4E, DGKA, AGTR1, EGF, EGFR, MS4A2, LPAR3, FYN, GAB1, PLA2G4D, GRM4, CXCL8, PDGFB, PDGFRB, RRAS, PLPP2, PLPP3, SPHK1, LPAR2	126
hsa04151 PI3K-Akt signaling pathway	0.0307371791157372	SGK3, C8orf44-SGK3, SGK2, CDK6, CDKN1B, PIK3AP1, COL1A1, COL2A1, COL4A3, COL4A4, COL4A6, COL6A1, EGF, EGFR, EIF4EBP1, ERBB3, ITGA11, FOXO3, LPAR3, LAMA1, ITGA9, ITGB4, LAMC2, MYB, PDGFB, PDGFRB, GNG2, DDIT4, PPP2R3A, PRLR, GNB4, BCL2, TGFA, TLR4, HSP90B1, VTN, VWF, CCNE1, LPAR2, MAGI2	269
hsa04310 Wnt signaling pathway	0.0349060575033353	FZD2, BAMBI, NFATC4, ROR1, WNT16, PPP3CA, PRKACB, SFRP1, TCF7L2, WNT2, WNT5A, WNT8B, FZD5, WNT5B, CAMK2B, AXIN2, FZD7, FZD8, FZD9, NKD1, LGR5, TBL1Y	137
hsa00053 Ascorbate and aldarate metabolism	0.0371188750474406	UGT2B11, UGT1A1, UGT1A3, UGDH, UGT2B4	18
hsa00533 Glycosaminoglycan biosynthesis - keratan sulfate	0.0431151231431938	B3GNT2, ST3GAL1, ST3GAL3, CHST2	13
hsa04360 Axon guidance	0.0477002652837327	MYL12A, EFNB2, EPHA5, EPHA7, EPHB6, ABLIM3, FYN, L1CAM, NFATC4, PPP3CA, SEMA3G, SRGAP1, SEMA6A, NTN4, RRAS, SEMA3F, BMP7, WNT5A, WNT5B, CAMK2B, ABLIM2, SEMA5A, SLIT2, SEMA3E, SRGAP3	165
hsa04020 Calcium signaling pathway	0.0499129429706221	ADCY2, CYSLTR1, ADCY7, CHRM3, AGTR1, EGFR, ERBB3, ITPR1, ASPH, NOS1, ATP2A3, NTSR1, ATP2B4, PDE1B, PDGFRB, PPP3CA, PRKACB, CAMK1D, CACNA1B, CAMK2B, SPHK1, CACNA1H, CACNA1G	150
hsa04060 Cytokine-cytokine receptor interaction	0.0569087374810973	CXCR6, EDA, IL17RA, IL36RN, GDF1, CERS1, CXCL8, IL12RB2, IL16, INHBA, TNFRSF19, PRLR, ACKR3, BMP7, TGFB2, TGFBR2, TNFRSF1A, TNFSF4, IL1R2, TNFRSF25, TNFSF13, TNFSF10, TNFRSF10A, IL18R1, GDF15	160
hsa00760 Nicotinate and nicotinamide metabolism	0.057761840976241	NMNAT2, NT5C, AOX1, NMNAT3, NNMT, NT5E, NMRK1	33
hsa04721 Synaptic vesicle cycle	0.0584521686592586	CPLX2, CPLX1, RIMS1, UNC13A, SLC1A1, SLC1A2, SLC6A11, SNAP25, STX1A, SYT1, CACNA1B	61
hsa04611 Platelet activation	0.0638933159301527	MYL12A, ADCY2, ADCY7, PLA2G4E, COL1A1, FCGR2A, FCGR2C, FYN, PLA2G4D, GUCY1A2, ITPR1, LYN, P2RY1, PRKACB, TBXAS1, BTK, VWF, VAMP8	107
hsa04978 Mineral absorption	0.0674044081658113	SLC40A1, HMOX1, ATP1A1, ATP2B4, TRPV6, SLC5A1, SLC9A3, CYBRD1	41
hsa04913 Ovarian steroidogenesis	0.075542990153715	ADCY2, ADCY7, PLA2G4E, CYP1B1, PLA2G4D, PRKACB, AKR1C3	35
hsa04742 Taste transduction	0.0758028867784163	HCN4, CHRM3, GRM4, P2RY1, PDE1B, PRKACB, SCN2A, ENTPD2	42
hsa04724 Glutamatergic synapse	0.0761006118948003	ADCY2, ADCY7, PLA2G4E, GNAO1, PLA2G4D, GRIA2, GRM4, ITPR1, GNG2, PPP3CA, PRKACB, GNB4, SLC1A1, SLC1A2, DLGAP1	94
hsa00230 Purine metabolism	0.0795828679150031	ADCY2, PDE10A, LINC00473, ADCY7, AK4, AK9, FHIT, AK5, GUCY1A2, NT5C, NPR1, NT5E, PDE4B, PDE6C, PDE1B, RRM2, C2orf48, ENTPD2, ENTPD3, GDA	118
hsa04550 Signaling pathways regulating pluripotency of stem cells	0.0848439727896665	DLX5, FZD2, INHBA, JARID2, MEIS1, WNT16, POU5F1B, SOX2, WNT2, WNT5A, WNT8B, FZD5, WNT5B, AXIN2, FZD7, FZD8, FZD9, KLF4	119
hsa04540 Gap junction	0.0883555180875304	ADCY2, TUBA3E, ADCY7, DRD2, EGF, EGFR, GUCY1A2, ITPR1, PDGFB, PDGFRB, PRKACB, TUBB6	73
hsa04924 Renin secretion	0.0884672932753057	ADORA1, AGTR1, GUCY1A2, ITPR1, NPR1, PDE1B, PPP3CA, PRKACB, PTGER2, PTGER4	58
hsa04024 cAMP signaling pathway	0.0890939575169967	HCN4, ABCC4, ADCY2, CFTR, PDE10A, LINC00473, ADCY7, ADORA1, DRD2, HCAR1, GLI3, GRIA2, LIPE, ATP1A1, NPY, NPR1, ATP2A3, ATP2B4, PDE4B, PRKACB, PTGER2, RRAS, SSTR1, SSTR5, CAMK2B	168

## Sheet: AR-as. all
Pathway	pvalue	Significant genes	Genes present
hsa00592 alpha-Linolenic acid metabolism	0.000169927747539579	PLA2G4E, PLA2G4D, PLA2G2A, PLA2G5, PLA2G2F	18
hsa00591 Linoleic acid metabolism	0.000292315201050825	PLA2G4E, PLA2G4D, PLA2G2A, PLA2G5, PLA2G2F	20
hsa00565 Ether lipid metabolism	0.00100491272105552	PLA2G4E, PLA2G4D, PLA2G2A, PLA2G5, PLA2G2F, PLA2G7	38
hsa04974 Protein digestion and absorption	0.00101788620714035	COL4A3, COL17A1, COL28A1, MEP1A, PRSS3, SLC3A1, COL14A1, COL27A1	67
hsa04270 Vascular smooth muscle contraction	0.00117544804937143	RAMP2, ADCY2, PLA2G4E, EDN2, PLA2G4D, NPR1, PLA2G2A, PLA2G5, PLA2G2F, CACNA1S	102
hsa04350 TGF-beta signaling pathway	0.00404015103393212	FBN1, ID1, ID3, INHBA, LTBP1, GREM2, BMP2, THBS1	83
hsa04972 Pancreatic secretion	0.00576029775880055	ADCY2, ATP2B4, PLA2G2A, PLA2G5, PRSS3, PLA2G2F, SLC4A4	70
hsa04975 Fat digestion and absorption	0.00687767538993839	ABCA1, PLA2G2A, PLA2G5, PLA2G2F	25
hsa04918 Thyroid hormone synthesis	0.0095839925138037	ADCY2, ALB, GPX2, GPX3, IYD, TTR	59
hsa04390 Hippo signaling pathway	0.0104561610204673	AFP, WWTR1, BBC3, ID1, BMP2, SNAI2, SOX2, WNT2, WNT10B, WNT11	138
hsa04550 Signaling pathways regulating pluripotency of stem cells	0.0114341258980185	ID1, ID3, INHBA, JAK3, LIFR, SOX2, WNT2, WNT10B, WNT11	119
hsa04210 Apoptosis	0.0126695920953659	TUBA3E, TUBA3D, BBC3, BIRC3, NFKBIA, TUBA1A, CTSF, TNFSF10, TNFRSF10A	121
hsa04217 Necroptosis	0.0161921113055563	PLA2G4E, PLA2G4D, BIRC3, JAK3, H2AFJ, TNFAIP3, ZBP1, TNFSF10, TNFRSF10A	126
hsa04973 Carbohydrate digestion and absorption	0.0183549014237091	HK2, SI, SLC2A5, SLC5A1	33
hsa04115 p53 signaling pathway	0.0211029749597395	CDK6, BBC3, SESN1, IGFBP3, THBS1, CCNG2	70
hsa04913 Ovarian steroidogenesis	0.0223896107876476	ADCY2, PLA2G4E, PLA2G4D, AKR1C3	35
hsa04623 Cytosolic DNA-sensing pathway	0.0269255245991308	TMEM173, NFKBIA, ZBP1, POLR3GL	37
hsa04512 ECM-receptor interaction	0.0269540573112599	COL4A3, FN1, LAMA1, FREM2, LAMC2, THBS1	74
hsa04014 Ras signaling pathway	0.0307603528046177	PAK6, BUB1B-PAK6, PLA2G4E, SHC2, PLA2G4D, MET, FOXO4, PLA2G2A, PLA2G5, GNG2, GNB4, PLA2G2F	187
hsa04064 NF-kappa B signaling pathway	0.0337939497431477	BLNK, BIRC3, NFKB2, NFKBIA, RELB, TNFAIP3	78
hsa04915 Estrogen signaling pathway	0.0339166124778708	ADCY2, FKBP5, SHC2, GPER1, KRT14, KRT15, KRT36	99
hsa04925 Aldosterone synthesis and secretion	0.0356643994801441	ADCY2, NPR1, NR4A2, ATP2B4, PRKD1, CACNA1S	79
hsa04510 Focal adhesion	0.0455050687991316	PAK6, BUB1B-PAK6, COL4A3, FN1, SHC2, LAMA1, BIRC3, LAMC2, MET, THBS1, CAV1	175
hsa04726 Serotonergic synapse	0.0482826831150196	PLA2G4E, DDC, PLA2G4D, GNG2, GNB4, CACNA1S	85
hsa00564 Glycerophospholipid metabolism	0.0482826831150196	PLA2G4E, MBOAT2, PLA2G4D, PLA2G2A, PLA2G5, PLA2G2F	85
hsa04062 Chemokine signaling pathway	0.0527486356615738	ADCY2, CCR5, SHC2, JAK3, NFKBIA, GNG2, GNB4, ELMO1	132
hsa00360 Phenylalanine metabolism	0.0686395892201767	DDC, ALDH1A3	14
hsa04976 Bile secretion	0.0909603471434127	ADCY2, SLC5A1, SLC4A4, NR1H4	55
hsa00061 Fatty acid biosynthesis	0.0965980539811809	ACSL3, FASN	17

## Sheet: AR-as. adaptive
Pathway	pvalue	Significant genes	Genes present
hsa00590 Arachidonic acid metabolism	0.000556212696852221	GPX2, GPX3, PLA2G2F, AKR1C3	44
hsa00140 Steroid hormone biosynthesis	0.00374054249028733	UGT2B15, UGT2B17, AKR1C3	36
hsa04350 TGF-beta signaling pathway	0.00585972077550661	ID3, GREM2, BMP2, THBS1	83
hsa00830 Retinol metabolism	0.00703376375954671	DHRS9, UGT2B15, UGT2B17	45
hsa00053 Ascorbate and aldarate metabolism	0.0106402416938168	UGT2B15, UGT2B17	18
hsa04915 Estrogen signaling pathway	0.0108352723702131	ADCY2, SHC2, GPER1, KRT36	99
hsa04918 Thyroid hormone synthesis	0.0147896925488755	ADCY2, GPX2, GPX3	59
hsa00040 Pentose and glucuronate interconversions	0.0200635547160171	UGT2B15, UGT2B17	25
hsa04550 Signaling pathways regulating pluripotency of stem cells	0.0201182012151841	ID3, JAK3, SOX2, WNT11	119
hsa04974 Protein digestion and absorption	0.0207551036577757	COL28A1, PRSS3, COL27A1	67
hsa04972 Pancreatic secretion	0.0232867449368713	ADCY2, PRSS3, PLA2G2F	70
hsa04659 Th17 cell differentiation	0.0298209994470273	IL2RG, JAK3, RXRG	77
hsa00860 Porphyrin and chlorophyll metabolism	0.031905565946864	UGT2B15, UGT2B17	32
hsa04913 Ovarian steroidogenesis	0.0376426559734559	ADCY2, AKR1C3	35
hsa00480 Glutathione metabolism	0.0546587323742462	GPX2, GPX3	43
hsa00982 Drug metabolism - cytochrome P450	0.0569469918602911	UGT2B15, UGT2B17	44
hsa04923 Regulation of lipolysis in adipocytes	0.059268537353349	ADCY2, PLIN1	45
hsa04270 Vascular smooth muscle contraction	0.0601703767642582	RAMP2, ADCY2, PLA2G2F	102
hsa00980 Metabolism of xenobiotics by cytochrome P450	0.0616226326342377	UGT2B15, UGT2B17	46
hsa04976 Bile secretion	0.0841575676653414	ADCY2, NR1H4	55
hsa03320 PPAR signaling pathway	0.0976082979089677	PLIN1, RXRG	60
hsa00983 Drug metabolism - other enzymes	0.0976082979089677	UGT2B15, UGT2B17	60

## Sheet: AR-as. non-adaptive
Pathway	pvalue	Significant genes	Genes present
hsa04973 Carbohydrate digestion and absorption	0.00103227128121696	HK2, SI, SLC2A5, SLC5A1	33
hsa00565 Ether lipid metabolism	0.00176715169169334	PLA2G4E, PLA2G4D, PLA2G5, PLA2G7	38
hsa00592 alpha-Linolenic acid metabolism	0.00180387083964843	PLA2G4E, PLA2G4D, PLA2G5	18
hsa00591 Linoleic acid metabolism	0.00247040713238259	PLA2G4E, PLA2G4D, PLA2G5	20
hsa04270 Vascular smooth muscle contraction	0.0131929351431929	PLA2G4E, EDN2, PLA2G4D, NPR1, PLA2G5	102
hsa04974 Protein digestion and absorption	0.0135700561883896	COL4A3, COL17A1, SLC3A1, COL14A1	67
hsa04512 ECM-receptor interaction	0.0189493118517792	COL4A3, LAMA1, FREM2, LAMC2	74
hsa00590 Arachidonic acid metabolism	0.0226382531275552	PLA2G4E, PLA2G4D, PLA2G5	44
hsa04726 Serotonergic synapse	0.029774032610587	PLA2G4E, PLA2G4D, GNG2, GNB4	85
hsa04217 Necroptosis	0.0299850113397799	PLA2G4E, PLA2G4D, H2AFJ, ZBP1, TNFRSF10A	126
hsa04724 Glutamatergic synapse	0.0408882393360161	PLA2G4E, PLA2G4D, GNG2, GNB4	94
hsa04390 Hippo signaling pathway	0.0419257549218105	AFP, WWTR1, SNAI2, WNT2, WNT10B	138
hsa04014 Ras signaling pathway	0.0443966065209515	PLA2G4E, PLA2G4D, FOXO4, PLA2G5, GNG2, GNB4	187
hsa04975 Fat digestion and absorption	0.0464273666031298	ABCA1, PLA2G5	25
hsa04918 Thyroid hormone synthesis	0.047994698420334	ALB, IYD, TTR	59
hsa00052 Galactose metabolism	0.0533692716936619	HK2, SI	27
hsa00500 Starch and sucrose metabolism	0.0533692716936619	HK2, SI	27
hsa04115 p53 signaling pathway	0.0726482403947269	CDK6, SESN1, CCNG2	70
hsa04520 Adherens junction	0.0726482403947269	PTPRM, SNAI2, NECTIN4	70
hsa04972 Pancreatic secretion	0.0726482403947269	ATP2B4, PLA2G5, SLC4A4	70
hsa04151 PI3K-Akt signaling pathway	0.0781241315203664	CDK6, COL4A3, LAMA1, LAMC2, GNG2, DDIT4, GNB4	269
hsa00051 Fructose and mannose metabolism	0.0802119762044102	HK2, PFKFB2	34
hsa04913 Ovarian steroidogenesis	0.0843324799548751	PLA2G4E, PLA2G4D	35
hsa02010 ABC transporters	0.0885165084432738	ABCA1, ABCC11	36
hsa04925 Aldosterone synthesis and secretion	0.0962460954062073	NPR1, NR4A2, ATP2B4	79

## Sheet: AR-as. adaptive as. lost
Pathway	pvalue	Significant genes	Genes present
hsa04550 Signaling pathways regulating pluripotency of stem cells	0.000349061683593063	ID3, JAK3, SOX2, WNT11	119
hsa00053 Ascorbate and aldarate metabolism	0.00125658898568454	UGT2B15, UGT2B17	18
hsa00040 Pentose and glucuronate interconversions	0.00243389653714417	UGT2B15, UGT2B17	25
hsa00860 Porphyrin and chlorophyll metabolism	0.00397506892225798	UGT2B15, UGT2B17	32
hsa00140 Steroid hormone biosynthesis	0.00501379020618627	UGT2B15, UGT2B17	36
hsa00982 Drug metabolism - cytochrome P450	0.00742412194586401	UGT2B15, UGT2B17	44
hsa00830 Retinol metabolism	0.00775586950454497	UGT2B15, UGT2B17	45
hsa00980 Metabolism of xenobiotics by cytochrome P450	0.008094258176257	UGT2B15, UGT2B17	46
hsa00983 Drug metabolism - other enzymes	0.0135081732668903	UGT2B15, UGT2B17	60
hsa04658 Th1 and Th2 cell differentiation	0.0152786129936615	IL2RG, JAK3	64
hsa04659 Th17 cell differentiation	0.0216784387248079	IL2RG, JAK3	77
hsa04350 TGF-beta signaling pathway	0.0249504403433438	ID3, GREM2	83
hsa04630 Jak-STAT signaling pathway	0.0392023478568562	IL2RG, JAK3	106
hsa04672 Intestinal immune network for IgA production	0.0584464679795536	PIGR	20
hsa04390 Hippo signaling pathway	0.0629965286736917	SOX2, WNT11	138

## Sheet: AR as. non-adaptive as. lost
Pathway	pvalue	Significant genes	Genes present
hsa04924 Renin secretion	0.010879759894954	EDN2	58
hsa04270 Vascular smooth muscle contraction	0.0191333708497468	EDN2	102
hsa04024 cAMP signaling pathway	0.0315137872819354	EDN2	168
hsa04080 Neuroactive ligand-receptor interaction	0.035828174826487	EDN2	191

## Sheet: AR as. all as. lost
Pathway	pvalue	Significant genes	Genes present
hsa04550 Signaling pathways regulating pluripotency of stem cells	0.00150500609136934	ID3, JAK3, SOX2, WNT11	119
hsa04658 Th1 and Th2 cell differentiation	0.00246238494016893	IL2RG, JAK3, NFKBIA	64
hsa00053 Ascorbate and aldarate metabolism	0.00261247992011478	UGT2B15, UGT2B17	18
hsa04659 Th17 cell differentiation	0.00416812352679944	IL2RG, JAK3, NFKBIA	77
hsa00040 Pentose and glucuronate interconversions	0.00502938430409365	UGT2B15, UGT2B17	25
hsa04350 TGF-beta signaling pathway	0.00514791884690971	FBN1, ID3, GREM2	83
hsa00860 Porphyrin and chlorophyll metabolism	0.00816428758420765	UGT2B15, UGT2B17	32
hsa00140 Steroid hormone biosynthesis	0.010262078611813	UGT2B15, UGT2B17	36
hsa04623 Cytosolic DNA-sensing pathway	0.0108201711790622	NFKBIA, POLR3GL	37
hsa00982 Drug metabolism - cytochrome P450	0.0150908358093288	UGT2B15, UGT2B17	44
hsa00830 Retinol metabolism	0.0157515869669469	UGT2B15, UGT2B17	45
hsa00980 Metabolism of xenobiotics by cytochrome P450	0.0164246705325347	UGT2B15, UGT2B17	46
hsa04924 Renin secretion	0.0254245830995171	EDN2, CACNA1S	58
hsa00983 Drug metabolism - other enzymes	0.0270828905264712	UGT2B15, UGT2B17	60
hsa04024 cAMP signaling pathway	0.0342750611495797	EDN2, NFKBIA, CACNA1S	168
hsa04657 IL-17 signaling pathway	0.0369521326081379	NFKBIA, TNFAIP3	71
hsa04064 NF-kappa B signaling pathway	0.0438517928868124	NFKBIA, TNFAIP3	78
hsa04668 TNF signaling pathway	0.0659097173266104	NFKBIA, TNFAIP3	98
hsa04270 Vascular smooth muscle contraction	0.070696062476179	EDN2, CACNA1S	102
hsa04630 Jak-STAT signaling pathway	0.0755953333885569	IL2RG, JAK3	106
hsa04672 Intestinal immune network for IgA production	0.0829829736793216	PIGR	20

## Sheet: AR as. adaptive as. maint
Pathway	pvalue	Significant genes	Genes present
hsa04913 Ovarian steroidogenesis	0.00265228041620643	ADCY2, AKR1C3	35
hsa00590 Arachidonic acid metabolism	0.00416969204718562	GPX3, AKR1C3	44
hsa04918 Thyroid hormone synthesis	0.0074014271749992	ADCY2, GPX3	59
hsa00790 Folate biosynthesis	0.0463066200000709	AKR1C3	21
hsa04810 Regulation of actin cytoskeleton	0.0593255980635076	FN1, GSN	179
hsa00140 Steroid hormone biosynthesis	0.0781701343155207	AKR1C3	36
hsa04978 Mineral absorption	0.0885724719548137	CYBRD1	41
hsa00480 Glutathione metabolism	0.0927031928920604	GPX3	43
hsa04340 Hedgehog signaling pathway	0.0947621115163597	SHH	44
hsa04923 Regulation of lipolysis in adipocytes	0.0968167464060522	ADCY2	45

## Sheet: AR as. non-adaptive as. maint
Pathway	pvalue	Significant genes	Genes present
hsa04973 Carbohydrate digestion and absorption	0.00273726537802273	SI, SLC2A5, SLC5A1	33
hsa04726 Serotonergic synapse	0.00590244506895511	PLA2G4E, PLA2G4D, GNG2, GNB4	85
hsa04724 Glutamatergic synapse	0.0084028548517635	PLA2G4E, PLA2G4D, GNG2, GNB4	94
hsa00592 alpha-Linolenic acid metabolism	0.0102077942465963	PLA2G4E, PLA2G4D	18
hsa00591 Linoleic acid metabolism	0.0125384606358324	PLA2G4E, PLA2G4D	20
hsa04974 Protein digestion and absorption	0.0196031861104225	COL17A1, SLC3A1, COL14A1	67
hsa04115 p53 signaling pathway	0.0220032116890773	CDK6, SESN1, CCNG2	70
hsa04512 ECM-receptor interaction	0.0254434457833119	LAMA1, FREM2, LAMC2	74
hsa04925 Aldosterone synthesis and secretion	0.0301296111162491	NPR1, NR4A2, ATP2B4	79
hsa04390 Hippo signaling pathway	0.0302993738884214	WWTR1, SNAI2, WNT2, WNT10B	138
hsa04913 Ovarian steroidogenesis	0.0361876496888831	PLA2G4E, PLA2G4D	35
hsa00565 Ether lipid metabolism	0.0420675502009654	PLA2G4E, PLA2G4D	38
hsa04978 Mineral absorption	0.0482799766449469	ATP2B4, SLC5A1	41
hsa00590 Arachidonic acid metabolism	0.0548047914903768	PLA2G4E, PLA2G4D	44
hsa04270 Vascular smooth muscle contraction	0.0570956464770808	PLA2G4E, PLA2G4D, NPR1	102
hsa04730 Long-term depression	0.0735866494183893	PLA2G4E, PLA2G4D	52
hsa04261 Adrenergic signaling in cardiomyocytes	0.0745134335079364	ATP2B4, PPP1R1A, TPM2	114
hsa04014 Ras signaling pathway	0.0763710327363751	PLA2G4E, PLA2G4D, GNG2, GNB4	187
hsa04370 VEGF signaling pathway	0.0785672835953911	PLA2G4E, PLA2G4D	54
hsa04151 PI3K-Akt signaling pathway	0.0801685084487966	CDK6, LAMA1, LAMC2, GNG2, GNB4	269
hsa04664 Fc epsilon RI signaling pathway	0.0810968636042117	PLA2G4E, PLA2G4D	55
hsa04976 Bile secretion	0.0810968636042117	SLC5A1, SLC4A4	55
hsa04550 Signaling pathways regulating pluripotency of stem cells	0.0823980711790794	INHBA, WNT2, WNT10B	119
hsa04217 Necroptosis	0.0940200235714223	PLA2G4E, PLA2G4D, ZBP1	126

[truncated: 2 more sheets: AR as. all as. maintained, non-AR as. all as. gained]
