# Supplementary material for: Adaptive and non-adaptive gene expression responses in prostate cancer during androgen deprivation
Source: PLoS One. 2023 Feb 21;18(2):e0281645. doi: 10.1371/journal.pone.0281645 (PMC9942993; doi:10.1371/journal.pone.0281645)
Supplement: S4 Table — (XLSX) [file pone.0281645.s005.xlsx]

## Sheet: Info
Table S4 - Association with progression-free survival
HR = hazard ratio
CI = confidence interval
Unless otherwise stated HR, CI and p-value concerns gene expression

## Sheet: Cox reg. T-stage+Gleason+Exp
ENSEMBL	SYMBOL	GENENAME	log rank test p-value	cox.zph expression p-value	cox.zph global p-value	T-stage HR (1-2 vs. 3-4)	T-stage 95% CI	T-stage p-value	Gleason score HR (5-7 vs. 8-10)	Gleason score 95% CI	Gleason score p-value	Hazard ratio (low vs. high)	95% CI	p-value	adjusted p-value	association_in_VCaP_T	adaptive_nonadaptive	lost_maintained	Correlation_with_Gleason_score	Correlation_with_Tclass
ENSG00000135596	MICAL1	microtubule associated monooxygenase, calponin and LIM domain containing 1	0.0114212972645091	0.593212526679153	0.4319120073213	0.227743483172175	0.106-0.488	0.000142013659876272	0.320400167307596	0.194-0.526	7.13768552984013e-06	0.476950911682077	0.305-0.743	0.00109892	0.26357	NO	-	-	-	-
ENSG00000114626	ABTB1	ankyrin repeat and BTB domain containing 1	1.22923322529722e-05	0.795432967060948	0.479911842799447	0.242634571248445	0.113-0.517	0.000250051443372926	0.367175581335549	0.223-0.603	7.69581199220418e-05	0.45579390879008	0.282-0.736	0.00131903	0.26357	YES	-	maintained	X	-
ENSG00000111291	GPRC5D	G protein-coupled receptor class C group 5 member D	6.16807679763021e-05	0.627731842037425	0.441110099693988	0.23958154396619	0.112-0.509	0.000203205007808968	0.348589162319951	0.213-0.570	2.66486227362836e-05	2.13615259007534	1.341-3.402	0.0013921	0.26357	YES	non adaptive	-	X	-
ENSG00000142733	MAP3K6	mitogen-activated protein kinase kinase kinase 6	0.0142610588199962	0.41975829014907	0.33209648104972	0.234664178512706	0.109-0.501	0.00018275925859705	0.318316800352883	0.193-0.522	5.92310980739903e-06	0.518026990006927	0.332-0.806	0.00359872	0.382084	YES	-	-	-	-
ENSG00000197893	NRAP	nebulin related anchoring protein	0.00169443404312852	0.785624807140087	0.453244584560513	0.258885657548365	0.120-0.554	0.000502829976744182	0.314766522472682	0.191-0.516	4.78247273070508e-06	1.90991981188454	1.219-2.990	0.0046808	0.382084	YES	adaptive	-	-	-
ENSG00000169884	WNT10B	Wnt family member 10B	0.000577183559265171	0.382686652804885	0.393547092845694	0.249163549804434	0.117-0.530	0.000309644204424885	0.329317247784115	0.201-0.538	9.21537845686289e-06	0.524010981791666	0.333-0.823	0.00503618	0.382084	YES	non adaptive	maintained	-	X
ENSG00000149927	DOC2A	double C2 domain alpha	3.70244262772879e-05	0.893826384757859	0.609391872350756	0.247276266082373	0.115-0.530	0.00033222155057574	0.369731087719561	0.223-0.610	0.000100610406319629	0.514961152563301	0.323-0.820	0.005179	0.382084	NO	-	-	X	-
ENSG00000119866	BCL11A	BAF chromatin remodeling complex subunit BCL11A	0.00415669073607505	0.534584070150739	0.493389871368679	0.226880216578295	0.106-0.483	0.000119940960052324	0.342025884484939	0.209-0.559	1.90798380351541e-05	1.89716225816313	1.203-2.989	0.00579522	0.382084	YES	adaptive	-	-	-
ENSG00000114770	ABCC5	ATP binding cassette subfamily C member 5	6.56323370096246e-08	0.555182993461285	0.542294566092536	0.25454064337019	0.119-0.542	0.000392364444224211	0.410183682185127	0.246-0.683	0.000629098820551178	0.492364676926453	0.296-0.816	0.00605415	0.382084	NO	-	-	X	X
ENSG00000124256	ZBP1	Z-DNA binding protein 1	0.00132900669782121	0.447484283560306	0.471960512815704	0.235693325536637	0.110-0.503	0.000192041845985526	0.351300887966218	0.213-0.577	3.60393875246905e-05	0.546465178856616	0.349-0.853	0.0079123	0.38907	YES	non adaptive	maintained	-	-
ENSG00000169418	NPR1	natriuretic peptide receptor 1	0.0109845213984241	0.534267380086759	0.444507473404487	0.245775948223129	0.115-0.524	0.00028412775333426	0.315795832901565	0.192-0.517	4.8222571204169e-06	0.549197637508988	0.351-0.856	0.00829505	0.38907	YES	non adaptive	maintained	-	-
ENSG00000169855	ROBO1	roundabout guidance receptor 1	0.0151141269915311	0.74498922303731	0.469202035781888	0.232710890041167	0.109-0.496	0.000164519140609147	0.329714461142584	0.201-0.540	1.05101010457077e-05	1.80345219040767	1.157-2.810	0.00918111	0.38907	NO	-	-	-	-
ENSG00000114450	GNB4	G protein subunit beta 4	0.0013045373893138	0.715211627725085	0.53367942441891	0.236303820580146	0.110-0.504	0.000192105952201973	0.350766824398395	0.213-0.575	3.3983043462394e-05	0.546879220255113	0.346-0.862	0.00945521	0.38907	YES	non adaptive	maintained	X	-
ENSG00000176170	SPHK1	sphingosine kinase 1	0.0181300661998283	0.66908715048163	0.467182136906395	0.234098612518322	0.109-0.501	0.000186251079437542	0.331908416629995	0.202-0.544	1.29780485347221e-05	0.559676495066394	0.359-0.870	0.0099755	0.38907	NO	-	-	-	-
ENSG00000188766	SPRED3	sprouty related EVH1 domain containing 3	2.53339758460314e-05	0.206222692651785	0.266536023851177	0.252843650696881	0.118-0.540	0.000383575526736097	0.362714571972899	0.220-0.596	6.41839792294799e-05	0.539408957349434	0.335-0.866	0.0107808	0.38907	NO	-	-	X	X
ENSG00000100191	SLC5A4	solute carrier family 5 member 4	0.000808591443212658	0.389255600687775	0.471821653797619	0.254178343091065	0.118-0.542	0.000404119881376129	0.332938703363091	0.203-0.544	1.2010122928871e-05	0.55063866045021	0.347-0.872	0.0110187	0.38907	YES	non adaptive	maintained	-	-
ENSG00000121281	ADCY7	adenylate cyclase 7	0.00268098861095289	0.0714309698868597	0.131375429429242	0.237440193196645	0.111-0.506	0.000202225522126399	0.34312291583774	0.209-0.562	2.21813750463808e-05	0.561346776112703	0.358-0.879	0.0116447	0.38907	NO	-	-	-	-
ENSG00000162804	SNED1	sushi, nidogen and EGF like domains 1	0.0348165177197512	0.517686796930019	0.415550787638493	0.242620326276764	0.113-0.518	0.000254821099228865	0.31451078055371	0.191-0.516	4.74334635444546e-06	0.575221672815687	0.371-0.891	0.0132725	0.395493	NO	-	-	-	-
ENSG00000180573	HIST1H2AC	histone cluster 1 H2A family member c	0.00479767443223167	0.0711502672164784	0.136726787058589	0.226459072989356	0.106-0.483	0.00012381051497391	0.353735609100423	0.215-0.580	3.96065369475582e-05	1.76028795765501	1.119-2.768	0.0144143	0.395493	NO	-	-	-	-
ENSG00000198125	MB	myoglobin	0.00713170685861086	0.909463190956289	0.593145425775948	0.250308514648374	0.116-0.535	0.000358020954762337	0.323157221810849	0.197-0.529	7.42499246696462e-06	1.73029175110678	1.115-2.684	0.0144267	0.395493	YES	non adaptive	lost	-	-
ENSG00000164211	STARD4	StAR related lipid transfer domain containing 4	0.00246519006291424	0.47524719425267	0.467655981324037	0.236041520514555	0.111-0.500	0.000166552136765555	0.337493393122687	0.206-0.550	1.36056535488021e-05	1.73973827356728	1.115-2.713	0.0146221	0.395493	YES	non adaptive	maintained	-	-
ENSG00000198092	TMPRSS11F	transmembrane serine protease 11F	0.000928501034604734	0.871230049754643	0.45161118091535	0.251554410827294	0.117-0.538	0.000385655993520623	0.340544963953024	0.207-0.558	2.03177639216501e-05	1.76407622586468	1.111-2.800	0.0160979	0.415619	NO	-	-	X	X
ENSG00000113140	SPARC	secreted protein acidic and cysteine rich	4.21889417023813e-05	0.82547179449058	0.507681732164664	0.26147320863864	0.121-0.561	0.000575269454488007	0.355455840851209	0.216-0.584	4.58707446756296e-05	0.556746595662838	0.343-0.901	0.0172931	0.427065	NO	-	-	X	X
ENSG00000261371	PECAM1	platelet and endothelial cell adhesion molecule 1	0.00174441832317618	0.821653471823493	0.561088458423502	0.248320763220044	0.116-0.528	0.000305173827147637	0.334617430031486	0.204-0.547	1.27109032159705e-05	0.586762224220349	0.373-0.921	0.020662	0.486505	YES	-	lost	-	-
ENSG00000178031	ADAMTSL1	ADAMTS like 1	0.0497651972979056	0.755625728049414	0.581408860299763	0.24273441742695	0.113-0.518	0.000253222223594418	0.316241103546909	0.192-0.518	5.05556715497849e-06	0.598640422720819	0.386-0.926	0.0214131	0.486505	NO	-	-	-	-
ENSG00000250510	GPR162	G protein-coupled receptor 162	0.0324972811621409	0.156748986788497	0.21961698018862	0.233802143438692	0.109-0.498	0.000169079707792816	0.329076381494426	0.201-0.538	9.82352916378982e-06	0.602522213739506	0.388-0.934	0.0236994	0.514673	NO	-	-	-	-
ENSG00000128594	LRRC4	leucine rich repeat containing 4	0.0531948534996399	0.472210280072504	0.452001092278903	0.228367593046874	0.107-0.486	0.000131505915679978	0.331335553683354	0.202-0.542	1.09723002648673e-05	0.605844052404315	0.391-0.937	0.0244651	0.514673	YES	-	maintained	-	-
ENSG00000164451	CALHM4	calcium homeostasis modulator family member 4	0.132458903174282	0.456795466999515	0.326387885034189	0.229667415338484	0.107-0.489	0.000136933100805075	0.317806867391267	0.193-0.520	5.32507655635262e-06	1.64325199787493	1.057-2.554	0.0273003	0.540322	YES	-	-	-	-
ENSG00000142513	ACP4	acid phosphatase 4	0.00615634300464707	0.168249600582663	0.237017375301611	0.234113383550513	0.109-0.498	0.00016792212436549	0.345002088168991	0.210-0.565	2.37391783852702e-05	0.606641859435044	0.387-0.949	0.0287185	0.540322	YES	-	maintained	X	-
ENSG00000248144	ADH1C	alcohol dehydrogenase 1C (class I), gamma polypeptide	0.00752803796581658	0.212172401337831	0.338585547898824	0.230213228636672	0.108-0.488	0.000131245864401322	0.342364798967903	0.209-0.558	1.81780425225346e-05	1.63035831253875	1.050-2.530	0.0293415	0.540322	NO	-	-	-	-
ENSG00000106688	SLC1A1	solute carrier family 1 member 1	0.00168275387106875	0.760630227423062	0.503753316031632	0.243457819359616	0.114-0.517	0.000242676277449465	0.340297456230571	0.208-0.556	1.70296981046315e-05	1.6511603142445	1.051-2.593	0.0294894	0.540322	NO	-	-	X	X
ENSG00000082556	OPRK1	opioid receptor kappa 1	0.0104862453951113	0.347162510324906	0.343888153623886	0.25031375323134	0.117-0.534	0.000348656959459415	0.323225837604143	0.197-0.529	7.23622376166717e-06	0.616806403727994	0.394-0.963	0.0337276	0.558936	YES	-	maintained	-	X
ENSG00000124194	GDAP1L1	ganglioside induced differentiation associated protein 1 like 1	0.0899517595163258	0.592478080597441	0.415886000708094	0.246240345816884	0.115-0.526	0.000297668685756023	0.310582337608509	0.188-0.510	4.06159922164956e-06	0.625265739848354	0.403-0.969	0.0356856	0.558936	YES	adaptive	-	-	-
ENSG00000134193	REG4	regenerating family member 4	0.00330727007078158	0.836487137497079	0.502377405236311	0.240136520878184	0.112-0.513	0.00023424966754493	0.350666352002708	0.213-0.576	3.65055480118409e-05	1.61507051687414	1.026-2.541	0.0382532	0.558936	YES	adaptive	-	X	-
ENSG00000124249	KCNK15	potassium two pore domain channel subfamily K member 15	0.0113863575919778	0.240159750422954	0.309403169263016	0.246280989290003	0.115-0.526	0.000304084409046605	0.332062802799659	0.202-0.544	1.23277063757062e-05	0.628036191897195	0.403-0.977	0.0391302	0.558936	NO	-	-	-	-
ENSG00000081051	AFP	alpha fetoprotein	0.00332221201955374	0.921441663681682	0.588726939320688	0.241300636033371	0.113-0.513	0.000225267099690033	0.342516386556701	0.209-0.560	1.99104364907398e-05	0.623556400772051	0.397-0.977	0.039448	0.558936	YES	non adaptive	-	-	-
ENSG00000150893	FREM2	FRAS1 related extracellular matrix 2	0.000642762519641016	0.177393069142895	0.299573148844743	0.238245798187163	0.111-0.508	0.000204912440531512	0.363092801135911	0.220-0.598	7.10250974347554e-05	1.62317422800121	1.022-2.576	0.0398427	0.558936	YES	non adaptive	maintained	X	-
ENSG00000004866	ST7	suppression of tumorigenicity 7	0.00322656109297692	0.550416917004692	0.518868047977958	0.237948478241528	0.111-0.508	0.000211589014203178	0.354361995898058	0.215-0.583	4.50501488874965e-05	1.60230293282044	1.020-2.515	0.0404178	0.558936	YES	non adaptive	maintained	-	-
ENSG00000090382	LYZ	lysozyme	0.011414059200062	0.718148649297184	0.571806927322142	0.238156213799752	0.111-0.508	0.000212125460459534	0.34334738864786	0.209-0.563	2.3172565385399e-05	0.632359090820514	0.405-0.987	0.0437103	0.558936	NO	-	-	-	-
ENSG00000121753	ADGRB2	adhesion G protein-coupled receptor B2	0.0115432582486368	0.998245276035219	0.513710518599773	0.241657012399552	0.112-0.517	0.000255910482593983	0.341045727716937	0.207-0.560	2.15654474530625e-05	0.634872012750963	0.407-0.988	0.044197	0.558936	NO	-	-	-	-
ENSG00000182568	SATB1	SATB homeobox 1	0.00158574820194812	0.973546891873203	0.519693227104808	0.248025496430281	0.115-0.530	0.000325536394741786	0.345741670193383	0.210-0.567	2.65428630085411e-05	1.59785562813763	1.010-2.526	0.0449349	0.558936	YES	-	maintained	X	X
ENSG00000090238	YPEL3	yippee like 3	0.0583472667156972	0.32146690576558	0.344586910892048	0.241158766519642	0.113-0.513	0.000225592275626745	0.318930557833014	0.194-0.522	5.50692364692801e-06	0.6387055893088	0.412-0.990	0.0450447	0.558936	YES	non adaptive	maintained	-	-
ENSG00000091129	NRCAM	neuronal cell adhesion molecule	0.00626657563085553	0.91258201646696	0.538276618408129	0.235594590710201	0.110-0.502	0.000180583930757018	0.34687317520307	0.211-0.568	2.6852231007886e-05	1.57792227102259	1.009-2.465	0.045148	0.558936	NO	-	-	-	-
ENSG00000069188	SDK2	sidekick cell adhesion molecule 2	0.292405454679695	0.73702820702939	0.597161550377933	0.219652453877656	0.103-0.467	8.48493744633301e-05	0.324526987811945	0.198-0.529	6.73854335259448e-06	0.642615539432539	0.416-0.990	0.0451821	0.558936	NO	-	-	X	X
ENSG00000170743	SYT9	synaptotagmin 9	0.120852995244003	0.891193161368765	0.46760703549569	0.232025698701219	0.108-0.495	0.000163678849046003	0.328364112628514	0.200-0.538	1.02206206905434e-05	0.641025947521736	0.414-0.990	0.0452849	0.558936	NO	-	-	-	-
ENSG00000113721	PDGFRB	platelet derived growth factor receptor beta	0.00206706751166585	0.319937131621406	0.358947473355937	0.25274160657097	0.118-0.540	0.00039552749667714	0.337615103524448	0.206-0.553	1.63675601391595e-05	0.62986558656691	0.398-0.994	0.0474215	0.561154	NO	-	-	X	X
ENSG00000133466	C1QTNF6	C1q and TNF related 6	0.000331833988874819	0.62608007464152	0.466512035283919	0.246545363024526	0.115-0.526	0.000298986685610627	0.357034283206052	0.216-0.587	5.15418400458673e-05	0.630281211207105	0.398-0.997	0.0487856	0.565515	YES	-	maintained	X	X
ENSG00000137393	RNF144B	ring finger protein 144B	0.0431874329771035	0.626790310535265	0.479311327324757	0.23046668965537	0.108-0.489	0.000136238360225714	0.333922608486378	0.204-0.545	1.18059358432298e-05	1.54143435615242	0.994-2.389	0.0531228	0.579106	YES	-	-	-	-
ENSG00000164687	FABP5	fatty acid binding protein 5	0.248545576160827	0.262676365798697	0.304926875021209	0.225113960009994	0.105-0.479	0.000111918460243666	0.324664030336026	0.198-0.530	7.3705936884573e-06	0.654549947840776	0.424-1.008	0.054476	0.579106	NO	-	-	-	-
ENSG00000137501	SYTL2	synaptotagmin like 2	0.0105306899028439	0.469138718443794	0.477416877368943	0.236332023458666	0.110-0.503	0.000184624917640384	0.343255087978629	0.209-0.562	2.16914087324417e-05	0.648258230851346	0.416-1.008	0.0547551	0.579106	YES	non adaptive	maintained	-	-
ENSG00000162873	KLHDC8A	kelch domain containing 8A	0.00335797548831362	0.301571477953998	0.339125564892302	0.239946119704124	0.112-0.512	0.000226629092642766	0.350643006412275	0.213-0.576	3.60876675982995e-05	0.644245998585052	0.411-1.009	0.0550558	0.579106	YES	adaptive	-	X	-
ENSG00000189334	S100A14	S100 calcium binding protein A14	0.00740623513787142	0.295599367042399	0.373575211964174	0.230719059543422	0.108-0.492	0.000150832060487756	0.356938466459254	0.216-0.587	5.2177031655548e-05	1.54567350859701	0.986-2.421	0.0573383	0.579313	YES	adaptive	lost	X	-
ENSG00000121851	POLR3GL	RNA polymerase III subunit G like	0.00349207151071362	0.281419352042026	0.345628791609085	0.234076354856979	0.109-0.498	0.000167859964131391	0.355352860830565	0.216-0.584	4.53231994137163e-05	1.55233405251311	0.984-2.448	0.0584918	0.579313	YES	-	lost	X	-
ENSG00000153029	MR1	major histocompatibility complex, class I-related	0.0119124341204325	0.613387187922206	0.503831180047163	0.227275817024834	0.106-0.484	0.000125945023459319	0.35484324457803	0.215-0.583	4.40545150156063e-05	1.53843312387624	0.982-2.409	0.0598105	0.579313	YES	adaptive	-	-	-
ENSG00000169347	GP2	glycoprotein 2	0.0193698678081982	0.221151949288644	0.316033514556917	0.2465643653416	0.115-0.524	0.000280224254803897	0.323013942778906	0.197-0.527	6.50051301304858e-06	0.656409971712979	0.422-1.018	0.0604365	0.579313	YES	-	maintained	-	-
ENSG00000105639	JAK3	Janus kinase 3	0.0180108204362689	0.638685367602395	0.470257091883559	0.239533265210541	0.112-0.511	0.000224262216260257	0.339177909168339	0.206-0.556	1.84568307657869e-05	0.656654093814725	0.422-1.020	0.0612521	0.579313	YES	adaptive	lost	-	-
ENSG00000071575	TRIB2	tribbles pseudokinase 2	0.113249247778349	0.249857456644327	0.333130160155657	0.235003166264897	0.110-0.501	0.000177875206443336	0.326727263176784	0.199-0.534	8.68454043779537e-06	0.665084300515111	0.431-1.024	0.0644371	0.579313	YES	non adaptive	maintained	-	-
ENSG00000123836	PFKFB2	6-phosphofructo-2-kinase/fructose-2,6-biphosphatase 2	0.130783140638443	0.22688972748032	0.281664008310349	0.228942421875278	0.107-0.489	0.000141570559392814	0.334645508219758	0.204-0.548	1.3983122950802e-05	1.50442719681424	0.975-2.321	0.0648784	0.579313	YES	non adaptive	maintained	-	-
ENSG00000123983	ACSL3	acyl-CoA synthetase long chain family member 3	0.0413396878941745	0.556903258283002	0.400622205090128	0.231546774912775	0.108-0.493	0.000149901872115468	0.33791329513662	0.206-0.553	1.59834300066215e-05	1.50612372941102	0.971-2.335	0.0674219	0.579313	YES	-	maintained	X	-
ENSG00000081248	CACNA1S	calcium voltage-gated channel subunit alpha1 S	0.36902015599556	0.407712968665479	0.374265644209956	0.224362486428004	0.105-0.478	0.000111640041374826	0.324556398987144	0.198-0.531	7.52337930239337e-06	1.4968001170202	0.970-2.307	0.0679241	0.579313	YES	-	lost	-	-
ENSG00000149926	FAM57B	family with sequence similarity 57 member B	0.0012476951541659	0.490569408583783	0.465902963047286	0.253111296295162	0.118-0.542	0.000412357333045631	0.342874634546831	0.209-0.562	2.25312550913003e-05	0.654320875663084	0.414-1.032	0.0683685	0.579313	NO	-	-	X	X
ENSG00000155849	ELMO1	engulfment and cell motility 1	0.00151690573773833	0.267902166086613	0.333461313297884	0.252065278738042	0.117-0.538	0.000376082836720282	0.339345373738133	0.207-0.555	1.72862154080916e-05	0.656952757653259	0.417-1.034	0.0695231	0.579313	YES	non adaptive	maintained	X	X
ENSG00000135899	SP110	SP110 nuclear body protein	0.035550469617088	0.79812782844601	0.579092189197291	0.240080746230837	0.112-0.512	0.000228137619796667	0.33383349950059	0.203-0.546	1.31944906252272e-05	0.669520747015871	0.433-1.034	0.0705356	0.579313	YES	non adaptive	-	-	-
ENSG00000109906	ZBTB16	zinc finger and BTB domain containing 16	0.0685047287009086	0.0593606265929457	0.120153956539222	0.236772179435276	0.111-0.504	0.000187426302191086	0.327770967681011	0.200-0.536	8.85070508006317e-06	1.49109631421075	0.966-2.299	0.0706048	0.579313	YES	adaptive	-	-	-
ENSG00000156463	SH3RF2	SH3 domain containing ring finger 2	2.74904461555758e-05	0.824317085155897	0.468868179282796	0.245819283818292	0.115-0.523	0.000278424105517653	0.375285669021883	0.225-0.623	0.000157956985177513	1.58581651850706	0.961-2.615	0.0709198	0.579313	NO	-	-	X	X
ENSG00000164484	TMEM200A	transmembrane protein 200A	0.00371713979154675	0.55535834317272	0.465884341594224	0.249773423524996	0.116-0.534	0.000356937699795325	0.34074736159706	0.207-0.559	2.02914270206299e-05	0.657462214801343	0.416-1.038	0.072365	0.579313	YES	-	-	X	X
ENSG00000100906	NFKBIA	NFKB inhibitor alpha	0.134111352723992	0.778729982700749	0.584572360167993	0.2322390332379	0.108-0.494	0.000156051824410356	0.328499322837258	0.200-0.537	9.19194662572844e-06	1.49314555049471	0.964-2.312	0.0724792	0.579313	YES	-	lost	-	-
ENSG00000163631	ALB	albumin	0.0267311533505258	0.917508778904414	0.564883726381177	0.231509813765304	0.108-0.492	0.000143617075184587	0.34009421787806	0.208-0.555	1.69595643938566e-05	0.67064609246186	0.431-1.041	0.0750248	0.579313	YES	non adaptive	maintained	-	-
ENSG00000153292	ADGRF1	adhesion G protein-coupled receptor F1	0.0461204003912702	0.0915944371611841	0.18159137014359	0.235905274268913	0.110-0.502	0.000184681299862161	0.335499916620008	0.204-0.549	1.41097798008136e-05	1.48494511368252	0.960-2.294	0.0750364	0.579313	YES	non adaptive	maintained	-	-
ENSG00000127561	SYNGR3	synaptogyrin 3	0.000231222603628289	0.390601892098911	0.421620014907456	0.242928969613922	0.113-0.518	0.000255487942962144	0.367368295944602	0.221-0.608	0.000102712207433797	0.648524601445165	0.402-1.045	0.0754271	0.579313	YES	adaptive	lost	X	X
ENSG00000196139	AKR1C3	aldo-keto reductase family 1 member C3	0.000358560464185365	0.834213263561118	0.514783665507578	0.252051885295531	0.117-0.539	0.000387995951917668	0.352179804590174	0.214-0.579	3.97305936517635e-05	0.654662952571866	0.410-1.044	0.0754739	0.579313	YES	adaptive	maintained	X	X
ENSG00000159921	GNE	glucosamine (UDP-N-acetyl)-2-epimerase/N-acetylmannosamine kinase	0.000575263857993558	0.987553806392056	0.481205996487019	0.241203190807858	0.113-0.513	0.000228434638806748	0.358639906133273	0.217-0.591	5.76612799868481e-05	1.51901226365533	0.953-2.419	0.0782571	0.592667	YES	non adaptive	-	X	X
ENSG00000134765	DSC1	desmocollin 1	0.122120563372401	0.584332505449436	0.443603200105088	0.236495131355813	0.111-0.503	0.000181241868959747	0.322480723164628	0.197-0.527	6.57754390373112e-06	1.46735811773055	0.950-2.264	0.0833849	0.623192	NO	-	-	-	-
ENSG00000105976	MET	MET proto-oncogene, receptor tyrosine kinase	0.141957997038798	0.986212661579337	0.517302120443293	0.229869219397214	0.107-0.490	0.000142636977306769	0.332950741998632	0.203-0.544	1.2049560571093e-05	1.4595193596534	0.946-2.250	0.087059	0.629253	YES	-	maintained	-	-
ENSG00000213889	PPM1N	protein phosphatase, Mg2+/Mn2+ dependent 1N (putative)	0.0358413279624475	0.491735046127151	0.469552334040515	0.230420307313832	0.108-0.491	0.000144369170651427	0.345047950525153	0.210-0.565	2.49336979688865e-05	0.680829501862006	0.438-1.058	0.0875193	0.629253	YES	adaptive	-	X	-
ENSG00000176153	GPX2	glutathione peroxidase 2	0.018437848736451	0.696346002929669	0.495955212470391	0.234262194485927	0.109-0.499	0.000174760354404035	0.347495824105906	0.211-0.570	3.01972164294638e-05	1.45705032244508	0.934-2.272	0.0969153	0.688099	YES	adaptive	lost	X	-
ENSG00000127472	PLA2G5	phospholipase A2 group V	0.0200151687113437	0.10968289894919	0.200159771342325	0.234573895341622	0.109-0.501	0.000181155210340681	0.348833365130946	0.212-0.573	3.39495904985228e-05	1.44621823202175	0.929-2.251	0.102247	0.714286	YES	non adaptive	-	-	-
ENSG00000069424	KCNAB2	potassium voltage-gated channel subfamily A regulatory beta subunit 2	0.00288826499847805	0.327073428435936	0.379314200102178	0.242215935657068	0.113-0.517	0.000253944492041826	0.35242942372436	0.213-0.580	4.30388410778703e-05	0.686818821342243	0.437-1.079	0.103372	0.714286	NO	-	-	X	X
ENSG00000140297	GCNT3	glucosaminyl (N-acetyl) transferase 3, mucin type	0.0251447183216116	0.119309236125323	0.1920690535638	0.240713876131779	0.112-0.513	0.000230427124656294	0.336957240132943	0.205-0.552	1.56456002017678e-05	1.4434354766382	0.925-2.251	0.105734	0.714286	NO	-	-	-	-
ENSG00000084636	COL16A1	collagen type XVI alpha 1 chain	0.00635897090951731	0.631464251811145	0.511128836283996	0.236145522031212	0.110-0.504	0.000192635905564424	0.355159822136428	0.215-0.586	5.17579119443574e-05	0.690831409562288	0.439-1.085	0.108719	0.714286	YES	-	maintained	X	-
ENSG00000186998	EMID1	EMI domain containing 1	0.00856950883078433	0.273838112615823	0.353074029953642	0.237144758431054	0.111-0.505	0.000191674983784407	0.34751048135568	0.211-0.570	2.92302930863069e-05	1.43959652627437	0.920-2.251	0.110185	0.714286	YES	non adaptive	maintained	X	-
ENSG00000100196	KDELR3	KDEL endoplasmic reticulum protein retention receptor 3	0.0426223056973416	0.559320409173747	0.477606570815368	0.227966424493025	0.106-0.486	0.000133893988436135	0.350163796450181	0.212-0.576	3.59771200454139e-05	1.43577808021118	0.920-2.240	0.111152	0.714286	NO	-	-	-	-
ENSG00000203952	CCDC160	coiled-coil domain containing 160	0.0418517886465445	0.300514992531371	0.350025057878023	0.23302376689246	0.109-0.496	0.000160240572985158	0.341026434125293	0.208-0.558	1.94074147118357e-05	0.700955866415156	0.452-1.085	0.111352	0.714286	YES	non adaptive	lost	-	-
ENSG00000116661	FBXO2	F-box protein 2	0.0567552050775225	0.444048460983591	0.393847168652533	0.234830687281427	0.109-0.501	0.000180865110478832	0.339554986528494	0.207-0.556	1.88904071859325e-05	0.699862922454486	0.450-1.086	0.111619	0.714286	YES	adaptive	-	-	-
ENSG00000100170	SLC5A1	solute carrier family 5 member 1	0.0785823849630101	0.878596880902685	0.535209730256259	0.237380514331769	0.111-0.504	0.000188023748992142	0.328162072133328	0.200-0.536	8.74086711759122e-06	0.702608484828421	0.454-1.085	0.111922	0.714286	YES	non adaptive	maintained	-	-
ENSG00000079385	CEACAM1	carcinoembryonic antigen related cell adhesion molecule 1	0.0136935777672353	0.343959383732572	0.375518010206898	0.239558477537377	0.112-0.511	0.000219061582895474	0.34338926802725	0.209-0.563	2.33560206228016e-05	1.4270011869311	0.913-2.230	0.11855	0.735153	NO	-	-	X	-
ENSG00000105255	FSD1	fibronectin type III and SPRY domain containing 1	0.204388513782166	0.339920623614768	0.392899408718529	0.235285469585568	0.110-0.501	0.00018191982233648	0.327770727750756	0.200-0.536	9.26286670587141e-06	0.71153227524216	0.462-1.094	0.121727	0.735153	YES	adaptive	-	-	-
ENSG00000151503	NCAPD3	non-SMC condensin II complex subunit D3	0.000558197348702105	0.492425492236529	0.435078551505069	0.248686323209542	0.116-0.531	0.000324537260289112	0.349242442350292	0.212-0.573	3.27702956385777e-05	1.43741556747266	0.905-2.282	0.124199	0.735153	YES	non adaptive	maintained	X	X
ENSG00000139220	PPFIA2	PTPRF interacting protein alpha 2	0.00317174772296336	0.545939531730122	0.496875412020366	0.24683029177574	0.115-0.526	0.000295955758505463	0.341419970218612	0.208-0.559	1.95619040823786e-05	0.700830017853524	0.445-1.103	0.124849	0.735153	YES	non adaptive	maintained	X	X
ENSG00000134531	EMP1	epithelial membrane protein 1	0.0420802915364523	0.17722863769864	0.259569581867839	0.232804546807329	0.109-0.494	0.000151165517661483	0.33778392127161	0.206-0.552	1.48770070686914e-05	1.40772302480126	0.908-2.180	0.125525	0.735153	YES	non adaptive	maintained	X	-
ENSG00000183186	C2CD4C	C2 calcium dependent domain containing 4C	0.0250343091415177	0.410113279185373	0.401947936106436	0.233605349847256	0.109-0.497	0.000165105158948844	0.34549422320148	0.210-0.567	2.62744477049905e-05	0.707359870532885	0.452-1.105	0.12891	0.735153	YES	adaptive	-	X	-
ENSG00000203685	STUM	stum, mechanosensory transduction mediator homolog	0.581821683835984	0.595871385882876	0.496565332138756	0.231322892914894	0.108-0.493	0.00015349388308178	0.321558201556881	0.196-0.527	6.8283212777563e-06	0.716094912546778	0.465-1.101	0.128912	0.735153	NO	-	-	-	-
ENSG00000009765	IYD	iodotyrosine deiodinase	0.122155645588596	0.671789977670683	0.490361317421452	0.233919570034812	0.109-0.497	0.000163695317888488	0.330632949580642	0.202-0.540	1.01752810396508e-05	1.39811700104147	0.906-2.155	0.129315	0.735153	YES	non adaptive	-	-	-
ENSG00000103316	CRYM	crystallin mu	0.500873855423945	0.744304770540549	0.485009774185382	0.227500769888127	0.106-0.484	0.000123685447681207	0.322905820092639	0.197-0.528	6.70878944532978e-06	0.716211365701597	0.464-1.103	0.129917	0.735153	YES	non adaptive	-	-	-
ENSG00000105810	CDK6	cyclin dependent kinase 6	0.00183218135516983	0.244490828949076	0.286691798182183	0.250775977311352	0.117-0.535	0.000354592269618201	0.337810717903571	0.206-0.552	1.54609925488279e-05	1.4173975922677	0.899-2.234	0.133017	0.735153	YES	non adaptive	maintained	X	X
ENSG00000152766	ANKRD22	ankyrin repeat domain 22	0.00332323513790034	0.313292651535596	0.373961278537816	0.245721278357512	0.114-0.525	0.000300117760727377	0.347476702659385	0.211-0.571	3.17954580054087e-05	1.41268126548649	0.898-2.219	0.134104	0.735153	YES	non adaptive	-	X	X
ENSG00000133561	GIMAP6	GTPase, IMAP family member 6	0.0344448879604635	0.471134300900678	0.433983722041981	0.239849336852407	0.112-0.511	0.000218865598762778	0.33602287647373	0.205-0.550	1.45344482149622e-05	0.713759292540755	0.458-1.110	0.135156	0.735153	YES	adaptive	-	-	-
ENSG00000177301	KCNA2	potassium voltage-gated channel subfamily A member 2	0.016715387226763	0.543467480144714	0.463250312217976	0.236084615950303	0.111-0.501	0.000175356637789722	0.3409026252932	0.208-0.557	1.82314681529097e-05	1.39869719914586	0.900-2.172	0.135306	0.735153	YES	adaptive	-	X	-
ENSG00000106070	GRB10	growth factor receptor bound protein 10	0.0519382125435591	0.551422067194516	0.428143391754024	0.237862059560621	0.111-0.506	0.000195548711841797	0.333329661849843	0.203-0.545	1.21383070424803e-05	0.717385230205564	0.463-1.110	0.136461	0.735153	YES	adaptive	-	-	-
ENSG00000105549	THEG	theg spermatid protein	0.0130211229438912	0.360722536454771	0.403828927636477	0.236576343378255	0.110-0.505	0.000194874151630258	0.349317444755144	0.212-0.575	3.55800997814395e-05	0.714215547480508	0.458-1.113	0.137194	0.735153	YES	adaptive	maintained	X	-
ENSG00000273540	AGBL1	ATP/GTP binding protein like 1	0.385437102502923	0.983992304677242	0.511749443141899	0.226994816060245	0.106-0.484	0.000124568322136419	0.329718052495881	0.201-0.539	9.8332496807295e-06	1.38920928486299	0.896-2.152	0.141135	0.748053	NO	-	-	-	-
ENSG00000155846	PPARGC1B	PPARG coactivator 1 beta	0.255716409042377	0.944967689042712	0.501519479475157	0.238384363618402	0.111-0.509	0.000211970532627458	0.324444316525133	0.197-0.531	8.13932619743378e-06	0.722284488237654	0.467-1.115	0.142236	0.748053	YES	adaptive	-	-	-
ENSG00000142583	SLC2A5	solute carrier family 2 member 5	0.00129645013633406	0.485917540944938	0.482206355093281	0.235548377776248	0.110-0.501	0.000176669586835946	0.361893367124165	0.218-0.600	8.20080653763037e-05	1.40941168132489	0.885-2.243	0.147825	0.770317	YES	non adaptive	maintained	X	X
ENSG00000100867	DHRS2	dehydrogenase/reductase 2	0.0395922447205769	0.337209397827133	0.388196750631563	0.234437079757515	0.110-0.499	0.000168407698275816	0.340867297886944	0.208-0.558	1.90986588817735e-05	0.722922492190433	0.464-1.125	0.150853	0.772266	NO	-	-	X	-
ENSG00000125845	BMP2	bone morphogenetic protein 2	0.555614694155649	0.86163972320541	0.50663247050182	0.227833134127187	0.106-0.485	0.000126879091243962	0.324419273459151	0.198-0.530	7.33655804433529e-06	1.36953810850133	0.889-2.109	0.153486	0.772266	YES	adaptive	maintained	-	-
ENSG00000144550	CPNE9	copine family member 9	0.0157549677369704	0.639806608679922	0.457179540839613	0.242547684692478	0.113-0.517	0.00025187745260526	0.339267186068936	0.206-0.556	1.82834333824031e-05	0.723132465905193	0.463-1.128	0.153638	0.772266	YES	adaptive	lost	X	X
ENSG00000231738	TSPAN19	tetraspanin 19	0.157660446394971	0.824336126581228	0.604890459134354	0.234616791490651	0.110-0.499	0.000167298727389441	0.329675856401426	0.201-0.538	9.48986974139562e-06	0.732145276988206	0.474-1.130	0.159863	0.786628	YES	-	maintained	-	-
ENSG00000154274	C4orf19	chromosome 4 open reading frame 19	0.09744101678732	0.133547187912041	0.217104729208914	0.233897510608284	0.109-0.498	0.000170705561042845	0.337974641032955	0.206-0.553	1.67469508350842e-05	1.3655529585594	0.883-2.110	0.160683	0.786628	NO	-	-	-	-
ENSG00000211452	DIO1	iodothyronine deiodinase 1	0.16339110423198	0.851975479006467	0.519508719809287	0.233622548944118	0.109-0.497	0.000162633727620778	0.331282738075063	0.202-0.541	1.0682971547858e-05	0.734119686324489	0.476-1.131	0.161275	0.786628	YES	adaptive	-	-	-
ENSG00000135678	CPM	carboxypeptidase M	0.742449810770475	0.306883081368843	0.352306509066442	0.243697192652352	0.114-0.518	0.000250596951009496	0.302276010906381	0.182-0.501	3.60835680060916e-06	0.729495863463991	0.468-1.135	0.162231	0.786628	NO	-	-	X	-
ENSG00000137699	TRIM29	tripartite motif containing 29	0.0120432417990599	0.170711907556694	0.277072574087651	0.23784182702157	0.111-0.507	0.000200470112297802	0.346870402729799	0.211-0.570	2.94437103419925e-05	1.37596076683675	0.878-2.155	0.163419	0.786628	YES	-	-	X	-
ENSG00000174080	CTSF	cathepsin F	0.0645199075941104	0.454228018146998	0.493218299592712	0.239363068480231	0.111-0.511	0.000226326489187522	0.338352802947715	0.206-0.555	1.79616471519633e-05	1.35651761672647	0.877-2.096	0.170017	0.803407	YES	non adaptive	-	-	-
ENSG00000140968	IRF8	interferon regulatory factor 8	0.0221302151117183	0.807351443900005	0.548373172604407	0.243808095136839	0.114-0.521	0.000270047329982181	0.337284383097874	0.205-0.552	1.62666160404525e-05	0.736093745130679	0.473-1.143	0.172788	0.803407	YES	adaptive	-	X	X
ENSG00000170915	PAQR8	progestin and adipoQ receptor family member 8	0.437620550931442	0.855457393541098	0.521302850669723	0.231618280627476	0.108-0.492	0.000147045557353114	0.32336497202312	0.197-0.528	6.89797370897975e-06	1.34889310034346	0.876-2.075	0.173384	0.803407	YES	-	lost	-	-
ENSG00000215018	COL28A1	collagen type XXVIII alpha 1 chain	0.288674184827634	0.264777486227225	0.329888613955887	0.231724511419172	0.108-0.494	0.000154604162838467	0.331814437873621	0.202-0.543	1.14727499625221e-05	0.743080025135933	0.483-1.142	0.176001	0.803407	YES	adaptive	-	-	-
ENSG00000128253	RFPL2	ret finger protein like 2	0.0704942674035051	0.208045202350276	0.259716857693073	0.239074947732774	0.112-0.509	0.000210034067745766	0.33263293370195	0.203-0.544	1.19274333197625e-05	1.34814076274484	0.872-2.083	0.178731	0.803407	YES	non adaptive	maintained	X	X
ENSG00000139970	RTN1	reticulon 1	0.260956127988212	0.714173632651299	0.522595962750123	0.231897311067161	0.108-0.494	0.000153345346290299	0.331602448894767	0.202-0.542	1.10689030230458e-05	0.744655725413166	0.484-1.145	0.179272	0.803407	YES	non adaptive	maintained	-	-
ENSG00000052850	ALX4	ALX homeobox 4	0.00700819021313637	0.85747927942001	0.518174593928512	0.246390815332665	0.115-0.527	0.000308298081686999	0.34150374777681	0.208-0.560	2.16206273712781e-05	0.735030707883086	0.467-1.154	0.181731	0.803407	YES	non adaptive	maintained	X	X
ENSG00000138166	DUSP5	dual specificity phosphatase 5	0.104200840539977	0.329531216249501	0.380970303676112	0.236948927942125	0.111-0.503	0.000179382419311453	0.32761311390592	0.200-0.534	8.14672422167844e-06	1.3408208827178	0.869-2.067	0.184394	0.803407	YES	non adaptive	-	-	-
ENSG00000147251	DOCK11	dedicator of cytokinesis 11	0.0633691856971036	0.322727390630041	0.393305570397697	0.245321531214104	0.114-0.524	0.000294072305673187	0.32986551012919	0.201-0.540	1.06158301574103e-05	0.744757128436029	0.481-1.150	0.184563	0.803407	YES	non adaptive	-	-	X
ENSG00000138764	CCNG2	cyclin G2	0.290524863878764	0.994597152558457	0.584850374325679	0.232137181459686	0.109-0.494	0.000151010298494293	0.328848933650562	0.201-0.537	9.08617494306476e-06	0.748626622127632	0.486-1.152	0.188706	0.803407	YES	non adaptive	maintained	-	-
ENSG00000174099	MSRB3	methionine sulfoxide reductase B3	0.134510920940139	0.180916821238867	0.27258181888054	0.232472564840609	0.109-0.494	0.000150722685930287	0.333291030750104	0.204-0.544	1.14784683101292e-05	1.33457952469455	0.865-2.057	0.19147	0.803407	YES	adaptive	-	-	-
ENSG00000157734	SNX22	sorting nexin 22	0.061488937771055	0.130971554867855	0.219576100198678	0.238952488221154	0.112-0.509	0.000209234925451841	0.334598798297699	0.204-0.547	1.32444478035018e-05	0.749196883399172	0.484-1.159	0.19489	0.803407	YES	-	maintained	-	-
ENSG00000178038	ALS2CL	ALS2 C-terminal like	0.0232335353791464	0.905847662732622	0.542983838897356	0.238890873242548	0.112-0.509	0.000210359639606648	0.341291715933067	0.208-0.559	2.07537284026703e-05	0.748225639155494	0.482-1.160	0.195477	0.803407	YES	adaptive	-	X	-
ENSG00000181409	AATK	apoptosis associated tyrosine kinase	0.00512288991957255	0.130719515281338	0.210467424699164	0.241198914407222	0.112-0.515	0.000240159973519636	0.348959311149398	0.211-0.575	3.667331743637e-05	0.74263741167965	0.472-1.166	0.196937	0.803407	NO	-	-	X	X
ENSG00000157483	MYO1E	myosin IE	0.42146014965141	0.823076607117064	0.547309626477475	0.227947164201079	0.106-0.486	0.000131364075580437	0.332987049178841	0.203-0.544	1.18712467717605e-05	0.754937784745755	0.490-1.162	0.201488	0.803407	YES	non adaptive	maintained	-	X
ENSG00000169429	CXCL8	C-X-C motif chemokine ligand 8	0.0208406731092067	0.559782852223894	0.479827909111831	0.241712837541679	0.113-0.515	0.000236915937218396	0.337745469430689	0.206-0.553	1.60534837624237e-05	1.33387738874221	0.856-2.077	0.202384	0.803407	NO	-	-	X	-
ENSG00000101974	ATP11C	ATPase phospholipid transporting 11C	0.172277304353748	0.103133071782377	0.180986355307636	0.239093209657516	0.112-0.508	0.000205349012209696	0.325301255369265	0.198-0.532	7.72178431378668e-06	1.32405052381825	0.859-2.039	0.20307	0.803407	NO	-	-	-	-
ENSG00000132563	REEP2	receptor accessory protein 2	0.293833611276209	0.255267290036917	0.310867569984904	0.236993611561838	0.110-0.506	0.000201858164081546	0.329326758557045	0.200-0.539	1.05819079194469e-05	0.755357317620315	0.490-1.164	0.203607	0.803407	YES	non adaptive	maintained	-	-
ENSG00000166432	ZMAT1	zinc finger matrin-type 1	0.00612074447815991	0.184299129096883	0.309454545621888	0.238238436104346	0.111-0.507	0.000204527161962476	0.350751404278491	0.212-0.578	4.09606933305983e-05	0.74754993149639	0.476-1.171	0.204474	0.803407	NO	-	-	X	-
ENSG00000064393	HIPK2	homeodomain interacting protein kinase 2	0.0502861317359726	0.131108493201371	0.221681084033539	0.24123608698802	0.112-0.515	0.000240202489812017	0.335834244372705	0.204-0.550	1.49585395387781e-05	1.32541217083872	0.857-2.049	0.205342	0.803407	YES	non adaptive	-	-	-
ENSG00000197444	OGDHL	oxoglutarate dehydrogenase like	0.170397801747083	0.602807346971142	0.50652791938468	0.230585206732594	0.108-0.491	0.000146733387298648	0.338740171440651	0.206-0.555	1.73472967006981e-05	1.32336485685002	0.857-2.042	0.205756	0.803407	NO	-	-	-	-
ENSG00000177398	UMODL1	uromodulin like 1	0.108794191038506	0.428568328636948	0.428740498571276	0.239484180588754	0.112-0.508	0.000202674059026813	0.325981161579427	0.199-0.532	7.63655095938049e-06	0.755782075139914	0.489-1.167	0.207381	0.803407	YES	non adaptive	-	-	-
ENSG00000146216	TTBK1	tau tubulin kinase 1	0.110257654011554	0.188337032777521	0.289967273012116	0.243440035063304	0.113-0.521	0.000279211422261732	0.331661627311252	0.202-0.543	1.23178676776098e-05	0.754665817179836	0.487-1.169	0.20747	0.803407	YES	adaptive	maintained	-	-
ENSG00000171346	KRT15	keratin 15	0.0019236772241692	0.221332061434829	0.320871618579713	0.241865243455284	0.113-0.516	0.00024262086554393	0.352638483349234	0.213-0.582	4.72259330967728e-05	1.34915880726599	0.846-2.150	0.207952	0.803407	YES	non adaptive	-	X	X
ENSG00000074527	NTN4	netrin 4	0.309790312975404	0.0928065294205671	0.183410663161181	0.229611215194171	0.107-0.490	0.000143299114403667	0.335983520893083	0.205-0.550	1.4659676821665e-05	1.32196674904896	0.855-2.041	0.208302	0.803407	YES	-	maintained	-	-
ENSG00000106560	GIMAP2	GTPase, IMAP family member 2	0.00651110331629212	0.480945559631364	0.488353634687529	0.250293099396731	0.116-0.536	0.000367818543518919	0.334754133047373	0.204-0.547	1.33187896443686e-05	0.75047562184681	0.479-1.174	0.209338	0.803407	YES	adaptive	maintained	X	X
ENSG00000069122	ADGRF5	adhesion G protein-coupled receptor F5	0.0416658764358699	0.0904079781634172	0.167757156364524	0.2459427918177	0.115-0.525	0.000290280569512385	0.327988721435799	0.200-0.536	8.93128897779612e-06	0.755824463576421	0.486-1.173	0.212225	0.803486	YES	non adaptive	maintained	-	X
ENSG00000131477	RAMP2	receptor activity modifying protein 2	0.015490813029278	0.903343122694315	0.53573330722825	0.242633677203288	0.113-0.518	0.000253942480235907	0.340548630725721	0.207-0.558	2.01361928121032e-05	0.752871597879149	0.481-1.177	0.213579	0.803486	YES	adaptive	-	X	X
ENSG00000103269	RHBDL1	rhomboid like 1	0.0410234395565701	0.993493973541428	0.566310938621984	0.235920252262219	0.110-0.502	0.000180075176623598	0.340296954786817	0.207-0.557	1.88761164340509e-05	0.758834081997905	0.491-1.172	0.213603	0.803486	NO	-	-	-	-
ENSG00000006788	MYH13	myosin heavy chain 13	0.548278323624929	0.0699532885204128	0.140434398338667	0.237502575806202	0.111-0.506	0.000195377879335068	0.31918103331625	0.194-0.523	6.17680539113905e-06	0.760868936841247	0.493-1.172	0.215876	0.806694	YES	-	maintained	-	-
ENSG00000139211	AMIGO2	adhesion molecule with Ig like domain 2	0.00136570306243966	0.194381597934634	0.291122574862117	0.25525416710559	0.118-0.550	0.000491452367343354	0.338437699276433	0.206-0.554	1.74744813619998e-05	0.748815024102133	0.472-1.186	0.217818	0.80863	YES	adaptive	maintained	X	X
ENSG00000174640	SLCO2A1	solute carrier organic anion transporter family member 2A1	0.141682839728814	0.0928317282403092	0.176140609397284	0.243576450323379	0.114-0.520	0.000262608174821301	0.324920169021052	0.198-0.532	7.94739231615816e-06	0.760490808615667	0.490-1.178	0.220163	0.812031	YES	non adaptive	maintained	-	-
ENSG00000122756	CNTFR	ciliary neurotrophic factor receptor	0.0852286986278918	0.522997851271487	0.477961216864624	0.23585915663645	0.111-0.500	0.000170676232990704	0.331811557777319	0.203-0.541	1.02546690611728e-05	1.31091385939343	0.847-2.028	0.223986	0.820423	NO	-	-	-	-
ENSG00000166819	PLIN1	perilipin 1	0.00209575199442402	0.511711342639447	0.484670642903657	0.241495422169388	0.113-0.514	0.000230930428743892	0.348878856385656	0.211-0.574	3.52414906188525e-05	0.75482858977312	0.478-1.190	0.226298	0.820423	YES	adaptive	lost	X	X
ENSG00000113790	EHHADH	enoyl-CoA hydratase and 3-hydroxyacyl CoA dehydrogenase	0.00528884989729594	0.293795440420767	0.367304863630283	0.245571155337226	0.114-0.525	0.000295823928446059	0.342371628505683	0.208-0.562	2.28480240661209e-05	1.31670891370209	0.842-2.058	0.227507	0.820423	NO	-	-	X	X
ENSG00000119950	MXI1	MAX interactor 1, dimerization protein	0.0503225298187465	0.855235640276379	0.538538252182733	0.238199142374291	0.111-0.508	0.00020522728320889	0.338719711223839	0.206-0.555	1.76719670274943e-05	1.31062963369346	0.844-2.035	0.228216	0.820423	YES	non adaptive	maintained	-	-
ENSG00000144406	UNC80	unc-80 homolog, NALCN channel complex subunit	0.838969984101269	0.876989389197677	0.557159345180454	0.225478767143863	0.105-0.481	0.00011762459020079	0.327506895130241	0.200-0.535	8.45750902328246e-06	0.769401967983017	0.500-1.183	0.232951	0.829392	NO	-	-	-	X
ENSG00000143217	NECTIN4	nectin cell adhesion molecule 4	0.5193212405974	0.0701162594375096	0.156970287090304	0.227894732929623	0.106-0.486	0.000133681864470178	0.333824814042916	0.203-0.546	1.2692924741944e-05	0.770793906894405	0.501-1.184	0.235285	0.830075	YES	non adaptive	-	-	-
ENSG00000135426	TESPA1	thymocyte expressed, positive selection associated 1	0.291416756371091	0.4396432730129	0.442940430852588	0.233722274172221	0.109-0.498	0.000168250649925132	0.332265805025967	0.202-0.543	1.17614311419664e-05	0.771428743093277	0.501-1.187	0.238049	0.834639	YES	non adaptive	maintained	-	-
ENSG00000181634	TNFSF15	TNF superfamily member 15	0.249754070164797	0.342550705185573	0.35603128347225	0.240152985707107	0.112-0.511	0.00022082651704795	0.324128230726896	0.197-0.530	7.65461001243569e-06	1.29549996061902	0.840-1.997	0.241032	0.839915	YES	-	maintained	-	-
ENSG00000085741	WNT11	Wnt family member 11	0.064231804730142	0.345077687289218	0.385282353049521	0.235652559441477	0.110-0.502	0.000186042973813323	0.341997979807439	0.208-0.561	2.29155188573186e-05	0.771521453800845	0.497-1.196	0.246995	0.8503	YES	adaptive	lost	-	-
ENSG00000165966	PDZRN4	PDZ domain containing ring finger 4	0.0249897888484861	0.311772142212228	0.362342357092779	0.235902349889039	0.110-0.501	0.00017612688583596	0.341449729423367	0.208-0.559	2.01524593020347e-05	1.29771639146308	0.834-2.018	0.24735	0.8503	YES	non adaptive	maintained	X	X
ENSG00000156587	UBE2L6	ubiquitin conjugating enzyme E2 L6	0.135354227306391	0.533735835047364	0.477601094903831	0.24009773673825	0.112-0.513	0.000230689521311374	0.332675597659035	0.203-0.545	1.25489286581492e-05	0.776025209822173	0.503-1.195	0.249908	0.8503	YES	adaptive	-	-	-
ENSG00000146674	IGFBP3	insulin like growth factor binding protein 3	0.00197723262057592	0.426331264853747	0.43303078494152	0.247072434666944	0.115-0.528	0.00031764468113296	0.34502771925495	0.209-0.567	2.79306908426647e-05	0.76160678141527	0.478-1.211	0.25	0.8503	YES	-	maintained	X	X
ENSG00000166159	LRTM2	leucine rich repeats and transmembrane domains 2	0.0555498689071621	0.0941678963486899	0.170782860852189	0.237108095035857	0.111-0.505	0.000195896491007286	0.339721396488301	0.207-0.557	1.91977943835404e-05	0.777356854862961	0.503-1.200	0.256373	0.85705	YES	adaptive	-	X	X
ENSG00000099937	SERPIND1	serpin family D member 1	0.204397202964477	0.244615146982459	0.336299816108259	0.238760165772243	0.111-0.509	0.000213786057241884	0.330837189600851	0.202-0.541	1.10503451386642e-05	1.28677596154078	0.831-1.990	0.257307	0.85705	NO	-	-	-	-
ENSG00000246705	H2AFJ	H2A histone family member J	0.721467957766378	0.601449485777327	0.483196916455286	0.234011525822835	0.109-0.497	0.000162994352203754	0.311699389342691	0.188-0.514	5.21679074265846e-06	0.777678800802172	0.501-1.205	0.26088	0.85705	YES	non adaptive	-	X	-
ENSG00000182179	UBA7	ubiquitin like modifier activating enzyme 7	0.120237542922126	0.519140887711632	0.48023050918165	0.237363332866264	0.111-0.506	0.000201335407515978	0.336280740386852	0.205-0.551	1.55193946459453e-05	0.781541866460266	0.507-1.204	0.263668	0.85705	NO	-	-	-	-
ENSG00000111341	MGP	matrix Gla protein	0.00704375735115825	0.920361979849874	0.566581098641412	0.25001375185422	0.116-0.537	0.000381511003689805	0.336920847690081	0.205-0.552	1.60797563768409e-05	0.770571915313885	0.487-1.217	0.263929	0.85705	YES	non adaptive	-	X	X
ENSG00000248329	APELA	apelin receptor early endogenous ligand	0.692848446953704	0.774001427253492	0.570209719665312	0.228532040332105	0.107-0.487	0.000134054425301029	0.329571697598026	0.201-0.538	9.65480753839966e-06	0.782203778398519	0.507-1.205	0.265595	0.85705	YES	non adaptive	maintained	-	X
ENSG00000187554	TLR5	toll like receptor 5	0.00847442678467991	0.806767331381503	0.527724942412824	0.242804606935828	0.113-0.518	0.000257000451021729	0.343085040218519	0.208-0.563	2.45397770378416e-05	1.29496106680411	0.819-2.045	0.267719	0.85705	NO	-	-	X	X
ENSG00000075290	WNT8B	Wnt family member 8B	0.857355189760281	0.276550559859683	0.346538798055228	0.231837121289999	0.108-0.493	0.000148167135983893	0.320437783403837	0.195-0.525	6.28908331763555e-06	0.782530973877517	0.506-1.207	0.268153	0.85705	NO	-	-	-	-
ENSG00000109205	ODAM	odontogenic, ameloblast associated	0.449038491831462	0.760599184376903	0.552100172367042	0.235716562231065	0.110-0.502	0.00017929043772377	0.325394159520673	0.198-0.532	7.89830159822787e-06	1.27574312482578	0.828-1.963	0.268582	0.85705	NO	-	-	-	-
ENSG00000197888	UGT2B17	UDP glucuronosyltransferase family 2 member B17	0.379570918646209	0.593386387432208	0.525815552718598	0.230774494541437	0.108-0.492	0.000151465309767699	0.335849914081308	0.204-0.550	1.48130661212619e-05	1.27506661040463	0.827-1.965	0.271006	0.859953	YES	adaptive	lost	-	-
ENSG00000148702	HABP2	hyaluronan binding protein 2	0.655550953009397	0.41985487858935	0.419492261418065	0.229146877213091	0.107-0.488	0.000138932719569894	0.330483615328939	0.202-0.540	1.03876952289661e-05	1.2700119606936	0.826-1.951	0.275578	0.865686	YES	adaptive	lost	-	-
ENSG00000144218	AFF3	AF4/FMR2 family member 3	0.00479319874557727	0.626302068680771	0.482143526618933	0.248725060931787	0.115-0.533	0.000353068929077276	0.337469732217157	0.205-0.553	1.63592364576062e-05	1.28238053244131	0.817-2.012	0.279528	0.865686	YES	non adaptive	maintained	X	X
ENSG00000142089	IFITM3	interferon induced transmembrane protein 3	0.418572162067736	0.598536289621193	0.484206939359961	0.236156297173465	0.110-0.504	0.000190805457542879	0.329226667253761	0.200-0.539	1.02286663249132e-05	0.789577788300517	0.513-1.214	0.281908	0.865686	YES	adaptive	lost	-	-
ENSG00000154358	OBSCN	obscurin, cytoskeletal calmodulin and titin-interacting RhoGEF	0.219600687560844	0.17932044044586	0.267638827030365	0.239534612119264	0.112-0.510	0.000216747888759284	0.327963979476886	0.200-0.536	9.22121690149695e-06	0.790127820576302	0.513-1.215	0.283578	0.865686	NO	-	-	-	-
ENSG00000154438	ASZ1	ankyrin repeat, SAM and basic leucine zipper domain containing 1	0.1697294693649	0.411948713591785	0.430195129702762	0.233229492069794	0.109-0.496	0.000161054029954947	0.336073654129842	0.205-0.550	1.44314211110658e-05	0.790458550588035	0.513-1.216	0.285445	0.865686	YES	non adaptive	maintained	-	-
ENSG00000079689	SCGN	secretagogin, EF-hand calcium binding protein	0.262489871827635	0.734765337345459	0.553589472436039	0.23599120883384	0.110-0.503	0.000186423343413598	0.332264240823684	0.202-0.543	1.17736734024542e-05	1.26384871851211	0.821-1.943	0.286036	0.865686	YES	adaptive	-	-	-
ENSG00000263155	MYZAP	myocardial zonula adherens protein	0.0909673371763771	0.0739951156097818	0.163436160767435	0.233031304383982	0.109-0.496	0.000159088860818735	0.340197287836019	0.207-0.557	1.90575800314012e-05	1.27015417330035	0.818-1.970	0.286082	0.865686	YES	adaptive	maintained	-	-
ENSG00000173702	MUC13	mucin 13, cell surface associated	0.194739737613939	0.980842894121201	0.549473047200564	0.231200646031972	0.108-0.493	0.000151261451222393	0.339306410873379	0.206-0.556	1.86049078912505e-05	0.789613458155922	0.511-1.218	0.286193	0.865686	YES	adaptive	-	-	-
ENSG00000155368	DBI	diazepam binding inhibitor, acyl-CoA binding protein	0.987880382212263	0.53767655332831	0.476455012853953	0.228755842551296	0.107-0.488	0.000138833804233254	0.327061890539165	0.199-0.535	8.76974279280559e-06	0.791479585189611	0.514-1.216	0.28653	0.865686	NO	-	-	-	-
ENSG00000124429	POF1B	POF1B actin binding protein	0.218109056997695	0.507316241117417	0.48157958797234	0.234461058546772	0.110-0.499	0.000171831679524188	0.334207705377358	0.204-0.546	1.29835140440426e-05	1.26376779376983	0.818-1.950	0.290516	0.873085	YES	adaptive	lost	-	-
ENSG00000026950	BTN3A1	butyrophilin subfamily 3 member A1	0.208303777950383	0.33295790596579	0.38828168935402	0.239529976905004	0.112-0.511	0.00021987856856256	0.329689923102557	0.201-0.539	1.02640447122695e-05	0.794676261413639	0.516-1.222	0.295472	0.883307	YES	non adaptive	maintained	-	-
ENSG00000143416	SELENBP1	selenium binding protein 1	0.0729661264687227	0.266380228275992	0.362582242794945	0.244773148968721	0.114-0.523	0.000283730717801506	0.328876751799577	0.201-0.538	9.56139852517941e-06	1.26167669312156	0.813-1.956	0.298946	0.884381	YES	non adaptive	-	-	-
ENSG00000012822	CALCOCO1	calcium binding and coiled-coil domain 1	0.14897465154048	0.537845132255683	0.484879866978284	0.235593383115587	0.110-0.502	0.00018607570422513	0.337936543358169	0.205-0.554	1.75385879460628e-05	0.797163499673914	0.517-1.228	0.304259	0.88989	YES	non adaptive	maintained	-	-
ENSG00000166741	NNMT	nicotinamide N-methyltransferase	0.277599590869558	0.91001646379817	0.555051770433203	0.23717325370848	0.111-0.505	0.000194736642347063	0.330046740868537	0.201-0.540	1.02738061320667e-05	0.797006733806172	0.515-1.231	0.306538	0.88989	YES	non adaptive	maintained	-	-
ENSG00000261341	LOC105372440	uncharacterized LOC105372440	0.193469825912416	0.643077156643976	0.521805152542734	0.238642223090031	0.112-0.508	0.000203329130009285	0.328647420469438	0.200-0.537	9.18636932166982e-06	0.799948797775326	0.519-1.231	0.310244	0.88989	YES	-	maintained	-	-
ENSG00000173482	PTPRM	protein tyrosine phosphatase receptor type M	0.14547389099919	0.0741714075906275	0.154876955328366	0.241198603191538	0.113-0.514	0.000235520235208155	0.328912156047514	0.201-0.538	9.58420737075699e-06	1.25053842655989	0.811-1.926	0.310542	0.88989	YES	non adaptive	maintained	-	-
ENSG00000171522	PTGER4	prostaglandin E receptor 4	0.337270130701443	0.275884685195457	0.351995458488115	0.23896684271186	0.112-0.509	0.000210652430282239	0.32592160714083	0.199-0.533	8.30669028207871e-06	1.25040771165533	0.811-1.926	0.310972	0.88989	YES	adaptive	-	-	-
ENSG00000024862	CCDC28A	coiled-coil domain containing 28A	0.0241797862191039	0.237412631690721	0.309427604143793	0.243507220451142	0.114-0.519	0.000260976320871686	0.334135570348047	0.204-0.546	1.27117461600092e-05	1.25909088774823	0.805-1.967	0.311775	0.88989	YES	adaptive	maintained	X	X
ENSG00000182836	PLCXD3	phosphatidylinositol specific phospholipase C X domain containing 3	0.0525452030053037	0.960734551680232	0.573116722463252	0.246629113779281	0.114-0.528	0.000323109152257172	0.330445128758468	0.201-0.541	1.08051255147085e-05	0.797834915912098	0.513-1.240	0.315998	0.893309	NO	-	-	-	X
ENSG00000229453	SPINK8	serine peptidase inhibitor, Kazal type 8 (putative)	0.706284162155598	0.336611441888239	0.384550359025199	0.227769139094013	0.106-0.486	0.00013440507218788	0.333078112005941	0.203-0.544	1.20603179579919e-05	1.24701530995781	0.809-1.920	0.316118	0.893309	NO	-	-	-	-
ENSG00000198734	F5	coagulation factor V	0.707602292040502	0.494189906818948	0.454802656857133	0.230568188174892	0.108-0.492	0.000149272745836847	0.322763036806489	0.196-0.529	7.50211413429102e-06	1.24265453838942	0.806-1.914	0.324261	0.910495	NO	-	-	X	X
ENSG00000181458	TMEM45A	transmembrane protein 45A	0.182045116786496	0.631647765240319	0.494891876144254	0.23833748326008	0.111-0.508	0.00020520001735883	0.331381200513494	0.202-0.542	1.10855418028685e-05	0.806636208149786	0.523-1.243	0.330269	0.910495	YES	non adaptive	-	-	-
ENSG00000146555	SDK1	sidekick cell adhesion molecule 1	0.124172633627896	0.223926307073692	0.303816515767327	0.239233029058857	0.112-0.509	0.000211363113798402	0.331521819926767	0.202-0.542	1.09817227877384e-05	1.24065293519277	0.803-1.915	0.330753	0.910495	YES	non adaptive	maintained	X	-
ENSG00000108932	SLC16A6	solute carrier family 16 member 6	0.125985212909835	0.389575340360723	0.425830424908308	0.234583776445968	0.110-0.499	0.000169443149395995	0.336722980044393	0.205-0.551	1.51362798741074e-05	0.805665177401232	0.520-1.245	0.331311	0.910495	YES	-	maintained	-	-
ENSG00000154553	PDLIM3	PDZ and LIM domain 3	0.191720964299074	0.623235945495343	0.520979824077891	0.232265878620086	0.109-0.494	0.000153584960381384	0.336531586263309	0.205-0.550	1.47722658092253e-05	1.23678649681169	0.801-1.908	0.336735	0.910495	YES	adaptive	maintained	-	-
ENSG00000127129	EDN2	endothelin 2	0.575576090398245	0.180108199839591	0.283000523647844	0.233589290827138	0.109-0.497	0.000162319727653528	0.327255708395509	0.200-0.535	8.56427704450592e-06	1.23338428276997	0.803-1.893	0.337624	0.910495	YES	non adaptive	lost	-	-
ENSG00000203995	ZYG11A	zyg-11 family member A, cell cycle regulator	0.845624452054871	0.377589709553023	0.388353943203197	0.235318355232588	0.110-0.500	0.0001738501212408	0.320730065802421	0.195-0.526	6.83106102411442e-06	0.809641077758545	0.525-1.248	0.33899	0.910495	YES	-	maintained	-	-
ENSG00000035664	DAPK2	death associated protein kinase 2	0.772524102979363	0.220709605783285	0.309678764872202	0.23775040894614	0.111-0.506	0.000200322315860238	0.32180003247454	0.196-0.528	7.29966293400724e-06	1.2339133255978	0.801-1.898	0.338993	0.910495	YES	-	-	-	-
ENSG00000118503	TNFAIP3	TNF alpha induced protein 3	0.466173163947654	0.409535516570075	0.421797727528097	0.234634497983283	0.110-0.498	0.000165950109164334	0.325719991543159	0.199-0.532	7.76555348738588e-06	1.23418372925428	0.801-1.899	0.339087	0.910495	YES	-	lost	-	-
ENSG00000154330	PGM5	phosphoglucomutase 5	0.0133586949491176	0.176615366493123	0.280310197435377	0.237257075887227	0.111-0.505	0.000190097979726306	0.344109835149822	0.209-0.566	2.70040474099925e-05	1.24481547520212	0.794-1.951	0.339682	0.910495	YES	adaptive	lost	X	X
ENSG00000113594	LIFR	LIF receptor subunit alpha	0.0265662629242968	0.344875344627656	0.377043746267696	0.238996304190328	0.112-0.509	0.00021172095981391	0.340465284782799	0.207-0.559	2.07736303693444e-05	1.24163210728117	0.795-1.939	0.341354	0.910495	YES	-	maintained	X	X
ENSG00000163406	SLC15A2	solute carrier family 15 member 2	0.00892615376872186	0.452248927128244	0.435091816335977	0.23698228568333	0.111-0.504	0.000187660254698401	0.345902828466172	0.209-0.570	3.17080994757316e-05	1.24683063734642	0.790-1.966	0.342586	0.910495	YES	adaptive	maintained	X	X
ENSG00000151715	TMEM45B	transmembrane protein 45B	0.0652340436379714	0.772831142119309	0.531669195670922	0.241564426678558	0.113-0.515	0.000240654477842093	0.3331493542264	0.203-0.545	1.22585378814262e-05	0.809465101553352	0.521-1.256	0.346108	0.910495	YES	-	-	-	-
ENSG00000091972	CD200	CD200 molecule	0.631432673701468	0.784985275707364	0.532684031108293	0.22961898460863	0.107-0.489	0.000140078879787271	0.331082813774848	0.202-0.541	1.03600201442404e-05	1.2265539046378	0.797-1.885	0.352063	0.910495	NO	-	-	-	-
ENSG00000170379	TCAF2	TRPM8 channel associated factor 2	0.137688123553702	0.926861187094579	0.562210488408581	0.235982537198114	0.110-0.502	0.000184363725733265	0.336191206353475	0.205-0.550	1.50514685336844e-05	1.22668381224916	0.795-1.891	0.354988	0.910495	NO	-	-	-	-
ENSG00000072274	TFRC	transferrin receptor	0.585201820763211	0.524418583327882	0.442426292519749	0.23846959617746	0.111-0.508	0.000205050696099586	0.31191605212825	0.187-0.517	6.72029535438552e-06	1.2308558110191	0.791-1.913	0.356164	0.910495	YES	non adaptive	-	X	-
ENSG00000117115	PADI2	peptidyl arginine deiminase 2	0.275672064736035	0.761167459620704	0.533488348098294	0.239920235171922	0.112-0.511	0.000223067019463607	0.328132554215471	0.200-0.537	9.40168220985279e-06	0.817480725961196	0.530-1.259	0.360455	0.910495	YES	adaptive	-	-	-
ENSG00000100100	PIK3IP1	phosphoinositide-3-kinase interacting protein 1	0.905775344122845	0.294767607553206	0.373560353342724	0.237825928193222	0.111-0.506	0.000198972509460873	0.320027302610915	0.194-0.526	7.00104911308584e-06	0.817371339651543	0.530-1.260	0.361312	0.910495	YES	non adaptive	maintained	X	-
ENSG00000164266	SPINK1	serine peptidase inhibitor, Kazal type 1	0.152037400182189	0.583455371181917	0.490026628028333	0.240781133108605	0.112-0.513	0.000232505258866315	0.329951334297129	0.201-0.539	1.01963381192046e-05	1.2199039579605	0.791-1.880	0.368081	0.910495	YES	adaptive	lost	-	-
ENSG00000196284	SUPT3H	SPT3 homolog, SAGA and STAGA complex component	0.0720274140196244	0.158580460133374	0.242981457258961	0.237160566313365	0.111-0.505	0.00019268657120063	0.337473418500877	0.205-0.553	1.65405157640843e-05	1.22174928326263	0.789-1.890	0.368302	0.910495	NO	-	-	X	-
ENSG00000185303	SFTPA2	surfactant protein A2	0.00565534237892251	0.377271822249065	0.42245529930472	0.238764405676119	0.111-0.509	0.000209500430353781	0.347262321184784	0.209-0.574	3.88231908018768e-05	1.23093986340374	0.782-1.936	0.368912	0.910495	YES	-	-	X	-
ENSG00000232859	LYRM9	LYR motif containing 9	0.932463326865525	0.486162096693563	0.442107578610461	0.236665815620678	0.111-0.504	0.000190097524502318	0.321392071097872	0.195-0.527	7.36895638912958e-06	0.819940798879082	0.531-1.264	0.369178	0.910495	YES	-	-	-	-
ENSG00000101082	SLA2	Src like adaptor 2	0.115586041654106	0.928204852590953	0.559837855980791	0.23944937983247	0.112-0.511	0.000219461122663549	0.334051537615529	0.203-0.547	1.32516453151577e-05	0.819765776843628	0.531-1.265	0.369411	0.910495	NO	-	-	-	-
ENSG00000134369	NAV1	neuron navigator 1	0.0701129747479675	0.475253856737287	0.454210053271637	0.236764830214646	0.111-0.504	0.000188034066689716	0.337847525040679	0.206-0.553	1.68440567639186e-05	0.817308523698398	0.525-1.270	0.369675	0.910495	NO	-	-	X	-
ENSG00000115414	FN1	fibronectin 1	0.0355515471666215	0.695155955842164	0.50939016225052	0.243340932300139	0.113-0.520	0.000271185335841922	0.335156164908736	0.204-0.549	1.44193223958582e-05	0.817257066833211	0.525-1.271	0.371116	0.910495	YES	adaptive	maintained	X	X
ENSG00000104870	FCGRT	Fc fragment of IgG receptor and transporter	0.189740661734932	0.486759813802304	0.462759063374014	0.234827981452935	0.110-0.500	0.000175805011219383	0.336173454194347	0.205-0.550	1.51654590918736e-05	0.820654068548851	0.531-1.267	0.372583	0.910495	YES	adaptive	maintained	-	-
ENSG00000165194	PCDH19	protocadherin 19	0.130517514345004	0.534971425366075	0.498527152971581	0.236176123595994	0.110-0.503	0.000183048714752103	0.335424227480779	0.204-0.549	1.4002543805629e-05	0.820242687640644	0.530-1.268	0.372857	0.910495	NO	-	-	-	-
ENSG00000077150	NFKB2	nuclear factor kappa B subunit 2	0.564995320129223	0.602161749478941	0.495856627618518	0.23422834834136	0.110-0.498	0.000166942198492974	0.32761266206093	0.200-0.535	8.76419768092259e-06	0.823458141344531	0.535-1.265	0.375656	0.910495	YES	-	-	-	-
ENSG00000183773	AIFM3	apoptosis inducing factor mitochondria associated 3	0.296534188266131	0.363281427534464	0.377311042517985	0.234678430051633	0.110-0.499	0.000169469142758956	0.331034964338187	0.202-0.541	1.04664197409669e-05	0.822492855812113	0.533-1.267	0.375681	0.910495	YES	adaptive	-	-	-
ENSG00000184304	PRKD1	protein kinase D1	0.592992773152475	0.489545285792702	0.435367085756479	0.234247522826749	0.109-0.499	0.000168989896846698	0.328177165006798	0.200-0.536	9.21320965095866e-06	1.2117557663484	0.788-1.863	0.381619	0.910495	YES	-	-	-	-
ENSG00000016402	IL20RA	interleukin 20 receptor subunit alpha	0.0146610315748508	0.528582015328295	0.479552406140662	0.24157833130724	0.113-0.516	0.000245559439491334	0.340876083685888	0.207-0.560	2.24627550356893e-05	1.22198787601394	0.778-1.917	0.383205	0.910495	NO	-	-	X	X
ENSG00000180806	HOXC9	homeobox C9	0.656074177640381	0.745781962283299	0.580469482114848	0.234737328254315	0.110-0.500	0.000176757528624393	0.329192895049299	0.201-0.538	9.86784674957309e-06	1.21041677505772	0.787-1.859	0.383308	0.910495	YES	non adaptive	lost	-	-
ENSG00000122641	INHBA	inhibin subunit beta A	0.00404342485571219	0.586354432995595	0.511959875486063	0.245026933860809	0.114-0.525	0.000298041661482265	0.341667102588851	0.207-0.562	2.38628561081149e-05	0.814914800059318	0.513-1.292	0.384661	0.910495	YES	non adaptive	maintained	X	X
ENSG00000128203	ASPHD2	aspartate beta-hydroxylase domain containing 2	0.134969992597927	0.718471084435739	0.542201144527774	0.237295425979914	0.111-0.505	0.000191571608929866	0.33347165509249	0.203-0.545	1.22349531737961e-05	1.20883126453648	0.785-1.859	0.388101	0.910495	NO	-	-	-	-
ENSG00000158022	TRIM63	tripartite motif containing 63	0.501466133278702	0.44989603759954	0.46381499257505	0.236595118776094	0.111-0.503	0.000185031016556197	0.326585490161446	0.199-0.534	8.43609345093191e-06	0.827062948834349	0.536-1.274	0.389079	0.910495	NO	-	-	-	-
ENSG00000162545	CAMK2N1	calcium/calmodulin dependent protein kinase II inhibitor 1	0.0128293314959479	0.714775757954043	0.49614350710727	0.245315107228847	0.114-0.525	0.000304598249552118	0.336212308705485	0.205-0.551	1.55053677344022e-05	0.820647517095699	0.521-1.290	0.392306	0.910495	YES	-	maintained	X	X
ENSG00000178222	RNF212	ring finger protein 212	0.13809150813009	0.116517668762435	0.213252638595694	0.233960523459563	0.109-0.498	0.000169852858322852	0.339444863028744	0.206-0.557	1.98102925222774e-05	1.2079759020189	0.781-1.867	0.395293	0.910495	YES	adaptive	-	X	-
ENSG00000168785	TSPAN5	tetraspanin 5	0.685754724830266	0.57543139550434	0.498068882652176	0.227807935524199	0.106-0.486	0.000134807203863222	0.326745635719288	0.199-0.534	8.38329037626171e-06	1.20455806440491	0.781-1.855	0.398771	0.910495	YES	non adaptive	-	-	X
ENSG00000169248	CXCL11	C-X-C motif chemokine ligand 11	0.32480484210853	0.54949645172596	0.482347315880095	0.239695326945036	0.112-0.512	0.000225631507440822	0.329166924312558	0.200-0.539	1.01062940899956e-05	0.830698314059321	0.539-1.279	0.399737	0.910495	NO	-	-	-	-
ENSG00000267221	C17orf113	chromosome 17 open reading frame 113	0.122030481834156	0.484290420683788	0.438948560615603	0.241978021108425	0.113-0.516	0.000249020078931695	0.329738952380773	0.201-0.539	1.01085896736243e-05	1.20791140808659	0.777-1.875	0.400119	0.910495	YES	-	-	-	X
ENSG00000165029	ABCA1	ATP binding cassette subfamily A member 1	0.189160289253672	0.982348618928461	0.55657362518578	0.237032863812325	0.111-0.505	0.000193015972307741	0.333530615407992	0.203-0.545	1.26056250691342e-05	0.832060609797617	0.540-1.281	0.403661	0.910495	YES	non adaptive	-	-	-
ENSG00000096088	PGC	progastricsin	0.0192656205954235	0.551014147126339	0.476119006964936	0.236280311557902	0.110-0.503	0.000185032660434265	0.344085288193643	0.208-0.567	3.01475121425358e-05	1.20851936130324	0.773-1.887	0.405044	0.910495	YES	non adaptive	maintained	X	X
ENSG00000166046	TCP11L2	t-complex 11 like 2	0.462527511727302	0.464718537879137	0.462596274386997	0.23647069897	0.110-0.503	0.000187824245492639	0.328815603810547	0.200-0.537	9.5194791660879e-06	0.834376832611447	0.543-1.281	0.408548	0.910495	YES	non adaptive	-	-	-
ENSG00000173706	HEG1	heart development protein with EGF like domains 1	0.13823567535816	0.533857760659495	0.478397494311895	0.24145862335821	0.112-0.516	0.000246448331229804	0.331285814539738	0.202-0.542	1.12416645743681e-05	0.832680737757493	0.538-1.287	0.410081	0.910495	NO	-	-	-	-
ENSG00000228278	ORM2	orosomucoid 2	0.586958079524787	0.549999193933418	0.482245772904213	0.235417219797517	0.110-0.502	0.000184307443527341	0.32091478303386	0.194-0.528	7.78634983440441e-06	0.833032781201177	0.539-1.286	0.410119	0.910495	YES	non adaptive	maintained	X	X
ENSG00000137709	POU2F3	POU class 2 homeobox 3	0.772226747498387	0.98625444797889	0.54588319648147	0.233027867808136	0.109-0.496	0.000162145973409221	0.328652683001195	0.200-0.537	9.45380809849648e-06	1.19727852984565	0.779-1.838	0.410849	0.910495	YES	non adaptive	maintained	-	-
ENSG00000170382	LRRN2	leucine rich repeat neuronal 2	0.151727074756061	0.0774727859042274	0.153299400871283	0.231709715413815	0.108-0.494	0.000153446582531731	0.31394216664553	0.189-0.521	7.55248109248412e-06	1.2070643611087	0.770-1.890	0.411275	0.910495	NO	-	-	X	X
ENSG00000172296	SPTLC3	serine palmitoyltransferase long chain base subunit 3	0.31993989811994	0.409795593795421	0.425061115121937	0.233954851516659	0.109-0.497	0.000162641358881767	0.331387718948735	0.202-0.541	1.04590373315196e-05	1.19830561533294	0.778-1.845	0.411669	0.910495	YES	-	maintained	-	-
ENSG00000165821	SALL2	spalt like transcription factor 2	0.397703166742611	0.50140806721806	0.444790144183657	0.231356342379775	0.108-0.493	0.000154122681508054	0.336416239430845	0.205-0.551	1.57060925239567e-05	1.19691536303969	0.775-1.846	0.416437	0.910495	YES	non adaptive	maintained	-	-
ENSG00000233041	PHGR1	proline, histidine and glycine rich 1	0.0402042563327194	0.251490177380657	0.330822802335661	0.243210766143598	0.113-0.519	0.000264928105014063	0.331630241842467	0.202-0.542	1.09793443595194e-05	1.19796221401842	0.773-1.854	0.418079	0.910495	NO	-	-	X	X
ENSG00000135423	GLS2	glutaminase 2	0.586316680742616	0.61850348558741	0.517292718890926	0.236953912409348	0.111-0.505	0.000195481289786074	0.328485891487757	0.200-0.537	9.67451043974314e-06	0.838231688171975	0.545-1.287	0.420138	0.910495	NO	-	-	-	-
ENSG00000156535	CD109	CD109 molecule	0.0422567212712328	0.555122941309138	0.496821743015472	0.242455451029845	0.113-0.518	0.000260906581060951	0.335183361862796	0.204-0.549	1.44922404055386e-05	0.834631808652077	0.537-1.296	0.420934	0.910495	NO	-	-	-	X
ENSG00000080493	SLC4A4	solute carrier family 4 member 4	0.835949206360097	0.6357072551839	0.512909555135537	0.234236346838096	0.109-0.499	0.000169360565148285	0.326737728992323	0.199-0.534	8.65463405716428e-06	0.83881397528313	0.545-1.288	0.422536	0.910495	YES	non adaptive	maintained	-	-
ENSG00000163501	IHH	Indian hedgehog signaling molecule	0.511902488948328	0.372889724985707	0.3933906811519	0.232357815551204	0.108-0.495	0.000159608936846613	0.333812629559206	0.203-0.546	1.30218218087298e-05	1.19097603734542	0.774-1.831	0.426192	0.910495	YES	non adaptive	maintained	-	-
ENSG00000132141	CCT6B	chaperonin containing TCP1 subunit 6B	0.14847772197844	0.834754640732379	0.526865109224647	0.239922798207087	0.112-0.512	0.000224467575058352	0.331674260516627	0.202-0.542	1.13281943864721e-05	1.19222706716324	0.772-1.839	0.42666	0.910495	YES	-	-	-	-
ENSG00000146147	MLIP	muscular LMNA interacting protein	0.184066621525082	0.220145155217447	0.30969825110628	0.236972498959458	0.111-0.504	0.000191469675674903	0.333512869492489	0.203-0.545	1.25554811641135e-05	1.18911108351624	0.773-1.829	0.430477	0.910495	YES	adaptive	lost	-	-
ENSG00000189431	RASSF10	Ras association domain family member 10	0.411818542338503	0.224630979742948	0.327338334921592	0.231174764166682	0.108-0.493	0.000152000738340788	0.336353904680627	0.205-0.551	1.536969555006e-05	1.19099864721394	0.770-1.840	0.431391	0.910495	YES	adaptive	maintained	-	-
ENSG00000137801	THBS1	thrombospondin 1	0.263085187325847	0.570622038985284	0.483241762289893	0.240723069434409	0.112-0.514	0.000238417322042144	0.329297038801699	0.201-0.539	1.01639518779155e-05	0.841217182321409	0.546-1.295	0.43278	0.910495	YES	adaptive	-	-	-
ENSG00000165698	SPACA9	sperm acrosome associated 9	0.360150738380653	0.419006784028366	0.395833485182508	0.237623201618229	0.111-0.506	0.000196410504411803	0.328169383965554	0.200-0.537	9.24451541651067e-06	0.841732665142533	0.547-1.295	0.43329	0.910495	YES	adaptive	-	-	-
ENSG00000186204	CYP4F12	cytochrome P450 family 4 subfamily F member 12	0.100470309667821	0.939102488256785	0.560833605352289	0.240066601634808	0.112-0.512	0.000227058790733372	0.333648957737565	0.203-0.546	1.28752701370529e-05	1.18923453625923	0.769-1.838	0.435778	0.910495	NO	-	-	-	-
ENSG00000159337	PLA2G4D	phospholipase A2 group IVD	0.226308060181009	0.220361286338641	0.291904966002808	0.235882224977977	0.110-0.503	0.000185848548683566	0.335109832772797	0.204-0.549	1.44962528978918e-05	1.18748062777779	0.770-1.830	0.436466	0.910495	YES	non adaptive	maintained	-	-
ENSG00000180113	TDRD6	tudor domain containing 6	0.474574272669093	0.744904076492923	0.518233781016906	0.231605701342409	0.108-0.494	0.000156904571455368	0.335881874984315	0.204-0.550	1.52764503331202e-05	1.18549359906897	0.769-1.825	0.439927	0.910495	YES	non adaptive	maintained	-	-
ENSG00000146070	PLA2G7	phospholipase A2 group VII	0.35586205684576	0.929603671540252	0.536000073534669	0.238183514446421	0.111-0.507	0.000203274035916551	0.328387159485019	0.200-0.537	9.35350835377017e-06	0.844103939025888	0.548-1.298	0.440768	0.910495	YES	non adaptive	-	-	-
ENSG00000179477	ALOX12B	arachidonate 12-lipoxygenase, 12R type	0.352485433325251	0.916886812281729	0.564987671752629	0.233737350437674	0.109-0.498	0.00016577968956622	0.333814165816086	0.203-0.546	1.27439616212884e-05	0.844500557437427	0.549-1.298	0.441015	0.910495	NO	-	-	-	-
ENSG00000174948	GPR149	G protein-coupled receptor 149	0.0388129978189297	0.875305259412335	0.580294800453679	0.243196639167591	0.113-0.520	0.000274039184643059	0.332961126177205	0.203-0.545	1.22827003038356e-05	0.84291229359719	0.542-1.309	0.447212	0.910495	YES	adaptive	lost	-	X
ENSG00000127954	STEAP4	STEAP4 metalloreductase	0.288245037599297	0.282765661081329	0.348750764943822	0.235335995905523	0.110-0.501	0.000178794883997266	0.333565905490491	0.203-0.546	1.27279773229577e-05	1.18112422562428	0.767-1.817	0.448902	0.910495	YES	non adaptive	maintained	-	-
ENSG00000086205	FOLH1	folate hydrolase 1	0.261385649228806	0.750434502183923	0.538178274300984	0.234925706934318	0.110-0.500	0.000173650437399396	0.333692632133263	0.203-0.546	1.25622498387804e-05	0.846697422874266	0.548-1.306	0.452227	0.910495	YES	-	maintained	-	-
ENSG00000129946	SHC2	SHC adaptor protein 2	0.315533607698849	0.280863799863766	0.348582591347064	0.232803226012897	0.109-0.495	0.000158731296087684	0.334591837330234	0.204-0.547	1.33063990312459e-05	0.846979226316907	0.549-1.306	0.452785	0.910495	YES	adaptive	-	-	-
ENSG00000111452	ADGRD1	adhesion G protein-coupled receptor D1	0.566840645496123	0.738078746072659	0.539491823243166	0.232741647826334	0.109-0.496	0.000159349349814127	0.331768439456556	0.202-0.542	1.10161975111693e-05	1.1770754773613	0.766-1.806	0.455929	0.910495	YES	adaptive	-	-	-
ENSG00000173239	LIPM	lipase family member M	0.0949365696575499	0.212553645056626	0.297875433674758	0.238729406905332	0.111-0.509	0.000214298015024272	0.336335776036354	0.204-0.551	1.61409497324406e-05	1.18120854257756	0.762-1.830	0.456115	0.910495	YES	non adaptive	-	-	-
ENSG00000145088	EAF2	ELL associated factor 2	0.851918249004194	0.404538969640417	0.431795252892978	0.237860142200648	0.111-0.507	0.000204457027774909	0.322130765541459	0.195-0.529	8.12476186338631e-06	0.848589469011086	0.550-1.307	0.456526	0.910495	YES	non adaptive	maintained	X	-
ENSG00000106034	CPED1	cadherin like and PC-esterase domain containing 1	0.323394107499259	0.133535368625643	0.231283491424457	0.233630014821892	0.109-0.498	0.000166730294853208	0.335217516794365	0.204-0.549	1.4297954890756e-05	1.17838359247127	0.764-1.815	0.456849	0.910495	YES	non adaptive	maintained	-	-
ENSG00000078053	AMPH	amphiphysin	0.912885449703584	0.520223490880146	0.457925975648044	0.231510095749584	0.108-0.493	0.000152046916912514	0.328602907588113	0.200-0.537	9.20747263232738e-06	1.17632408890896	0.765-1.808	0.459357	0.910495	NO	-	-	-	-
ENSG00000176788	BASP1	brain abundant membrane attached signal protein 1	0.948065978674732	0.554874436031153	0.477242396728478	0.233215604057982	0.109-0.497	0.000164775740828368	0.327197997725041	0.199-0.535	8.96253788122276e-06	1.17491817337059	0.764-1.804	0.461673	0.910495	YES	non adaptive	maintained	-	-
ENSG00000140323	DISP2	dispatched RND transporter family member 2	0.811085429478516	0.89304248573487	0.553061047895555	0.228921654689652	0.107-0.489	0.000144396449782384	0.334528927466608	0.204-0.547	1.34619951748339e-05	0.851121273507211	0.553-1.309	0.463401	0.910495	YES	non adaptive	maintained	-	-
ENSG00000112414	ADGRG6	adhesion G protein-coupled receptor G6	0.186503075219123	0.102317714349	0.18181668978826	0.238719082044998	0.111-0.508	0.00020808637684715	0.330939883871533	0.202-0.541	1.06488252250793e-05	0.850235228363004	0.550-1.312	0.463768	0.910495	YES	non adaptive	maintained	-	-
ENSG00000147488	ST18	ST18 C2H2C-type zinc finger transcription factor	0.174951381607895	0.484615490174365	0.44447680529306	0.240230160306083	0.112-0.512	0.000222493375701327	0.328091103486652	0.200-0.536	9.00318092197363e-06	1.17502716095883	0.761-1.812	0.465935	0.910495	YES	non adaptive	lost	-	X
ENSG00000100336	APOL4	apolipoprotein L4	0.606775546278511	0.187928986845998	0.289721818830001	0.236366081993395	0.110-0.503	0.000185784314474362	0.327848829949342	0.200-0.536	9.1106763918034e-06	0.852771448386764	0.555-1.309	0.466715	0.910495	YES	non adaptive	maintained	-	-
ENSG00000102409	BEX4	brain expressed X-linked 4	0.191449747653105	0.81888543958055	0.545790069459078	0.238882034622401	0.111-0.509	0.000213673973301708	0.332185450661456	0.202-0.543	1.17411313039165e-05	0.851923729332246	0.553-1.312	0.467227	0.910495	YES	non adaptive	-	-	-
ENSG00000120251	GRIA2	glutamate ionotropic receptor AMPA type subunit 2	0.146779052574221	0.280212216363175	0.354267912131675	0.237753534866572	0.111-0.507	0.000201114796685211	0.334640534059065	0.204-0.548	1.38966753405443e-05	0.851743797187869	0.551-1.314	0.468761	0.910495	NO	-	-	-	-
ENSG00000067066	SP100	SP100 nuclear antigen	0.313124856963669	0.857826932184883	0.542661645154229	0.234662395159979	0.110-0.499	0.000171572383540757	0.333314815723604	0.203-0.545	1.22923257666467e-05	1.17400199155625	0.760-1.812	0.468831	0.910495	YES	adaptive	-	-	-
ENSG00000049323	LTBP1	latent transforming growth factor beta binding protein 1	0.141895050836624	0.405276063175987	0.429998228727675	0.240916438726793	0.112-0.514	0.000240054941214266	0.331529887469667	0.202-0.542	1.13328983308192e-05	0.851126096634079	0.550-1.316	0.46886	0.910495	YES	non adaptive	maintained	-	X
ENSG00000063180	CA11	carbonic anhydrase 11	0.203235547689392	0.264831009944751	0.352935748667275	0.236372366789701	0.110-0.503	0.000185512352753941	0.333691026207497	0.203-0.546	1.26403336328792e-05	1.17197723922921	0.760-1.805	0.471429	0.910495	YES	adaptive	maintained	-	-
ENSG00000178075	GRAMD1C	GRAM domain containing 1C	0.153574621174657	0.340934649535455	0.375933675746655	0.239271602704716	0.112-0.511	0.000221952043328426	0.334002607505766	0.203-0.547	1.36772989284481e-05	1.1733767368874	0.758-1.814	0.472087	0.910495	YES	non adaptive	maintained	X	-
ENSG00000196620	UGT2B15	UDP glucuronosyltransferase family 2 member B15	0.0370189224632229	0.421656632207828	0.430786267100476	0.238147419739377	0.111-0.507	0.000199747548113909	0.337243644361729	0.205-0.553	1.659645709804e-05	0.850318299809445	0.546-1.323	0.472326	0.910495	YES	adaptive	lost	X	X
ENSG00000178573	MAF	MAF bZIP transcription factor	0.255570650438066	0.786916817243194	0.505039232508883	0.236587427877525	0.111-0.503	0.000186210412144643	0.33137370864398	0.202-0.541	1.08218592644861e-05	1.17265114728308	0.759-1.810	0.472386	0.910495	YES	non adaptive	maintained	-	-
ENSG00000163072	NOSTRIN	nitric oxide synthase trafficking	0.311166308842467	0.451269940150603	0.438386927329442	0.236836916147149	0.111-0.504	0.0001898168854842	0.330840756928106	0.202-0.541	1.05590155194344e-05	1.17058369411711	0.761-1.800	0.473154	0.910495	NO	-	-	-	-
ENSG00000178796	RIIAD1	regulatory subunit of type II PKA R-subunit (RIIa) domain containing 1	0.747230511483837	0.666471064452268	0.486567389627628	0.236265475677904	0.110-0.503	0.000187582992418938	0.327225703495562	0.199-0.536	9.13294064287975e-06	0.854827219632671	0.556-1.313	0.47414	0.910495	YES	adaptive	lost	-	-
ENSG00000179715	PCED1B	PC-esterase domain containing 1B	0.0405146795805253	0.749674858819066	0.531519224059004	0.243036825844793	0.113-0.520	0.000269643555181785	0.332657566622918	0.203-0.544	1.19710663419127e-05	0.850930567529147	0.546-1.324	0.474853	0.910495	YES	-	-	X	X
ENSG00000172551	MUCL1	mucin like 1	0.724978153030368	0.801841225730198	0.544496490032412	0.23289479880763	0.109-0.496	0.000161346668699802	0.325038812284836	0.198-0.532	8.27123027836714e-06	1.17029546300886	0.758-1.804	0.476616	0.910495	YES	-	maintained	X	-
ENSG00000166670	MMP10	matrix metallopeptidase 10	0.243486476927958	0.265574020023766	0.337923839113551	0.235474811630709	0.110-0.501	0.000176997349061567	0.333272206588233	0.203-0.545	1.22250438196289e-05	0.856687906825382	0.556-1.319	0.482668	0.910495	YES	-	maintained	-	-
ENSG00000166743	ACSM1	acyl-CoA synthetase medium chain family member 1	0.194448433699482	0.978496572756534	0.554354731363538	0.236174194807382	0.110-0.503	0.000185827516998853	0.335030654869284	0.204-0.549	1.43062803561156e-05	1.1669644632642	0.756-1.798	0.48442	0.910495	YES	-	maintained	-	-
ENSG00000215187	FAM166B	family with sequence similarity 166 member B	0.728333997967859	0.298278202114789	0.368339528626456	0.233153810894022	0.109-0.497	0.000163738545202315	0.330701703421443	0.202-0.540	1.04966274558078e-05	1.1656348112905	0.758-1.791	0.484542	0.910495	YES	non adaptive	maintained	-	-
ENSG00000073150	PANX2	pannexin 2	0.0693674970469083	0.28250513222514	0.346340524987069	0.237400767359491	0.111-0.505	0.000192540718119705	0.335654443570331	0.204-0.549	1.46290179075932e-05	0.856982233149355	0.553-1.325	0.488289	0.910495	NO	-	-	X	X
ENSG00000085185	BCORL1	BCL6 corepressor like 1	0.410244280753548	0.156510832066763	0.241707663895286	0.237228452653225	0.111-0.505	0.000193966887873177	0.329137276202109	0.201-0.538	9.68461018671407e-06	0.85856937475483	0.557-1.321	0.488524	0.910495	NO	-	-	-	-
ENSG00000117318	ID3	inhibitor of DNA binding 3, HLH protein	0.753350645739199	0.555081157380139	0.492611221849403	0.232270810585069	0.109-0.494	0.000155583174992725	0.329894856973466	0.201-0.539	9.73056576335859e-06	1.16343373229939	0.757-1.788	0.489954	0.910495	YES	adaptive	lost	-	-
ENSG00000091583	APOH	apolipoprotein H	0.306527828855679	0.737710895210022	0.529930687758334	0.23597323790803	0.110-0.502	0.00018029105518232	0.33132465400897	0.202-0.541	1.06773956376105e-05	0.860057567801615	0.560-1.320	0.490805	0.910495	NO	-	-	-	-
ENSG00000096060	FKBP5	FKBP prolyl isomerase 5	0.156968422321627	0.0949388765907021	0.181681904281428	0.239141353308608	0.112-0.510	0.000215403350719624	0.332142074391726	0.202-0.543	1.15708272600726e-05	1.16424415845135	0.754-1.796	0.491732	0.910495	YES	non adaptive	maintained	-	X
ENSG00000187837	HIST1H1C	histone cluster 1 H1 family member c	0.420637274035489	0.177056760104503	0.273249571379583	0.23643359423075	0.110-0.504	0.00019204036905059	0.332487079213373	0.202-0.544	1.2200625437018e-05	1.1617332861951	0.754-1.788	0.495649	0.910495	NO	-	-	-	-
ENSG00000179256	SMCO3	single-pass membrane protein with coiled-coil domains 3	0.774211326250382	0.766297826310842	0.527817496451285	0.238940784736381	0.111-0.509	0.000213373109656435	0.323971619747475	0.197-0.531	8.35790705523048e-06	0.861424923170753	0.559-1.325	0.497841	0.910495	YES	-	-	-	-
ENSG00000075886	TUBA3D	tubulin alpha 3d	0.083973624874743	0.3284433859007	0.383378236558409	0.236979361124936	0.111-0.505	0.00019228940889018	0.337092177334327	0.205-0.553	1.7138131620085e-05	1.16082455147367	0.750-1.796	0.503102	0.910495	YES	-	maintained	X	X
ENSG00000159182	PRAC1	PRAC1 small nuclear protein	0.692972677895745	0.690096001825594	0.522372772958185	0.234813864883324	0.110-0.499	0.000170725899895383	0.327710808936242	0.200-0.536	8.84830655882652e-06	0.864503414452456	0.562-1.327	0.505973	0.910495	YES	adaptive	-	-	-
ENSG00000164520	RAET1E	retinoic acid early transcript 1E	0.733019119750057	0.227767093973026	0.314384017839377	0.233523530739811	0.109-0.497	0.000165569968656377	0.330309973515415	0.201-0.540	1.02332602152391e-05	1.15666542557429	0.753-1.776	0.50603	0.910495	NO	-	-	-	-
ENSG00000214562	NUTM2D	NUT family member 2D	0.417980914604465	0.780243989518555	0.534597057095081	0.234450354527486	0.109-0.500	0.00017620846228266	0.334893307974418	0.204-0.549	1.45778892981899e-05	1.15703436427321	0.751-1.781	0.507583	0.910495	NO	-	-	-	-
ENSG00000169031	COL4A3	collagen type IV alpha 3 chain	0.76231727586336	0.223477246973585	0.306154053729512	0.234508177084325	0.110-0.499	0.000172379320199391	0.329384611805292	0.201-0.538	9.8783181355133e-06	0.865082948676723	0.563-1.328	0.507745	0.910495	YES	non adaptive	-	-	-
ENSG00000160862	AZGP1	alpha-2-glycoprotein 1, zinc-binding	0.0201347181340402	0.792208173218056	0.518859766328502	0.242863177460582	0.113-0.520	0.00027058991808836	0.334234741077188	0.204-0.547	1.34262151099691e-05	1.16146393990649	0.743-1.814	0.510732	0.910495	NO	-	-	X	X
ENSG00000160791	CCR5	C-C motif chemokine receptor 5 (gene/pseudogene)	0.407659417280981	0.302174885848864	0.374201221697241	0.238749304544566	0.111-0.509	0.000212113515890414	0.328795100775199	0.200-0.538	9.69182863228121e-06	0.865637443687503	0.562-1.331	0.511519	0.910495	YES	-	-	-	-
ENSG00000078295	ADCY2	adenylate cyclase 2	0.927768476494442	0.0816897266923454	0.162718292746155	0.235438124885014	0.110-0.501	0.000179665553550447	0.3269008618475	0.199-0.535	8.91954291683478e-06	1.15462487551444	0.751-1.773	0.511557	0.910495	YES	adaptive	maintained	-	-
ENSG00000114796	KLHL24	kelch like family member 24	0.479594748514147	0.613054303517693	0.486923827435015	0.229644225991084	0.107-0.491	0.000148131015169738	0.326967973487831	0.199-0.535	8.78942084509204e-06	1.15610835467881	0.749-1.783	0.51192	0.910495	YES	non adaptive	maintained	-	X
ENSG00000186470	BTN3A2	butyrophilin subfamily 3 member A2	0.798031322508924	0.572473644235865	0.51459794373119	0.239360821738488	0.112-0.511	0.000222875653043316	0.325343966838784	0.198-0.533	8.85161527032131e-06	0.866238002048077	0.563-1.332	0.513307	0.910495	YES	non adaptive	maintained	X	-
ENSG00000166033	HTRA1	HtrA serine peptidase 1	0.218064416204472	0.45134332707636	0.436852649627038	0.23835124888101	0.111-0.508	0.00020512060492922	0.331055332287328	0.202-0.541	1.0754757202365e-05	0.866327218205106	0.562-1.334	0.514895	0.910495	YES	-	maintained	-	-
ENSG00000119737	GPR75	G protein-coupled receptor 75	0.216613010220704	0.533847382587123	0.468479534681637	0.238699095471253	0.111-0.508	0.000207647330247192	0.330076000770038	0.201-0.539	1.00492479588658e-05	1.15559910967195	0.746-1.788	0.516294	0.910495	YES	non adaptive	lost	-	X
ENSG00000186862	PDZD7	PDZ domain containing 7	0.266730082476807	0.957214262831793	0.558917853212908	0.235927316359955	0.110-0.502	0.000180479491179304	0.332556293455995	0.203-0.544	1.16496543033798e-05	0.868785467918691	0.564-1.336	0.521942	0.910495	NO	-	-	-	-
ENSG00000270765	GAS2L2	growth arrest specific 2 like 2	0.492164102957923	0.350638888355188	0.38525456657323	0.238599469489183	0.111-0.509	0.000211763131319915	0.328244002586319	0.200-0.537	9.56726436526864e-06	1.15084130106351	0.748-1.769	0.522065	0.910495	YES	adaptive	lost	-	-
ENSG00000100968	NFATC4	nuclear factor of activated T cells 4	0.417226557091899	0.731995367531854	0.521583052154597	0.235509477515025	0.110-0.502	0.000182026194109388	0.33286131243208	0.203-0.545	1.23524482950156e-05	0.868928125280205	0.565-1.336	0.522241	0.910495	YES	non adaptive	-	-	-
ENSG00000067715	SYT1	synaptotagmin 1	0.715682840439619	0.920982475369868	0.537131441199256	0.229173379306485	0.107-0.490	0.000147539008022385	0.330325535697314	0.201-0.540	1.01660365107644e-05	0.868295318857428	0.562-1.339	0.523236	0.910495	NO	-	-	-	X
ENSG00000121858	TNFSF10	TNF superfamily member 10	0.0357510114878579	0.0856366322982899	0.161794388630203	0.24055354660921	0.112-0.513	0.000230985453222698	0.334001653022049	0.204-0.546	1.30028818469315e-05	1.15522059888518	0.740-1.801	0.524301	0.910495	YES	-	-	X	X
ENSG00000095585	BLNK	B cell linker	0.11477249954508	0.32831362526142	0.364519151070431	0.24008357695324	0.112-0.512	0.000230496624299441	0.332881075697757	0.203-0.545	1.24543279451555e-05	1.15285444863424	0.743-1.787	0.525081	0.910495	YES	-	maintained	X	-
ENSG00000047936	ROS1	ROS proto-oncogene 1, receptor tyrosine kinase	0.16211570721359	0.836692761209398	0.550006515134668	0.243489845830931	0.113-0.522	0.000286699401336698	0.326992507781908	0.199-0.535	9.01044322891574e-06	0.869035964364817	0.560-1.347	0.530788	0.910495	YES	non adaptive	maintained	-	X
ENSG00000114200	BCHE	butyrylcholinesterase	0.238301621636716	0.70067369650873	0.532417086370773	0.236232657287036	0.110-0.503	0.000188476788747946	0.335111922364652	0.204-0.549	1.48242562735587e-05	1.15073029847951	0.741-1.785	0.530939	0.910495	NO	-	-	-	-
ENSG00000164175	SLC45A2	solute carrier family 45 member 2	0.989108028698209	0.903548773587185	0.551691204457465	0.235420648303091	0.110-0.501	0.000179293645330701	0.326824096452542	0.199-0.535	8.93590091595476e-06	0.871668935840659	0.566-1.340	0.531989	0.910495	YES	non adaptive	maintained	X	-
ENSG00000105974	CAV1	caveolin 1	0.173845319815852	0.319270064891105	0.388923050157475	0.233508698938424	0.109-0.497	0.00016506641523639	0.337868174922502	0.205-0.555	1.85655965000989e-05	1.14984919826554	0.742-1.781	0.53202	0.910495	YES	-	-	X	-
ENSG00000203985	LDLRAD1	low density lipoprotein receptor class A domain containing 1	0.0362360841517894	0.826302187144974	0.526095027713991	0.241537763983155	0.112-0.516	0.000250324883075489	0.333730388032482	0.203-0.546	1.29907411368331e-05	1.15043504202848	0.739-1.790	0.534643	0.910495	YES	adaptive	maintained	X	X
ENSG00000153714	LURAP1L	leucine rich adaptor protein 1 like	0.78850834100395	0.986529661681443	0.549997040767871	0.235440742774291	0.110-0.502	0.0001816051803875	0.325879766727165	0.198-0.534	8.911421686095e-06	1.14529514391638	0.745-1.760	0.536273	0.910495	YES	adaptive	-	X	-
ENSG00000155850	SLC26A2	solute carrier family 26 member 2	0.441049756661775	0.0516613555480557	0.117351562821061	0.237724101267848	0.111-0.506	0.000197480901910871	0.328251497737169	0.200-0.537	9.23907167515605e-06	0.873748887107203	0.568-1.342	0.538152	0.910495	YES	-	maintained	-	-
ENSG00000112818	MEP1A	meprin A subunit alpha	0.847162157093506	0.297979322023532	0.363499051953512	0.23230174169422	0.108-0.495	0.000159156646726349	0.331218812541903	0.202-0.541	1.07549667736051e-05	1.14385572769324	0.744-1.756	0.539323	0.910495	YES	-	-	-	-
ENSG00000089250	NOS1	nitric oxide synthase 1	0.0610129267737317	0.274726528562812	0.351833700760838	0.236673830954537	0.111-0.504	0.000189271841895848	0.338305903024537	0.205-0.556	1.98385986584563e-05	1.14921943538125	0.735-1.796	0.541707	0.910495	NO	-	-	X	-
ENSG00000163536	SERPINI1	serpin family I member 1	0.0557796977266763	0.138119486615398	0.232230037376065	0.239155089680321	0.112-0.510	0.000216116596218997	0.335504976550448	0.204-0.550	1.51381058592966e-05	0.872034802377859	0.561-1.353	0.541859	0.910495	YES	non adaptive	maintained	X	-
ENSG00000148735	PLEKHS1	pleckstrin homology domain containing S1	0.796264726005275	0.0854615919778284	0.170140577942166	0.23543685931009	0.110-0.501	0.000179999756710106	0.32900904707261	0.201-0.538	9.76073980969727e-06	0.875429478915682	0.570-1.344	0.543214	0.910495	YES	non adaptive	maintained	-	-
ENSG00000172238	ATOH1	atonal bHLH transcription factor 1	0.526349741104981	0.475876985006575	0.466816978924835	0.235042051959493	0.110-0.500	0.000175685130368875	0.331362089284978	0.202-0.542	1.09176157646785e-05	0.87512909391035	0.569-1.345	0.543529	0.910495	YES	non adaptive	maintained	-	-
ENSG00000196660	SLC30A10	solute carrier family 30 member 10	0.783575339959564	0.269892152713047	0.347225524111774	0.235542899180496	0.110-0.501	0.00017870108105048	0.328029869677302	0.200-0.536	9.23818953033827e-06	0.875787453875928	0.570-1.344	0.544111	0.910495	YES	non adaptive	-	-	-
ENSG00000184678	HIST2H2BE	histone cluster 2 H2B family member e	0.396773863991261	0.258065500851516	0.346193920789878	0.233865435371034	0.109-0.498	0.000169728715132035	0.334936668022035	0.204-0.549	1.44313607420295e-05	1.14346655301881	0.740-1.765	0.5451	0.910495	NO	-	-	-	-
ENSG00000104689	TNFRSF10A	TNF receptor superfamily member 10a	0.494475168326429	0.937833221120892	0.525070839133591	0.240234005617491	0.112-0.513	0.000229431737684289	0.324769647444389	0.197-0.532	8.58126978768915e-06	1.14281352724546	0.740-1.763	0.546635	0.910495	YES	non adaptive	-	-	X
ENSG00000162009	SSTR5	somatostatin receptor 5	0.407618889402138	0.818950761446572	0.548055362334956	0.235734433397702	0.110-0.502	0.000180037594350266	0.331351764862188	0.202-0.541	1.0843413154203e-05	1.14116499354294	0.742-1.753	0.54673	0.910495	NO	-	-	-	-
ENSG00000076706	MCAM	melanoma cell adhesion molecule	0.421172608863659	0.101525849633522	0.185820761315144	0.237674774781656	0.111-0.507	0.000201570374990631	0.330378425802682	0.201-0.540	1.05754263033521e-05	0.87615558256369	0.569-1.346	0.54677	0.910495	YES	non adaptive	maintained	-	-
ENSG00000078018	MAP2	microtubule associated protein 2	0.471510782776331	0.945708264841877	0.562374780124648	0.233814237705218	0.109-0.498	0.000168854029526982	0.334124345475502	0.203-0.547	1.35181858588398e-05	0.875948281025572	0.569-1.347	0.546814	0.910495	NO	-	-	-	-
ENSG00000148584	A1CF	APOBEC1 complementation factor	0.426757207228012	0.808309689104789	0.55565104323804	0.237795664558487	0.111-0.506	0.000199982895723722	0.329123767994177	0.201-0.538	9.6871084568546e-06	0.876600116332454	0.570-1.347	0.54822	0.910495	YES	adaptive	lost	-	-
ENSG00000111885	MAN1A1	mannosidase alpha class 1A member 1	0.518219156699628	0.577604532348871	0.487888955223044	0.232310696719525	0.108-0.495	0.000160136472384474	0.334663692757807	0.204-0.548	1.40095525281799e-05	1.14022043864668	0.741-1.753	0.550157	0.911047	YES	non adaptive	maintained	-	-
ENSG00000141314	RHBDL3	rhomboid like 3	0.0906986316996089	0.793746947374287	0.549531780319131	0.236916817650596	0.111-0.504	0.000191104432027544	0.336122200929224	0.204-0.551	1.59591500229995e-05	1.14175487098535	0.737-1.768	0.552587	0.911211	YES	-	-	X	-
ENSG00000167552	TUBA1A	tubulin alpha 1a	0.417183551421767	0.346471543960011	0.392055743497221	0.240395929423314	0.112-0.514	0.000242387106861203	0.329066843536522	0.200-0.539	1.02221851753356e-05	0.877645410874824	0.569-1.351	0.553465	0.911211	YES	-	maintained	-	-
ENSG00000147168	IL2RG	interleukin 2 receptor subunit gamma	0.708745021630523	0.97029582295933	0.547098260286855	0.237519455504281	0.111-0.506	0.00020117750333592	0.328240963400279	0.200-0.537	9.64363696205253e-06	0.879442902785733	0.572-1.351	0.557835	0.914417	YES	adaptive	lost	-	-
ENSG00000101680	LAMA1	laminin subunit alpha 1	0.206146518295824	0.788718889098789	0.539461308290328	0.238462443552559	0.111-0.508	0.00020815057545988	0.331619342634738	0.202-0.542	1.11838263379874e-05	1.13709895213968	0.738-1.751	0.560132	0.914417	YES	non adaptive	maintained	-	-
ENSG00000184584	TMEM173	transmembrane protein 173	0.59023380937708	0.671456498758498	0.510609238515564	0.237934809964715	0.111-0.507	0.000203642709442108	0.32817838886208	0.200-0.537	9.52244972267059e-06	0.880281027610694	0.572-1.353	0.561019	0.914417	YES	-	maintained	-	-
ENSG00000173334	TRIB1	tribbles pseudokinase 1	0.207326062043655	0.166603381799003	0.260860797968914	0.234335104367368	0.109-0.500	0.000175520450252942	0.338396676982521	0.205-0.557	2.12183468865164e-05	0.878739084859314	0.567-1.360	0.561851	0.914417	YES	non adaptive	maintained	-	-
ENSG00000183098	GPC6	glypican 6	0.314775653234802	0.936587455033208	0.543123102261064	0.238437431213659	0.111-0.508	0.000209270725329536	0.330229957004655	0.201-0.540	1.0370861345221e-05	0.883421706798852	0.574-1.358	0.57245	0.925582	NO	-	-	-	X
ENSG00000183778	B3GALT5	beta-1,3-galactosyltransferase 5	0.484348410088304	0.743444481734528	0.539866536342746	0.234831758926286	0.110-0.500	0.000173784343904018	0.332045727812286	0.202-0.543	1.13995278756458e-05	0.884105597230563	0.575-1.358	0.573956	0.925582	YES	adaptive	-	-	-
ENSG00000023445	BIRC3	baculoviral IAP repeat containing 3	0.338182800131422	0.503842776080821	0.467272228773339	0.23506996819531	0.110-0.500	0.000173792502767562	0.332471426927445	0.203-0.543	1.15922540260077e-05	1.13198723021634	0.734-1.744	0.574064	0.925582	YES	-	-	-	-
ENSG00000059804	SLC2A3	solute carrier family 2 member 3	0.504780828673608	0.436480898651867	0.42706240534315	0.236242792864996	0.110-0.503	0.000183051098291137	0.329092428689105	0.201-0.538	9.55360651908129e-06	1.13122571654652	0.734-1.741	0.57523	0.925582	YES	non adaptive	maintained	-	-
ENSG00000121005	CRISPLD1	cysteine rich secretory protein LCCL domain containing 1	0.890637355746451	0.565358556775815	0.475463131606415	0.231552212952048	0.108-0.494	0.000157603359732219	0.330559315211438	0.202-0.540	1.03178140778141e-05	1.12651866811101	0.732-1.731	0.586943	0.939109	YES	adaptive	lost	-	-
ENSG00000160336	ZNF761	zinc finger protein 761	0.210551273562139	0.579280464370608	0.487168859217497	0.236274339440187	0.110-0.503	0.000184316905721022	0.333276304052214	0.203-0.545	1.25205748864008e-05	1.1241554951822	0.727-1.737	0.598115	0.94128	YES	non adaptive	maintained	-	X
ENSG00000148180	GSN	gelsolin	0.483273737353774	0.357464705639762	0.397905446466325	0.237819920230938	0.111-0.507	0.000204559429635568	0.33022495638577	0.201-0.540	1.0533593662728e-05	0.891326646717494	0.579-1.371	0.600672	0.94128	YES	adaptive	maintained	-	-
ENSG00000196739	COL27A1	collagen type XXVII alpha 1 chain	0.521970078787595	0.55412523343631	0.492107945070517	0.236553677207971	0.110-0.504	0.00019257102269933	0.331946461340973	0.202-0.543	1.17913022758166e-05	0.891783367546469	0.580-1.369	0.600693	0.94128	YES	adaptive	-	-	-
ENSG00000101441	CST4	cystatin S	0.327485163827001	0.755070880512895	0.538742054149798	0.233724546948001	0.109-0.498	0.000168544965669385	0.324457830160283	0.197-0.533	9.09003623401308e-06	0.890260099602169	0.574-1.379	0.602727	0.94128	NO	-	-	X	X
ENSG00000152936	LMNTD1	lamin tail domain containing 1	0.414647772163142	0.932656059832668	0.56732216838793	0.235528464978862	0.110-0.501	0.00017927342393452	0.332286707656873	0.203-0.543	1.16579686705855e-05	0.892148154316682	0.579-1.372	0.603508	0.94128	YES	non adaptive	maintained	-	-
ENSG00000150676	CCDC83	coiled-coil domain containing 83	0.51166562100074	0.756672310860272	0.532418967878794	0.235263770236624	0.110-0.500	0.000175125790240948	0.330628224871606	0.202-0.540	1.03120804777029e-05	0.892678627478763	0.580-1.372	0.604774	0.94128	YES	non adaptive	maintained	-	-
ENSG00000071967	CYBRD1	cytochrome b reductase 1	0.799827877820405	0.741403655102135	0.519865178908192	0.239357649922469	0.112-0.511	0.000223441248378519	0.325333557842448	0.198-0.534	9.19838786087756e-06	0.892643464315475	0.579-1.374	0.606278	0.94128	YES	adaptive	maintained	-	-
ENSG00000011638	TMEM159	transmembrane protein 159	0.931805545344945	0.809450837344805	0.526187677961889	0.235326657688628	0.110-0.501	0.000178593583208664	0.3275511858302	0.199-0.536	9.32426969237704e-06	0.893254632562174	0.581-1.372	0.606637	0.94128	YES	adaptive	-	-	-
ENSG00000105327	BBC3	BCL2 binding component 3	0.0726020363414458	0.519169212134097	0.470884287897909	0.23768534686532	0.111-0.506	0.000200994126196597	0.336049280720196	0.204-0.552	1.67622548460656e-05	0.890627541133627	0.572-1.384	0.606959	0.94128	YES	-	maintained	X	X
ENSG00000118271	TTR	transthyretin	0.491826579671594	0.126508759218137	0.220756023808561	0.236160875977522	0.110-0.503	0.000188423298007573	0.332460286754908	0.202-0.544	1.21867160649359e-05	1.11920277838541	0.727-1.721	0.60822	0.94128	YES	non adaptive	-	-	-
ENSG00000205856	C22orf42	chromosome 22 open reading frame 42	0.790967746435204	0.653353879269719	0.507850517098426	0.235058948889565	0.110-0.500	0.000176382638426551	0.32677945750517	0.199-0.535	9.14877422836787e-06	0.894650125546969	0.581-1.376	0.612361	0.94128	YES	non adaptive	maintained	-	-
ENSG00000175356	SCUBE2	signal peptide, CUB domain and EGF like domain containing 2	0.138321230351766	0.389681463204186	0.417379821990391	0.237997866947694	0.111-0.507	0.000202821125602655	0.332878431212647	0.203-0.544	1.22335409310584e-05	0.894399359797876	0.579-1.380	0.614155	0.94128	YES	-	maintained	-	-
ENSG00000103888	CEMIP	cell migration inducing hyaluronidase 1	0.775457866740686	0.717929829885311	0.542364583398063	0.235093764703356	0.110-0.501	0.000177491874251721	0.330472137576853	0.201-0.540	1.04546925654848e-05	0.895957984532011	0.583-1.376	0.616194	0.94128	NO	-	-	-	-
ENSG00000137648	TMPRSS4	transmembrane serine protease 4	0.509993106942126	0.599197287962739	0.488465895220351	0.237851891624206	0.111-0.507	0.000203073832653658	0.329107968559846	0.201-0.538	9.86785616578616e-06	0.896131190116879	0.583-1.377	0.616977	0.94128	YES	adaptive	maintained	-	-
ENSG00000185437	SH3BGR	SH3 domain binding glutamate rich protein	0.264444615270299	0.306982208064448	0.373385364299848	0.236247877300184	0.110-0.503	0.000185335324962806	0.333063194419337	0.203-0.545	1.24381075023219e-05	1.11650809435694	0.724-1.720	0.617307	0.94128	YES	non adaptive	lost	-	-
ENSG00000100665	SERPINA4	serpin family A member 4	0.221254548079858	0.402301068542977	0.425007879540892	0.235182476416694	0.110-0.501	0.000179044776769685	0.335931703459634	0.204-0.552	1.67960299731466e-05	1.11724914358324	0.721-1.728	0.618694	0.94128	YES	adaptive	-	-	-
ENSG00000165028	NIPSNAP3B	nipsnap homolog 3B	0.218687320572576	0.296061653224546	0.35860040405485	0.23653133979524	0.110-0.504	0.000188893325070742	0.333666483363367	0.203-0.546	1.3267613847901e-05	0.896738224739046	0.581-1.381	0.621316	0.94128	YES	non adaptive	maintained	X	-
ENSG00000187510	C12orf74	chromosome 12 open reading frame 74	0.648992280320929	0.383321079111761	0.417510865885472	0.236257885874335	0.110-0.503	0.000184118291122847	0.328929787370846	0.201-0.538	9.57052493854519e-06	0.897653873293504	0.584-1.379	0.622435	0.94128	YES	non adaptive	maintained	-	-
ENSG00000087076	HSD17B14	hydroxysteroid 17-beta dehydrogenase 14	0.136686737795175	0.442780943434519	0.457021009714761	0.237417215713581	0.111-0.506	0.000198582414794554	0.334649005324754	0.203-0.549	1.46348265514e-05	1.11502034142796	0.721-1.722	0.623604	0.94128	YES	adaptive	maintained	-	-
ENSG00000159216	RUNX1	RUNX family transcription factor 1	0.975789126628562	0.725880680702164	0.530738859138442	0.234911713555162	0.110-0.500	0.000174104439382253	0.327885407175702	0.200-0.536	9.24859639230962e-06	1.11315911739205	0.724-1.709	0.624514	0.94128	NO	-	-	-	-
ENSG00000112149	CD83	CD83 molecule	0.715162862292209	0.814837652796121	0.539819936975632	0.235528126083184	0.110-0.502	0.000183313104088104	0.331529294840853	0.202-0.542	1.14293051394557e-05	0.899158279695687	0.585-1.381	0.627705	0.94128	YES	adaptive	-	-	-
ENSG00000158023	WDR66	WD repeat domain 66	0.284431559037621	0.0793048930672154	0.16055350650859	0.233028249088019	0.109-0.497	0.000165674844288817	0.325403343793043	0.198-0.534	9.21316822857287e-06	1.11370793910246	0.720-1.721	0.628072	0.94128	NO	-	-	X	X
ENSG00000136048	DRAM1	DNA damage regulated autophagy modulator 1	0.688663934125485	0.966533924749304	0.55394618552252	0.234421091259592	0.109-0.499	0.000172808871277377	0.327454830583192	0.199-0.536	9.32553547851742e-06	1.1121449225372	0.722-1.711	0.628687	0.94128	YES	non adaptive	-	X	X
ENSG00000205517	RGL3	ral guanine nucleotide dissociation stimulator like 3	0.290361916071088	0.238304393091858	0.325623827613883	0.235236453793227	0.110-0.501	0.000178263627682388	0.334341867791284	0.203-0.548	1.41552005013396e-05	0.898912527179739	0.582-1.386	0.629819	0.94128	YES	non adaptive	maintained	-	-
ENSG00000158014	SLC30A2	solute carrier family 30 member 2	0.34537334408695	0.30233592323242	0.37230806942181	0.234225890859543	0.109-0.499	0.000169214089781806	0.33371552967362	0.203-0.546	1.30352989777893e-05	1.11168651329556	0.722-1.710	0.630008	0.94128	NO	-	-	-	-
ENSG00000198488	B3GNT6	UDP-GlcNAc:betaGal beta-1,3-N-acetylglucosaminyltransferase 6	0.500712427219663	0.0987219858594282	0.188797764941633	0.233652387295203	0.109-0.498	0.000168001062822487	0.326805493075181	0.199-0.535	9.21622665592785e-06	1.11106135102915	0.720-1.712	0.633217	0.94128	NO	-	-	X	-
ENSG00000163993	S100P	S100 calcium binding protein P	0.437286360604912	0.835518537543333	0.532524850283333	0.23558380588394	0.110-0.501	0.000179598703509599	0.331699452185056	0.202-0.542	1.1200597619993e-05	1.10963703945374	0.722-1.705	0.635137	0.94128	NO	-	-	-	-
ENSG00000172348	RCAN2	regulator of calcineurin 2	0.935116624324342	0.571779184722362	0.498526914021773	0.232399085431606	0.108-0.496	0.000163318827303361	0.332264035493598	0.203-0.543	1.16601544419061e-05	1.10926210518859	0.721-1.704	0.636223	0.94128	YES	-	maintained	-	-
ENSG00000198673	TAFA2	TAFA chemokine like family member 2	0.755739712628057	0.375387604922952	0.398275766447994	0.234759409506919	0.110-0.500	0.000173128977409073	0.326670786309452	0.199-0.535	9.15848493724738e-06	1.10966416003132	0.720-1.708	0.636358	0.94128	NO	-	-	-	-
ENSG00000108947	EFNB3	ephrin B3	0.953278492758973	0.299125204592175	0.366704896782115	0.234274039395063	0.109-0.499	0.000170501116456916	0.328989943179349	0.201-0.538	9.62676917639485e-06	1.10852160853532	0.719-1.706	0.639952	0.944137	YES	-	maintained	-	-
ENSG00000168065	SLC22A11	solute carrier family 22 member 11	0.266087527345836	0.519139723694834	0.482822954290426	0.230930328082888	0.107-0.494	0.000161793718571622	0.328227060737302	0.200-0.537	9.46281504244062e-06	1.10870284540825	0.716-1.715	0.642938	0.944778	YES	-	-	X	X
ENSG00000078596	ITM2A	integral membrane protein 2A	0.842515333623965	0.454556315126731	0.447873461446616	0.236675132505982	0.111-0.504	0.000189788507157304	0.326098295186681	0.198-0.535	9.33619134913185e-06	0.903583986168317	0.587-1.390	0.644668	0.944778	YES	-	maintained	-	-
ENSG00000178882	RFLNA	refilin A	0.356538141557309	0.35027909397846	0.40715444389366	0.233405974523861	0.109-0.497	0.000167710997462291	0.335838022434081	0.204-0.552	1.69456797860968e-05	1.10598144018732	0.716-1.707	0.649556	0.944778	YES	adaptive	-	-	-
ENSG00000138670	RASGEF1B	RasGEF domain family member 1B	0.734881423496701	0.681556661676151	0.522308922194638	0.235057495688268	0.110-0.500	0.000175904088113351	0.330457423866682	0.202-0.540	1.03549725522323e-05	1.10463611488411	0.718-1.697	0.649856	0.944778	YES	-	-	-	-
ENSG00000157911	PEX10	peroxisomal biogenesis factor 10	0.344893971578464	0.796219825025397	0.53837110516045	0.237116564399871	0.111-0.505	0.000192711096530482	0.330565117620106	0.202-0.540	1.03547072538171e-05	0.905290444763827	0.588-1.392	0.650367	0.944778	YES	adaptive	-	-	-
ENSG00000123240	OPTN	optineurin	0.404780549300632	0.452315088619479	0.430463640927982	0.237337786721353	0.111-0.505	0.000196290512082891	0.330134923538929	0.201-0.540	1.02622643495728e-05	0.905655475827978	0.587-1.395	0.653094	0.945986	YES	adaptive	maintained	-	-
ENSG00000198467	TPM2	tropomyosin 2	0.230377578506211	0.317445494133599	0.380959885814769	0.235591745556934	0.110-0.501	0.00017759209339521	0.333153628577533	0.203-0.545	1.24581964209548e-05	1.10302166907863	0.716-1.697	0.655936	0.945986	YES	non adaptive	maintained	-	-
ENSG00000106038	EVX1	even-skipped homeobox 1	0.38889173643949	0.156083265655733	0.257408145442439	0.23556930426269	0.110-0.501	0.000178501946059282	0.332073883477293	0.202-0.543	1.14247190061442e-05	1.10292430829671	0.716-1.697	0.656194	0.945986	YES	-	maintained	-	-
ENSG00000153446	C16orf89	chromosome 16 open reading frame 89	0.287987328052014	0.832382722406713	0.549696749778802	0.235458938145972	0.110-0.501	0.000180233223988435	0.334277687130182	0.203-0.548	1.43615513539711e-05	1.10258525493352	0.715-1.699	0.658422	0.946734	YES	-	maintained	-	-
ENSG00000124496	TRERF1	transcriptional regulating factor 1	0.715843797887414	0.85658827907195	0.550731547078472	0.235543739151146	0.110-0.501	0.000177583906592522	0.329246556833387	0.201-0.538	9.64169784333902e-06	1.10088421731839	0.715-1.693	0.661616	0.946734	NO	-	-	-	-
ENSG00000184254	ALDH1A3	aldehyde dehydrogenase 1 family member A3	0.041375473314461	0.738463402534556	0.527135862156198	0.239203137230234	0.111-0.511	0.000224072035831673	0.334755854156342	0.203-0.549	1.52797556361151e-05	1.10318321751955	0.707-1.721	0.665275	0.946734	YES	non adaptive	maintained	X	X
ENSG00000135447	PPP1R1A	protein phosphatase 1 regulatory inhibitor subunit 1A	0.0948246114352567	0.440436023362873	0.447114990875152	0.236234190392023	0.110-0.503	0.000183335977562124	0.334821699172014	0.204-0.549	1.50225165252282e-05	1.10002288495221	0.711-1.700	0.66778	0.946734	YES	non adaptive	maintained	X	X
ENSG00000105696	TMEM59L	transmembrane protein 59 like	0.0622472692965534	0.28839668886517	0.351317315758698	0.240700240041655	0.112-0.515	0.000249693680444815	0.330864655973947	0.202-0.541	1.05910356003108e-05	0.908241671372896	0.584-1.410	0.668076	0.946734	YES	non adaptive	maintained	X	X
ENSG00000203778	FAM229B	family with sequence similarity 229 member B	0.32845221933069	0.248408830296536	0.328494919830711	0.233743497527347	0.109-0.498	0.000166219887192979	0.333967547356064	0.203-0.547	1.35291895748294e-05	1.09981692056505	0.711-1.699	0.668251	0.946734	YES	non adaptive	-	X	-
ENSG00000158816	VWA5B1	von Willebrand factor A domain containing 5B1	0.783564036533801	0.728473574699841	0.536291249124698	0.235313944695241	0.110-0.501	0.000177896083574312	0.32752782405894	0.199-0.536	9.43062875823305e-06	1.09876095494135	0.713-1.690	0.668533	0.946734	NO	-	-	X	-
ENSG00000080546	SESN1	sestrin 1	0.535104166337128	0.447834787368791	0.452940833323709	0.233017747812871	0.109-0.497	0.000167260524344322	0.334878901308717	0.203-0.549	1.54254203404358e-05	1.09865188494237	0.712-1.693	0.670048	0.946734	YES	non adaptive	maintained	-	-
ENSG00000126337	KRT36	keratin 36	0.979243852331188	0.60562209274244	0.490262260443943	0.236506945182775	0.110-0.504	0.000187965083628422	0.327486211265877	0.199-0.536	9.49632931418194e-06	0.911709166677545	0.593-1.401	0.673403	0.946764	YES	adaptive	-	-	-
ENSG00000012504	NR1H4	nuclear receptor subfamily 1 group H member 4	0.979366004124543	0.649456461879023	0.517721666331592	0.233994860228665	0.109-0.498	0.00016922341134013	0.329974616470925	0.201-0.539	1.00152253094855e-05	1.0929880492119	0.711-1.678	0.684435	0.954564	YES	adaptive	lost	-	-
ENSG00000065882	TBC1D1	TBC1 domain family member 1	0.959928043472783	0.177020078318681	0.275615843068297	0.235271773487348	0.110-0.501	0.000177673781388898	0.328757729575207	0.200-0.538	9.64779957406819e-06	1.09294055196444	0.711-1.678	0.684577	0.954564	YES	adaptive	lost	-	-
ENSG00000158445	KCNB1	potassium voltage-gated channel subfamily B member 1	0.438562972636093	0.33318196731184	0.387195808736531	0.235189395009237	0.110-0.501	0.000179940121269456	0.327039449884844	0.199-0.536	9.78361119862561e-06	0.91579225059131	0.593-1.414	0.691521	0.954564	NO	-	-	X	X
ENSG00000131831	RAI2	retinoic acid induced 2	0.826382709347662	0.981901512096241	0.566184698494769	0.235536103631039	0.110-0.501	0.00017910029970703	0.32962608693379	0.201-0.539	9.90625593372172e-06	1.09053434918215	0.709-1.675	0.692432	0.954564	YES	-	maintained	-	-
ENSG00000064205	CCN5	cellular communication network factor 5	0.39077566664928	0.057333674617741	0.128788204357022	0.236816110596102	0.111-0.504	0.000190126313981495	0.330720025506957	0.202-0.540	1.0482117482112e-05	1.09021496619163	0.709-1.674	0.693081	0.954564	YES	adaptive	-	-	-
ENSG00000105048	TNNT1	troponin T1, slow skeletal type	0.146156193270827	0.56093269357446	0.481797615004466	0.237086978276592	0.111-0.505	0.000194848955053351	0.333623149291244	0.203-0.547	1.36684282789296e-05	0.916195616482359	0.590-1.421	0.696132	0.954564	YES	adaptive	lost	X	X
ENSG00000105989	WNT2	Wnt family member 2	0.828577989152685	0.593195936878122	0.486417613878614	0.233868809540377	0.109-0.498	0.000169084650572932	0.329236875384065	0.201-0.538	9.74313790064987e-06	1.09003785492424	0.706-1.680	0.69638	0.954564	YES	non adaptive	maintained	-	-
ENSG00000175928	LRRN1	leucine rich repeat neuronal 1	0.0764176548250322	0.396273321423846	0.415129614987674	0.240167870212816	0.112-0.514	0.00024698969494671	0.331719932161898	0.202-0.543	1.1478245892098e-05	0.916751508492027	0.590-1.424	0.698939	0.954564	YES	non adaptive	maintained	X	X
ENSG00000135549	PKIB	cAMP-dependent protein kinase inhibitor beta	0.347009564122275	0.147818645199627	0.243112940750544	0.237940739748231	0.111-0.507	0.000204778239264165	0.329953157510307	0.201-0.539	1.01155878055739e-05	0.918713817256476	0.597-1.412	0.699178	0.954564	YES	non adaptive	maintained	-	X
ENSG00000007216	SLC13A2	solute carrier family 13 member 2	0.599208438652959	0.944914529700821	0.557248818012831	0.234211413669954	0.109-0.499	0.000171939584548015	0.332796396671873	0.203-0.545	1.24536625494735e-05	1.08824989178731	0.707-1.672	0.699817	0.954564	YES	non adaptive	lost	-	-
ENSG00000100802	C14orf93	chromosome 14 open reading frame 93	0.737019732700172	0.935320592582977	0.551081072660354	0.236231473606952	0.110-0.503	0.000184169169460586	0.328979680762084	0.201-0.538	9.69310831966592e-06	0.91946136146449	0.598-1.412	0.701273	0.954564	YES	non adaptive	maintained	-	-
ENSG00000106025	TSPAN12	tetraspanin 12	0.410598545766105	0.56556945600506	0.495633134630048	0.232390050903014	0.108-0.497	0.000168980892434831	0.330087889515936	0.201-0.540	1.02814867114373e-05	1.08773726905854	0.706-1.673	0.702121	0.954564	YES	-	maintained	X	X
ENSG00000166920	C15orf48	chromosome 15 open reading frame 48	0.0535383973956857	0.0942150485834337	0.175760664001269	0.237376084176199	0.111-0.506	0.000198209470528926	0.335240617840639	0.203-0.551	1.68592123730489e-05	1.09021482992921	0.699-1.698	0.702479	0.954564	YES	non adaptive	maintained	X	X
ENSG00000143171	RXRG	retinoid X receptor gamma	0.457012865925061	0.372482742489151	0.40330371854518	0.235451611221974	0.110-0.501	0.00018093315932246	0.326980095139415	0.199-0.536	9.96604068897453e-06	0.922320585252884	0.595-1.428	0.717065	0.969595	YES	adaptive	-	X	-
ENSG00000138100	TRIM54	tripartite motif containing 54	0.920258292211338	0.603875738942347	0.507613736391686	0.234572243183372	0.110-0.500	0.000173517729364985	0.330615823587355	0.202-0.540	1.0433673263336e-05	1.08210211820649	0.704-1.662	0.718661	0.969595	YES	adaptive	-	-	-
ENSG00000112183	RBM24	RNA binding motif protein 24	0.285895909533126	0.182617419767775	0.278608671221351	0.234380213454212	0.109-0.499	0.000173360206359458	0.326522275839358	0.198-0.536	9.98901725638595e-06	0.923793196499724	0.597-1.427	0.721172	0.969855	YES	non adaptive	maintained	X	X
ENSG00000132437	DDC	dopa decarboxylase	0.338219321456814	0.49464704043897	0.459012146501066	0.23565629926123	0.110-0.502	0.000181496807052997	0.325662774756584	0.197-0.536	1.05442700535512e-05	1.08150125185771	0.698-1.673	0.725011	0.969855	YES	adaptive	-	X	-
ENSG00000125780	TGM3	transglutaminase 3	0.0292652023966564	0.45600363323586	0.449075569994336	0.238320955527139	0.111-0.509	0.000213114581812251	0.334719913177159	0.203-0.550	1.62595832948907e-05	1.0826498401737	0.692-1.691	0.727342	0.969855	YES	adaptive	-	X	X
ENSG00000106565	TMEM176B	transmembrane protein 176B	0.820170662406779	0.62938191319496	0.517921901880094	0.237002035541607	0.111-0.505	0.000196745828500363	0.329738712943346	0.201-0.539	1.02627929717617e-05	0.926504153820264	0.603-1.423	0.727548	0.969855	YES	adaptive	-	-	-
ENSG00000137474	MYO7A	myosin VIIA	0.845396422960405	0.94640666802123	0.557488109442278	0.236750465482983	0.111-0.504	0.000192311179607141	0.329233451624218	0.201-0.538	9.98533614643119e-06	0.927345973987938	0.603-1.424	0.730329	0.969855	NO	-	-	-	-
ENSG00000149557	FEZ1	fasciculation and elongation protein zeta 1	0.931995455851425	0.282504327798312	0.356754457571457	0.234856193508675	0.110-0.500	0.000175804827052059	0.329929883527224	0.201-0.539	1.01295991410117e-05	1.07791131460186	0.702-1.654	0.731401	0.969855	YES	adaptive	-	-	-
ENSG00000186847	KRT14	keratin 14	0.211356326142044	0.44746364325769	0.444512460095929	0.235096930346527	0.110-0.500	0.0001743832257285	0.333486914483527	0.203-0.546	1.34873123838036e-05	1.07857815020254	0.698-1.665	0.732799	0.969855	YES	non adaptive	-	X	-
ENSG00000125430	HS3ST3B1	heparan sulfate-glucosamine 3-sulfotransferase 3B1	0.415968022833836	0.985643578384511	0.554854181905085	0.234449556639683	0.109-0.499	0.000173020827265268	0.333412568255878	0.203-0.546	1.36081146383919e-05	1.07629076463853	0.698-1.658	0.739043	0.969855	YES	-	maintained	-	-
ENSG00000145632	PLK2	polo like kinase 2	0.673915983800023	0.61918806077421	0.510885967168619	0.234440513070393	0.109-0.499	0.000172710628185885	0.328792014864722	0.200-0.538	9.73430282780456e-06	1.07497926762005	0.699-1.652	0.741825	0.969855	YES	non adaptive	-	-	-
ENSG00000276644	DACH1	dachshund family transcription factor 1	0.876463271693756	0.511483852285376	0.469018478562037	0.236046748444078	0.110-0.502	0.00018331946159865	0.327995938809673	0.200-0.537	9.79381665037463e-06	0.93034078239927	0.605-1.430	0.742095	0.969855	YES	non adaptive	maintained	-	-
ENSG00000130513	GDF15	growth differentiation factor 15	0.281222114854726	0.576974126261395	0.493119789153093	0.237902831704088	0.111-0.507	0.000205196589761497	0.329835827785632	0.201-0.539	9.98092553837439e-06	1.0742142859032	0.697-1.653	0.744881	0.969855	NO	-	-	-	-
ENSG00000164488	DACT2	dishevelled binding antagonist of beta catenin 2	0.650529151454722	0.459739292870629	0.455851726853062	0.237339147375554	0.111-0.506	0.000200267107873615	0.329567907205111	0.201-0.539	1.01038193111245e-05	0.932869778694909	0.607-1.432	0.750988	0.969855	YES	adaptive	-	-	-
ENSG00000186469	GNG2	G protein subunit gamma 2	0.916991169817538	0.561515080897142	0.484291089115335	0.236612658078748	0.110-0.504	0.000190617218632551	0.329032447113995	0.200-0.538	9.98563127450911e-06	0.933477282547043	0.607-1.434	0.753343	0.969855	YES	non adaptive	maintained	-	-
ENSG00000111801	BTN3A3	butyrophilin subfamily 3 member A3	0.71061839639062	0.779530495800451	0.546146745990521	0.238050788784964	0.111-0.508	0.000212813189014378	0.328886263891575	0.200-0.538	1.00564154428863e-05	0.933591868712427	0.607-1.435	0.754077	0.969855	YES	non adaptive	maintained	-	-
ENSG00000058085	LAMC2	laminin subunit gamma 2	0.397451422975346	0.926114625477982	0.557456865152609	0.234658306311942	0.110-0.500	0.00017547306331335	0.333925486232414	0.203-0.548	1.50844170738815e-05	1.07143821225909	0.693-1.655	0.755928	0.969855	YES	non adaptive	maintained	-	-
ENSG00000111863	ADTRP	androgen dependent TFPI regulating protein	0.318294023396121	0.564916449419942	0.483069230386358	0.2377617606822	0.111-0.507	0.000205964837277478	0.330448978396346	0.201-0.540	1.04420804475783e-05	1.07084553224527	0.695-1.649	0.756086	0.969855	YES	non adaptive	maintained	-	-
ENSG00000110881	ASIC1	acid sensing ion channel subunit 1	0.265426283926368	0.460234279868211	0.450278593910308	0.233123049281551	0.109-0.498	0.000171754894763059	0.32823713105062	0.200-0.537	9.82336205498186e-06	0.933645904858032	0.603-1.443	0.757609	0.969855	NO	-	-	X	X
ENSG00000144649	GASK1A	golgi associated kinase 1A	0.351291700859826	0.19966551453072	0.293600218020438	0.234925762903285	0.110-0.500	0.000175762569273087	0.33336633636767	0.203-0.547	1.38045740732295e-05	1.07084006548421	0.693-1.653	0.75764	0.969855	NO	-	-	-	-
ENSG00000166546	BEAN1	brain expressed associated with NEDD4 1	0.39501126579679	0.707230572658031	0.515097209617511	0.234988605175942	0.110-0.500	0.000176091705630203	0.332889278579991	0.203-0.545	1.3006398950352e-05	0.934383762955533	0.607-1.438	0.757678	0.969855	YES	non adaptive	maintained	-	-
ENSG00000130707	ASS1	argininosuccinate synthase 1	0.470565448068929	0.548753130784926	0.484126185832712	0.237128124322951	0.111-0.505	0.000197117951353564	0.330523428728918	0.201-0.540	1.05218270863502e-05	0.934879542995264	0.607-1.438	0.759339	0.969855	YES	non adaptive	-	-	-
ENSG00000187720	THSD4	thrombospondin type 1 domain containing 4	0.241791971431709	0.158931504898838	0.253361729301144	0.237202275221053	0.111-0.505	0.00019696612764402	0.331484710682081	0.202-0.542	1.11751221358327e-05	1.07008766440676	0.692-1.653	0.760321	0.969855	NO	-	-	-	X
ENSG00000111644	ACRBP	acrosin binding protein	0.253354351069973	0.989276098663033	0.560785001700918	0.236552927100149	0.110-0.504	0.000189353197394018	0.332385559509699	0.202-0.544	1.23071169858059e-05	0.93592439624611	0.607-1.440	0.76355	0.969855	YES	adaptive	-	-	-
ENSG00000262543	SMIM28	small integral membrane protein 28	0.829880132579875	0.288277077106189	0.356400565660271	0.234096739422231	0.109-0.499	0.000172612270745826	0.330221975861373	0.201-0.540	1.01876748864703e-05	0.936820496141247	0.610-1.438	0.765518	0.969855	YES	non adaptive	maintained	-	-
ENSG00000139055	ERP27	endoplasmic reticulum protein 27	0.960242381999555	0.444757193181133	0.445071124342374	0.234213304633096	0.109-0.499	0.000174012296497957	0.331176500987076	0.202-0.541	1.09301497896832e-05	1.06721371366628	0.694-1.640	0.766663	0.969855	YES	adaptive	maintained	-	-
ENSG00000139597	N4BP2L1	NEDD4 binding protein 2 like 1	0.385569633819247	0.113586713852273	0.203875028076545	0.236929973143886	0.111-0.505	0.000193965006531944	0.330806433955625	0.202-0.541	1.06422344495561e-05	0.939358836547433	0.610-1.444	0.775627	0.970959	YES	adaptive	maintained	-	-
ENSG00000184470	TXNRD2	thioredoxin reductase 2	0.916072543255083	0.989644194192387	0.553383141725976	0.235996301153994	0.110-0.502	0.000183809848458916	0.328980304754742	0.200-0.538	9.98907236915269e-06	0.940674069559596	0.612-1.444	0.77998	0.970959	YES	non adaptive	-	-	-
ENSG00000114315	HES1	hes family bHLH transcription factor 1	0.941596033541048	0.970063969029834	0.557224906288885	0.2347387908466	0.110-0.500	0.000175328945482206	0.330891477775998	0.202-0.541	1.06612613410883e-05	1.06290290697839	0.692-1.631	0.780212	0.970959	NO	-	-	-	-
ENSG00000115194	SLC30A3	solute carrier family 30 member 3	0.246956970821229	0.749844992931974	0.530086511008752	0.233067871532694	0.108-0.498	0.000175017712782439	0.328886226273856	0.200-0.538	9.91810092600268e-06	1.06358345054054	0.688-1.643	0.781322	0.970959	YES	adaptive	-	X	X
ENSG00000188089	PLA2G4E	phospholipase A2 group IVE	0.561154971742017	0.928920343905007	0.551663541974687	0.235338932628605	0.110-0.501	0.000178710805676784	0.328368593176217	0.200-0.538	1.00569234404823e-05	0.940609675993994	0.610-1.449	0.781404	0.970959	YES	non adaptive	maintained	-	-
ENSG00000126562	WNK4	WNK lysine deficient protein kinase 4	0.0911501930150701	0.135311984184653	0.229433380488228	0.236964160161732	0.111-0.505	0.000195954496770144	0.333998268422496	0.202-0.549	1.61406193332886e-05	1.06389299543668	0.684-1.653	0.783148	0.970959	YES	adaptive	maintained	X	-
ENSG00000143797	MBOAT2	membrane bound O-acyltransferase domain containing 2	0.506282602897345	0.998718662908597	0.550630929171101	0.233856617866907	0.109-0.499	0.00017375606741322	0.329538362522573	0.201-0.539	9.98585215205389e-06	0.941293990557435	0.611-1.448	0.783206	0.970959	YES	-	maintained	-	X
ENSG00000181418	DDN	dendrin	0.0511936851624744	0.642046203144253	0.51113531484981	0.237446901771974	0.111-0.506	0.000202111216449607	0.333833319021939	0.202-0.549	1.55907693593579e-05	0.939582941584015	0.601-1.467	0.784256	0.970959	NO	-	-	X	X
ENSG00000159399	HK2	hexokinase 2	0.251918559611625	0.863821231749181	0.539932416103355	0.237329001387693	0.111-0.506	0.000201903980864439	0.33173655872112	0.202-0.543	1.16958126188394e-05	1.06228205901342	0.688-1.638	0.784631	0.970959	YES	non adaptive	-	X	-
ENSG00000243244	STON1	stonin 1	0.77448877992249	0.436716152547899	0.439188081376291	0.232610483290272	0.108-0.498	0.000179828048408672	0.332097084471298	0.202-0.543	1.19755819470475e-05	1.05839650238843	0.685-1.633	0.797568	0.974116	YES	-	-	-	-
ENSG00000162896	PIGR	polymeric immunoglobulin receptor	0.519213262596117	0.987885522750611	0.552441554077642	0.236134603523857	0.110-0.503	0.000185153089331846	0.331126864417543	0.202-0.541	1.09344391895677e-05	1.05751215763772	0.688-1.624	0.798349	0.974116	YES	adaptive	lost	-	-
ENSG00000183654	MARCH11	membrane associated ring-CH-type finger 11	0.985967184492854	0.655610423736632	0.517005337562229	0.236597058432114	0.110-0.504	0.000191180133432644	0.329024144707197	0.200-0.538	1.01140052333966e-05	0.945936245666995	0.615-1.453	0.79965	0.974116	YES	adaptive	lost	-	-
ENSG00000158786	PLA2G2F	phospholipase A2 group IIF	0.630566047562395	0.492143629475209	0.464630292747223	0.234612197358908	0.109-0.500	0.000177110610101258	0.333000510277535	0.202-0.546	1.39739661991265e-05	1.05761579451833	0.686-1.630	0.799691	0.974116	YES	adaptive	-	-	-
ENSG00000188257	PLA2G2A	phospholipase A2 group IIA	0.54100433029843	0.593079981505025	0.499170339602589	0.235638772383485	0.110-0.502	0.000181700520823548	0.332064189755197	0.202-0.544	1.21815301043121e-05	1.05692641279783	0.687-1.625	0.800925	0.974116	YES	-	maintained	-	-
ENSG00000152527	PLEKHH2	pleckstrin homology, MyTH4 and FERM domain containing H2	0.297977866484881	0.351481129047848	0.398579325601571	0.236888290412433	0.111-0.505	0.000194623494598035	0.331422354226173	0.202-0.542	1.12791750551155e-05	0.946717473436734	0.615-1.456	0.803177	0.974116	NO	-	-	-	-
ENSG00000144331	ZNF385B	zinc finger protein 385B	0.635526296279795	0.766729778041088	0.539650950099237	0.236658652004115	0.110-0.504	0.000192233305318266	0.33039775021574	0.201-0.540	1.04408487981437e-05	0.947486844932974	0.616-1.455	0.805352	0.974116	YES	non adaptive	-	-	-
ENSG00000153234	NR4A2	nuclear receptor subfamily 4 group A member 2	0.923023582295468	0.94868511742257	0.549433633279573	0.235897126831154	0.110-0.502	0.000181055870627362	0.328536970476594	0.200-0.538	1.00909727789542e-05	1.05519594883371	0.685-1.623	0.806916	0.974116	YES	non adaptive	maintained	-	-
ENSG00000139329	LUM	lumican	0.713952075458712	0.595718711776126	0.498785699356767	0.234404795790174	0.109-0.500	0.000175153228710904	0.329995212713991	0.201-0.539	1.01051942001039e-05	1.0542423112568	0.685-1.621	0.809936	0.974116	YES	non adaptive	maintained	-	-
ENSG00000106123	EPHB6	EPH receptor B6	0.144869003443061	0.407043190438218	0.424211724872961	0.236891773132591	0.111-0.505	0.000195152550050873	0.332483429449319	0.202-0.545	1.30010561529868e-05	1.05430901044205	0.681-1.631	0.812286	0.974116	NO	-	-	X	X
ENSG00000168874	ATOH8	atonal bHLH transcription factor 8	0.664422313666207	0.0957671173547222	0.183823078383463	0.235679286878769	0.110-0.502	0.000180528721194882	0.330891407941551	0.202-0.541	1.06792556063753e-05	1.05132888188611	0.683-1.616	0.81974	0.974116	YES	non adaptive	-	-	-
ENSG00000170917	NUDT6	nudix hydrolase 6	0.553159924295982	0.765029737808001	0.530009280027658	0.235560118230273	0.110-0.502	0.000180453581355604	0.32870510007784	0.200-0.538	1.03189895757174e-05	1.05100565123941	0.683-1.616	0.820886	0.974116	NO	-	-	-	-
ENSG00000242265	PEG10	paternally expressed 10	0.460003538689347	0.749602577565642	0.534756547697766	0.236729674310739	0.111-0.504	0.000192221217538407	0.330393921331099	0.201-0.540	1.034038616278e-05	1.05109236938982	0.682-1.618	0.821051	0.974116	NO	-	-	-	-
ENSG00000151502	VPS26B	VPS26, retromer complex component B	0.959529839770613	0.318304408409232	0.378275632232587	0.235684526729049	0.110-0.502	0.000180694750826051	0.329684930497702	0.201-0.539	1.01033506838558e-05	0.952170815388668	0.620-1.461	0.822747	0.974116	YES	non adaptive	maintained	-	-
ENSG00000174428	GTF2IRD2B	GTF2I repeat domain containing 2B	0.457874413179158	0.619261921052572	0.504514165365276	0.234283506067238	0.109-0.500	0.000177187694378525	0.329774272197453	0.201-0.539	1.01424427303469e-05	0.951678166210805	0.616-1.468	0.822939	0.974116	YES	adaptive	-	-	-
ENSG00000137843	PAK6	p21 (RAC1) activated kinase 6	0.887337893167383	0.742594258264414	0.530492804111839	0.235800887476546	0.110-0.502	0.000181990176450352	0.329477297995311	0.201-0.539	1.01266161944667e-05	1.05015934233414	0.683-1.613	0.823217	0.974116	YES	-	-	-	-
ENSG00000125347	IRF1	interferon regulatory factor 1	0.378665216768053	0.714169485617836	0.532285895360124	0.235540422592791	0.110-0.501	0.00017913076296878	0.331972843966624	0.202-0.543	1.20371278769131e-05	1.0503124313992	0.681-1.619	0.824192	0.974116	YES	-	-	-	-
ENSG00000048052	HDAC9	histone deacetylase 9	0.980116044336663	0.74434744981221	0.52858524974855	0.236728547047425	0.110-0.504	0.000192730291747006	0.328621182336525	0.200-0.538	1.03800778248361e-05	0.952352186358666	0.618-1.466	0.824473	0.974116	NO	-	-	-	-
ENSG00000124935	SCGB1D2	secretoglobin family 1D member 2	0.706530746366816	0.250538077919824	0.327775744986125	0.235703535858783	0.110-0.502	0.000181408058197038	0.329112947575293	0.200-0.539	1.02327906832739e-05	0.953496129070581	0.620-1.464	0.827894	0.974116	YES	adaptive	maintained	-	-
ENSG00000112077	RHAG	Rh associated glycoprotein	0.87936293713002	0.822383205820727	0.547844893174848	0.235827687928767	0.110-0.502	0.000183459562169404	0.33081376966093	0.202-0.541	1.07679013685933e-05	1.04870789836189	0.682-1.610	0.828	0.974116	NO	-	-	-	-
ENSG00000198053	SIRPA	signal regulatory protein alpha	0.566809731018376	0.332846469770211	0.389930379153967	0.236153263347344	0.110-0.503	0.000185677210623473	0.330975102676862	0.202-0.541	1.08335945432108e-05	0.953581597022425	0.620-1.465	0.828342	0.974116	NO	-	-	-	-
ENSG00000104883	PEX11G	peroxisomal biogenesis factor 11 gamma	0.361074244170148	0.926200901520098	0.554542455263856	0.23584330837929	0.110-0.502	0.000182674229207522	0.332179085268084	0.202-0.544	1.26383754633686e-05	1.04818635564478	0.680-1.614	0.830992	0.975214	YES	adaptive	lost	X	-
ENSG00000138641	HERC3	HECT and RLD domain containing E3 ubiquitin protein ligase 3	0.952300166424458	0.902951253129525	0.551756689637454	0.235220448397726	0.110-0.501	0.000178402097227153	0.330474338341488	0.201-0.540	1.04155140128363e-05	0.95503261441405	0.622-1.465	0.833256	0.975855	YES	adaptive	maintained	-	-
ENSG00000184481	FOXO4	forkhead box O4	0.417946583770182	0.869328221323118	0.54582055213694	0.235142685440596	0.110-0.501	0.000177590545369702	0.328529805897224	0.200-0.539	1.05610814666589e-05	0.955544492423546	0.619-1.474	0.837273	0.976483	YES	non adaptive	-	-	-
ENSG00000133321	PLAAT4	phospholipase A and acyltransferase 4	0.934581125954198	0.946765609223274	0.554120404616729	0.23680847512623	0.110-0.505	0.000196449672317368	0.329600202428024	0.201-0.539	1.03027158761396e-05	0.956445332290905	0.622-1.469	0.838835	0.976483	YES	adaptive	lost	-	-
ENSG00000145779	TNFAIP8	TNF alpha induced protein 8	0.155017647004637	0.250889273078608	0.336395805796893	0.236366906644902	0.110-0.503	0.000187936323119168	0.332468694045203	0.202-0.545	1.33949388771015e-05	1.04633054337825	0.676-1.619	0.83895	0.976483	NO	-	-	-	-
ENSG00000163827	LRRC2	leucine rich repeat containing 2	0.937585648009658	0.288456289257544	0.359142120526262	0.234591210103404	0.109-0.500	0.000176756997115374	0.330629933269291	0.202-0.540	1.04079364810163e-05	1.0445574038193	0.680-1.604	0.842207	0.977577	YES	-	-	-	-
ENSG00000002745	WNT16	Wnt family member 16	0.225483544319144	0.996925341419503	0.55239901387025	0.2361233888829	0.110-0.503	0.000183575047389479	0.331514015297405	0.202-0.542	1.13948294358281e-05	1.0446098130145	0.677-1.610	0.843333	0.977577	NO	-	-	X	-
ENSG00000079459	FDFT1	farnesyl-diphosphate farnesyltransferase 1	0.311367430099367	0.0676412491718236	0.14042585875448	0.236601285933527	0.110-0.504	0.000190274993676999	0.330497014622879	0.202-0.540	1.03369941404626e-05	1.04317775158997	0.677-1.606	0.847798	0.979747	NO	-	-	X	X
ENSG00000164604	GPR85	G protein-coupled receptor 85	0.864367135387469	0.0744156715159687	0.153712935412579	0.235179517706247	0.110-0.501	0.000178669316658417	0.330397263639101	0.201-0.540	1.03609961578242e-05	1.04166113522733	0.678-1.598	0.851903	0.979747	YES	non adaptive	maintained	-	-
ENSG00000211445	GPX3	glutathione peroxidase 3	0.394481102434802	0.145098485215894	0.239437579580949	0.234734425301913	0.110-0.500	0.00017749132794075	0.332588137695321	0.202-0.546	1.40550652791821e-05	1.04201743765149	0.675-1.607	0.852395	0.979747	YES	adaptive	maintained	X	-
ENSG00000120885	CLU	clusterin	0.484729655319465	0.44276067522824	0.448794378045752	0.235132671241348	0.110-0.501	0.000178378023389169	0.332187977160553	0.202-0.545	1.30140723886847e-05	1.04142283867644	0.675-1.605	0.854112	0.979747	YES	-	-	-	-
ENSG00000119782	FKBP1B	FKBP prolyl isomerase 1B	0.0307614025314776	0.63603537719495	0.505410343515537	0.236211118701714	0.110-0.503	0.000185932134084959	0.333900604153823	0.201-0.553	2.05519773095314e-05	1.0429726340806	0.663-1.639	0.855374	0.979747	NO	-	-	X	X
ENSG00000181264	TMEM136	transmembrane protein 136	0.933683962075186	0.845342198775847	0.541451249748776	0.236810421022682	0.110-0.505	0.00019661949995059	0.328882065048863	0.200-0.539	1.06993079514135e-05	1.04042389351038	0.676-1.600	0.856982	0.979747	YES	non adaptive	maintained	-	-
ENSG00000073737	DHRS9	dehydrogenase/reductase 9	0.65307847213391	0.42275256346752	0.436329611453463	0.23559158329425	0.110-0.502	0.000180740531538857	0.331294726018096	0.202-0.542	1.12955771778193e-05	0.961428477502812	0.625-1.477	0.857529	0.979747	YES	adaptive	-	-	-
ENSG00000100373	UPK3A	uroplakin 3A	0.241800306684384	0.40746973542237	0.429528474931567	0.236332145737647	0.110-0.503	0.000188439719272585	0.331895103462342	0.202-0.544	1.24976117566905e-05	1.03960550149848	0.673-1.604	0.860845	0.979747	YES	adaptive	lost	X	X
ENSG00000189325	C6orf222	chromosome 6 open reading frame 222	0.756481881151886	0.588764643953028	0.496881568628534	0.234747284536529	0.109-0.501	0.000179695878609526	0.330938817484448	0.202-0.541	1.0860634626291e-05	0.962799265559901	0.626-1.479	0.862683	0.979747	YES	adaptive	lost	-	-
ENSG00000040731	CDH10	cadherin 10	0.822157617290061	0.616731744213948	0.505680433986165	0.234845658568021	0.110-0.500	0.000177976411420116	0.330266989105074	0.201-0.540	1.02103863043991e-05	1.03796435987001	0.674-1.596	0.865238	0.979747	YES	-	maintained	-	-
ENSG00000149380	P4HA3	prolyl 4-hydroxylase subunit alpha 3	0.628076548309386	0.650763891954485	0.515453379943921	0.236479718567153	0.110-0.504	0.000190563745069605	0.330142732510444	0.201-0.540	1.02674990650437e-05	1.03747153908754	0.675-1.593	0.86663	0.979747	YES	adaptive	lost	-	-
ENSG00000159640	ACE	angiotensin I converting enzyme	0.950839835862027	0.0827333672029508	0.165515208287028	0.236163509834329	0.110-0.503	0.000186317078534489	0.329954678914057	0.201-0.540	1.02746958634537e-05	0.965043240082984	0.628-1.481	0.870681	0.979747	NO	-	-	-	-
ENSG00000135374	ELF5	E74 like ETS transcription factor 5	0.948759620886028	0.229847617477041	0.315575400670088	0.235897483057486	0.110-0.502	0.000182948167865141	0.33006240381764	0.201-0.540	1.02624802077736e-05	1.03633787947673	0.673-1.594	0.87107	0.979747	YES	non adaptive	maintained	-	-
ENSG00000104856	RELB	RELB proto-oncogene, NF-kB subunit	0.909799715218914	0.431787809378806	0.437272987962224	0.235571488635459	0.110-0.502	0.00018079017530624	0.330724394791082	0.202-0.541	1.06503723577955e-05	0.966545039432796	0.629-1.483	0.876294	0.979747	YES	adaptive	maintained	-	-
ENSG00000162598	C1orf87	chromosome 1 open reading frame 87	0.712993809765126	0.164444389384068	0.259050515675923	0.23510564032508	0.110-0.501	0.000179577278344723	0.330372447965327	0.201-0.540	1.03639872646958e-05	0.966560902839811	0.628-1.486	0.876858	0.979747	YES	-	maintained	-	-
ENSG00000124635	HIST1H2BJ	histone cluster 1 H2B family member j	0.845546317083952	0.0851231096216372	0.168875952889049	0.23618028204911	0.110-0.503	0.000187149721355351	0.330422703118167	0.201-0.540	1.04603734016299e-05	0.96680743457875	0.629-1.483	0.877236	0.979747	NO	-	-	-	-
ENSG00000139629	GALNT6	polypeptide N-acetylgalactosaminyltransferase 6	0.96256236047619	0.409606597922084	0.427739616661774	0.235244019248735	0.110-0.501	0.00017914006967795	0.330552192659372	0.202-0.540	1.04400271140036e-05	1.03400736448336	0.673-1.587	0.878429	0.979747	YES	adaptive	-	-	-
ENSG00000182993	C12orf60	chromosome 12 open reading frame 60	0.127411243361765	0.865228731682885	0.545349270164162	0.234954510467478	0.110-0.501	0.000179458287409086	0.32829317140523	0.199-0.540	1.23852936408805e-05	0.966822216662604	0.621-1.504	0.881036	0.979747	YES	non adaptive	maintained	X	X
ENSG00000152952	PLOD2	procollagen-lysine,2-oxoglutarate 5-dioxygenase 2	0.978654784983564	0.130953863730656	0.224459176391339	0.235248852315842	0.110-0.501	0.000179299482964863	0.330712244492284	0.202-0.541	1.05849522662704e-05	1.03323501605242	0.673-1.585	0.881111	0.979747	YES	non adaptive	-	-	-
ENSG00000181449	SOX2	SRY-box 2	0.776021608221805	0.149043565597345	0.242441291134046	0.236130679708321	0.110-0.503	0.000185432187681774	0.329164463724574	0.200-0.539	1.08045720411255e-05	0.968397754432138	0.629-1.489	0.883803	0.979747	YES	adaptive	lost	-	-
ENSG00000197822	OCLN	occludin	0.491219658232465	0.88376254204301	0.547901246663348	0.235343491637102	0.110-0.501	0.000180346039076691	0.32986018638708	0.201-0.540	1.03582919578789e-05	1.0316080365016	0.670-1.588	0.887602	0.979747	NO	-	-	-	-
ENSG00000168209	DDIT4	DNA damage inducible transcript 4	0.324611636884041	0.846458146178465	0.549438461308111	0.234623368670456	0.109-0.501	0.000183808537426436	0.330195179942463	0.201-0.540	1.0305424036209e-05	1.03126407524859	0.669-1.589	0.889015	0.979747	YES	non adaptive	-	X	X
ENSG00000162723	SLAMF9	SLAM family member 9	0.342475986794373	0.794780136986288	0.541186954642638	0.235490215561221	0.110-0.501	0.000180243325672164	0.332061721014371	0.201-0.545	1.38649856690219e-05	1.03118517104311	0.668-1.590	0.889601	0.979747	YES	non adaptive	-	-	-
ENSG00000213759	UGT2B11	UDP glucuronosyltransferase family 2 member B11	0.426674942629433	0.508272113018691	0.470727989345955	0.236331212729666	0.110-0.503	0.000188176671000432	0.330361437131722	0.201-0.540	1.02896892330868e-05	0.970441171923979	0.630-1.493	0.8915	0.979747	NO	-	-	-	-
ENSG00000088992	TESC	tescalcin	0.706824497216681	0.0661342137991869	0.139398675919578	0.23681902887639	0.110-0.505	0.000200255773625955	0.328178934706466	0.198-0.542	1.35928038124052e-05	0.96993679657676	0.625-1.504	0.89165	0.979747	NO	-	-	-	-
ENSG00000169860	P2RY1	purinergic receptor P2Y1	0.534368420502663	0.819645357834716	0.543918452990311	0.235816626396053	0.110-0.502	0.000181715662633152	0.330919737875707	0.202-0.541	1.08487365871368e-05	0.970664698460857	0.632-1.490	0.891776	0.979747	NO	-	-	-	-
ENSG00000159708	LRRC36	leucine rich repeat containing 36	0.501492227610889	0.86168714177479	0.547436918780775	0.235996160201636	0.110-0.502	0.000183936130978966	0.330859344391086	0.202-0.541	1.0800874725964e-05	0.971714530251031	0.632-1.493	0.895861	0.980682	NO	-	-	-	-
ENSG00000178538	CA8	carbonic anhydrase 8	0.155506677450497	0.103570955573318	0.192059648505039	0.236204828077756	0.110-0.503	0.00018703089071905	0.331640599603891	0.202-0.544	1.26740472864539e-05	1.02835811662603	0.666-1.587	0.899584	0.980682	YES	non adaptive	maintained	X	X
ENSG00000079112	CDH17	cadherin 17	0.83171457114299	0.697137063595162	0.521331018172613	0.236249121474268	0.110-0.503	0.000188185902057943	0.329384344774976	0.200-0.540	1.08926287393883e-05	0.972885328589483	0.631-1.498	0.900795	0.980682	YES	adaptive	maintained	-	-
ENSG00000124107	SLPI	secretory leukocyte peptidase inhibitor	0.479197799837399	0.627565069941674	0.505675251767946	0.235504056979514	0.110-0.501	0.000180068432351871	0.329462671163188	0.200-0.540	1.07574535452821e-05	1.02758338878914	0.667-1.581	0.90155	0.980682	NO	-	-	-	-
ENSG00000012223	LTF	lactotransferrin	0.422627080070613	0.920527570430653	0.554960204157225	0.23558765454303	0.110-0.502	0.000181221977048628	0.329702543780606	0.201-0.540	1.05709251332258e-05	0.973639297289542	0.632-1.498	0.903416	0.980682	YES	-	maintained	X	-
ENSG00000144290	SLC4A10	solute carrier family 4 member 10	0.957294828624989	0.134798510805152	0.226966936839487	0.236032668128545	0.110-0.502	0.000183900266041232	0.329686200614002	0.201-0.540	1.05101546390968e-05	0.974186703425103	0.633-1.497	0.905059	0.980682	YES	non adaptive	maintained	-	-
ENSG00000163810	TGM4	transglutaminase 4	0.919797785849812	0.470731701931635	0.455658992255467	0.235867969357352	0.110-0.502	0.000182289859988457	0.32987895919889	0.201-0.540	1.03924606270977e-05	0.974737698544685	0.634-1.497	0.907015	0.980682	NO	-	-	-	-
ENSG00000172867	KRT2	keratin 2	0.255210005206138	0.770332522183755	0.53602574659209	0.236536285969094	0.110-0.505	0.000195502690062689	0.330763857810663	0.202-0.541	1.07163152962899e-05	0.974865797887657	0.631-1.505	0.90855	0.980682	YES	-	-	X	X
ENSG00000170426	SDR9C7	short chain dehydrogenase/reductase family 9C member 7	0.815141554252055	0.128610164506344	0.223178078985862	0.236126828258402	0.110-0.503	0.000186633620874631	0.329745601494864	0.201-0.540	1.05770805862653e-05	1.02535404729163	0.666-1.576	0.909197	0.980682	NO	-	-	-	-
ENSG00000163346	PBXIP1	PBX homeobox interacting protein 1	0.171713578942096	0.334025482010795	0.388483039518633	0.23606491383765	0.110-0.503	0.000184901591731493	0.331510945147011	0.201-0.544	1.25507876166152e-05	1.02549892988907	0.663-1.586	0.909893	0.980682	YES	non adaptive	-	X	-
ENSG00000172478	MAB21L4	mab-21 like 4	0.819664525562591	0.160613554647289	0.254078007054472	0.235977457565805	0.110-0.502	0.000184139702081863	0.330340001631545	0.201-0.540	1.03635745746582e-05	1.02396886341024	0.666-1.573	0.91389	0.983124	YES	-	lost	-	-
ENSG00000188313	PLSCR1	phospholipid scramblase 1	0.486267119338818	0.742133725144828	0.531202012041993	0.235196489447701	0.110-0.501	0.000182108324477675	0.329984338993791	0.201-0.540	1.04077263895074e-05	1.02164505843274	0.664-1.571	0.922366	0.987931	YES	adaptive	-	-	-
ENSG00000169302	STK32A	serine/threonine kinase 32A	0.339279476983385	0.981638411517748	0.556287592334859	0.235907564556505	0.110-0.502	0.000183967066630237	0.331542865784326	0.201-0.545	1.34323275329316e-05	0.9787598265962	0.633-1.511	0.922879	0.987931	YES	adaptive	maintained	-	-
ENSG00000121270	ABCC11	ATP binding cassette subfamily C member 11	0.943521814112226	0.594599840087922	0.499414342904581	0.235245229331035	0.110-0.502	0.000182942623990239	0.330949279041272	0.202-0.542	1.12164559832578e-05	1.0202653639698	0.664-1.567	0.927055	0.987931	YES	non adaptive	maintained	-	-
ENSG00000107954	NEURL1	neuralized E3 ubiquitin protein ligase 1	0.539450546555887	0.809677385392601	0.542574065482176	0.23592231532557	0.110-0.502	0.000183627487486728	0.330836828083985	0.202-0.541	1.0970406008926e-05	0.980593033667433	0.637-1.508	0.928911	0.987931	YES	adaptive	maintained	-	-
ENSG00000242110	AMACR	alpha-methylacyl-CoA racemase	0.439239083016041	0.505272729976764	0.467555201636703	0.235828090980355	0.110-0.502	0.000182321575640516	0.33102776752937	0.202-0.542	1.14790616462765e-05	1.01979947582106	0.662-1.569	0.928969	0.987931	YES	-	maintained	X	-
ENSG00000151883	PARP8	poly(ADP-ribose) polymerase family member 8	0.579578043433858	0.617604612072376	0.503907045759742	0.235787342076626	0.110-0.502	0.000181863643121525	0.330830976329005	0.202-0.541	1.09640841790599e-05	1.01925248942187	0.662-1.567	0.930834	0.987931	YES	non adaptive	maintained	-	-
ENSG00000168824	NSG1	neuronal vesicle trafficking associated 1	0.719308113461876	0.168871381509814	0.263848877430138	0.236238333818935	0.110-0.504	0.000191486004492298	0.330361947774198	0.201-0.540	1.04074586026678e-05	0.981889867054541	0.639-1.508	0.93348	0.987931	YES	-	maintained	-	-
ENSG00000169710	FASN	fatty acid synthase	0.706523388248161	0.505841384560821	0.470379636982211	0.235410777145297	0.110-0.502	0.000182049559965012	0.331219169721355	0.201-0.543	1.23944136777624e-05	0.98193622195122	0.637-1.511	0.934012	0.987931	YES	-	-	-	-
ENSG00000164850	GPER1	G protein-coupled estrogen receptor 1	0.7568618791203	0.290843996821307	0.360840589021529	0.235516301302718	0.110-0.502	0.000181191367466723	0.330323322316754	0.201-0.540	1.03479479063854e-05	0.982974291699655	0.639-1.510	0.937561	0.989841	YES	adaptive	-	-	-
ENSG00000138079	SLC3A1	solute carrier family 3 member 1	0.70540595358216	0.705275317296119	0.524785788216055	0.236045994394673	0.110-0.503	0.000186364171135684	0.330237415473534	0.201-0.540	1.03821505785574e-05	0.984611657727355	0.641-1.511	0.943493	0.994147	YES	non adaptive	maintained	-	-
ENSG00000173467	AGR3	anterior gradient 3, protein disulphide isomerase family member	0.367806606574137	0.815970607198803	0.542751024293377	0.236120292814599	0.110-0.503	0.000190434938520455	0.330553882602709	0.202-0.540	1.05311597925202e-05	0.986888693499871	0.640-1.519	0.952216	0.994147	NO	-	-	-	-
ENSG00000125968	ID1	inhibitor of DNA binding 1, HLH protein	0.850172673930119	0.990682181772323	0.552960223636632	0.235578032202099	0.110-0.502	0.000181561325941747	0.33035937915179	0.201-0.540	1.03515908030713e-05	1.01312438804903	0.659-1.556	0.952559	0.994147	YES	-	-	-	-
ENSG00000152763	WDR78	WD repeat domain 78	0.989793004700338	0.391798250612841	0.419242802291598	0.235809821977009	0.110-0.502	0.000182133537451347	0.330340042610822	0.201-0.540	1.03779300767158e-05	1.01294574884958	0.660-1.554	0.953038	0.994147	NO	-	-	-	-
ENSG00000090402	SI	sucrase-isomaltase	0.484838303452568	0.845030645050378	0.54714082369983	0.23525974012866	0.110-0.503	0.000189838766629229	0.330564516327191	0.202-0.540	1.05482137923034e-05	1.01300484893661	0.658-1.557	0.95308	0.994147	YES	non adaptive	maintained	-	X
ENSG00000163121	NEURL3	neuralized E3 ubiquitin protein ligase 3	0.891632732250449	0.531290525284908	0.478367593134438	0.235922591866591	0.110-0.502	0.000184412527794588	0.330319690574287	0.201-0.540	1.03995243951493e-05	0.988122805080114	0.642-1.519	0.956585	0.994147	YES	adaptive	maintained	-	-
ENSG00000187398	LUZP2	leucine zipper protein 2	0.128371716755132	0.432452055789092	0.439806801068284	0.235536644161529	0.110-0.502	0.000183096315875159	0.329758642642738	0.200-0.542	1.29171078166891e-05	0.988775826973892	0.638-1.531	0.9597	0.994147	YES	non adaptive	-	X	X
ENSG00000112320	SOBP	sine oculis binding protein homolog	0.595029002597771	0.739181757957326	0.531628779367471	0.235531440639162	0.110-0.502	0.000184531060481769	0.330408940534374	0.201-0.540	1.03778425086628e-05	1.00954447310124	0.657-1.551	0.965425	0.994147	YES	non adaptive	maintained	-	-
ENSG00000184012	TMPRSS2	transmembrane serine protease 2	0.301725929696971	0.227855125622352	0.315388381836764	0.235461643980151	0.110-0.503	0.000189892371663966	0.330357618591931	0.201-0.540	1.04075993144101e-05	0.991614999116109	0.641-1.532	0.969746	0.994147	YES	non adaptive	maintained	-	X
ENSG00000069206	ADAM7	ADAM metallopeptidase domain 7	0.636138233391252	0.577874240502169	0.494258217519459	0.235829471256471	0.110-0.502	0.000182743530174279	0.330551167520946	0.201-0.541	1.06275891646335e-05	0.991830873929302	0.644-1.527	0.970296	0.994147	NO	-	-	-	-
ENSG00000114251	WNT5A	Wnt family member 5A	0.340746447837226	0.558425033379171	0.487353278996688	0.235800358780434	0.110-0.502	0.000182247836851827	0.330029371704024	0.200-0.542	1.20775176595027e-05	1.00821324328945	0.653-1.555	0.970512	0.994147	NO	-	-	-	-
ENSG00000164690	SHH	sonic hedgehog signaling molecule	0.98365877313099	0.305388186145402	0.369688408415731	0.23556855959518	0.110-0.502	0.000185092574495978	0.330567621172947	0.201-0.541	1.06966933310738e-05	1.00769939969507	0.656-1.547	0.972058	0.994147	YES	adaptive	maintained	-	-
ENSG00000144893	MED12L	mediator complex subunit 12L	0.455115637110489	0.0870507246425493	0.17075033742021	0.235602565084019	0.110-0.502	0.000184535861527905	0.330350218683499	0.201-0.540	1.04382227794827e-05	0.992899901746969	0.645-1.528	0.974159	0.994147	YES	non adaptive	maintained	-	X
ENSG00000182175	RGMA	repulsive guidance molecule BMP co-receptor a	0.988762740540889	0.577028447528503	0.494389041969666	0.235811091373561	0.110-0.502	0.000182577864424159	0.330432639534703	0.201-0.540	1.04041859260691e-05	0.993465884721588	0.647-1.524	0.976069	0.994147	NO	-	-	-	-
ENSG00000162981	LRATD1	LRAT domain containing 1	0.800718661746198	0.593279679104168	0.498601836215671	0.235798953520187	0.110-0.502	0.000182149005426999	0.330271510789935	0.201-0.541	1.08427869052144e-05	1.00587546187599	0.654-1.545	0.978671	0.994147	YES	-	-	-	-
ENSG00000187955	COL14A1	collagen type XIV alpha 1 chain	0.822347489996657	0.153121676090925	0.24766123982167	0.235919878276431	0.110-0.503	0.000188633709009179	0.330311564307601	0.201-0.540	1.06377649375541e-05	0.994206835106455	0.646-1.528	0.978866	0.994147	YES	non adaptive	maintained	-	-
ENSG00000002834	LASP1	LIM and SH3 protein 1	0.645236589964599	0.67173006693012	0.518009964681287	0.235678617897199	0.110-0.502	0.000182763477226081	0.330333666332308	0.201-0.540	1.05462552152708e-05	1.00561723077076	0.654-1.544	0.979594	0.994147	YES	-	maintained	-	-
ENSG00000058668	ATP2B4	ATPase plasma membrane Ca2+ transporting 4	0.354935861693441	0.0532477136182823	0.120503684415527	0.235759865161909	0.110-0.502	0.000181528640725551	0.330617168804085	0.201-0.542	1.14847944635065e-05	1.00525779146929	0.651-1.550	0.981068	0.994147	YES	non adaptive	maintained	X	-
ENSG00000132561	MATN2	matrilin 2	0.929825472219254	0.19740419816025	0.28975660298988	0.235680997161274	0.110-0.502	0.000183080777073751	0.330495469673244	0.201-0.540	1.05449626983602e-05	1.00519385422712	0.654-1.543	0.981111	0.994147	YES	adaptive	lost	-	-
ENSG00000180535	BHLHA15	basic helix-loop-helix family member a15	0.381586347284806	0.511633875756365	0.471110491912805	0.236008857092532	0.110-0.505	0.000203848318808784	0.330401972861804	0.201-0.540	1.04134363184828e-05	1.00498540526621	0.652-1.548	0.982023	0.994147	YES	non adaptive	-	-	X
ENSG00000275395	FCGBP	Fc fragment of IgG binding protein	0.460625214731639	0.338344489734927	0.390719979771483	0.235823214808813	0.110-0.502	0.000183406501965034	0.330512595952218	0.201-0.541	1.06805241936354e-05	1.00458865077925	0.653-1.544	0.98336	0.994147	NO	-	-	-	-
ENSG00000166147	FBN1	fibrillin 1	0.451385333999731	0.506618706071898	0.469752904496411	0.235920321025188	0.110-0.504	0.000192605161439139	0.33043681268775	0.201-0.540	1.04037778113136e-05	0.995493765210813	0.646-1.533	0.983645	0.994147	YES	-	lost	-	X
ENSG00000237489	C10orf143	chromosome 10 open reading frame 143	0.630077752974282	0.805798275816297	0.541566582596366	0.235773312199339	0.110-0.502	0.00018183324812723	0.330525903294527	0.201-0.541	1.09037553999008e-05	0.996101478071792	0.648-1.530	0.985777	0.994531	YES	-	-	-	-
ENSG00000125531	FNDC11	fibronectin type III domain containing 11	0.315241590029116	0.35172106725805	0.398336482475018	0.235754024370345	0.110-0.502	0.00018177173114124	0.330573255110879	0.200-0.543	1.30933371192784e-05	0.99745062141143	0.645-1.540	0.99082	0.997571	YES	non adaptive	-	X	-
ENSG00000072682	P4HA2	prolyl 4-hydroxylase subunit alpha 2	0.826504201865248	0.917603564320075	0.551995431941	0.235761470366327	0.110-0.502	0.000181671820432458	0.330440491982729	0.201-0.540	1.04185202313787e-05	1.00183268118491	0.652-1.537	0.993315	0.997571	NO	-	-	-	-
ENSG00000010438	PRSS3	serine protease 3	0.698241216138006	0.420454322950551	0.433523141151396	0.235775430674378	0.110-0.502	0.000182073643476372	0.330375168982631	0.201-0.541	1.12258398612001e-05	0.998365209437556	0.649-1.535	0.994058	0.997571	YES	adaptive	lost	-	-
ENSG00000079335	CDC14A	cell division cycle 14A	0.812810785819762	0.416735823862109	0.431865635949768	0.235765627243983	0.110-0.502	0.000181716078504765	0.330423927583289	0.201-0.540	1.04455425371972e-05	1.00072885715775	0.651-1.535	0.997341	0.998405	YES	non adaptive	maintained	-	-
ENSG00000197273	GUCA2A	guanylate cyclase activator 2A	0.906709906736072	0.484530562622521	0.46129772696773	0.235779403873788	0.110-0.503	0.000190280523109117	0.330415361178752	0.201-0.541	1.12658515995875e-05	1.00047119783303	0.630-1.587	0.998405	0.998405	NO	-	-	-	-
