# Supplementary material for: Adaptive and non-adaptive gene expression responses in prostate cancer during androgen deprivation
Source: PLoS One. 2023 Feb 21;18(2):e0281645. doi: 10.1371/journal.pone.0281645 (PMC9942993; doi:10.1371/journal.pone.0281645)
Supplement: S5 Table — (XLSX) [file pone.0281645.s006.xlsx]

## Sheet: Info
Table 5 - Association with Gleason score

## Sheet: Exp. cor. with Gleason score
ENSEMBL	SYMBOL	GENENAME	high Gleason score, high expression	high Gleason score, low expression	low Gleason score, high expression	low Gleason score, low expression	p-value	adjusted p-value	association_in_VCaP_T	adaptive_nonadaptive	lost_maintained
ENSG00000156463	SH3RF2	SH3 domain containing ring finger 2	50	131	176	96	7.842e-15	4.45426e-12	NO	-	-
ENSG00000114770	ABCC5	ATP binding cassette subfamily C member 5	128	53	98	174	3.74281e-13	1.06296e-10	NO	-	-
ENSG00000159921	GNE	glucosamine (UDP-N-acetyl)-2-epimerase/N-acetylmannosamine kinase	57	124	169	103	1.75035e-10	3.31399e-08	YES	non adaptive	-
ENSG00000127561	SYNGR3	synaptogyrin 3	120	61	106	166	1.27959e-08	1.45362e-06	YES	adaptive	lost
ENSG00000175352	NRIP3	nuclear receptor interacting protein 3	120	61	106	166	1.27959e-08	1.45362e-06	YES	non adaptive	-
ENSG00000142583	SLC2A5	solute carrier family 2 member 5	61	120	165	107	2.18773e-08	2.07106e-06	YES	non adaptive	maintained
ENSG00000122641	INHBA	inhibin subunit beta A	119	62	107	165	3.94543e-08	2.80125e-06	YES	non adaptive	maintained
ENSG00000170382	LRRN2	leucine rich repeat neuronal 2	119	62	107	165	3.94543e-08	2.80125e-06	NO	-	-
ENSG00000119782	FKBP1B	FKBP prolyl isomerase 1B	62	119	164	108	6.63079e-08	4.18477e-06	NO	-	-
ENSG00000113140	SPARC	secreted protein acidic and cysteine rich	118	63	108	164	1.17031e-07	6.04308e-06	NO	-	-
ENSG00000196139	AKR1C3	aldo-keto reductase family 1 member C3	118	63	108	164	1.17031e-07	6.04308e-06	YES	adaptive	maintained
ENSG00000151503	NCAPD3	non-SMC condensin II complex subunit D3	63	118	163	109	1.93349e-07	8.44788e-06	YES	non adaptive	maintained
ENSG00000171346	KRT15	keratin 15	63	118	163	109	1.93349e-07	8.44788e-06	YES	non adaptive	-
ENSG00000146674	IGFBP3	insulin like growth factor binding protein 3	117	64	109	163	3.34061e-07	1.35533e-05	YES	-	maintained
ENSG00000163406	SLC15A2	solute carrier family 15 member 2	64	117	162	110	5.42569e-07	1.92612e-05	YES	adaptive	maintained
ENSG00000168309	FAM107A	family with sequence similarity 107 member A	64	117	162	110	5.42569e-07	1.92612e-05	NO	-	-
ENSG00000133466	C1QTNF6	C1q and TNF related 6	116	65	110	162	9.17885e-07	3.06682e-05	YES	-	maintained
ENSG00000096088	PGC	progastricsin	65	116	161	111	1.46564e-06	4.3815e-05	YES	non adaptive	maintained
ENSG00000185303	SFTPA2	surfactant protein A2	65	116	161	111	1.46564e-06	4.3815e-05	YES	-	-
ENSG00000016402	IL20RA	interleukin 20 receptor subunit alpha	66	115	160	112	3.81229e-06	9.84263e-05	NO	-	-
ENSG00000154330	PGM5	phosphoglucomutase 5	66	115	160	112	3.81229e-06	9.84263e-05	YES	adaptive	lost
ENSG00000187554	TLR5	toll like receptor 5	66	115	160	112	3.81229e-06	9.84263e-05	NO	-	-
ENSG00000139211	AMIGO2	adhesion molecule with Ig like domain 2	114	67	112	160	6.18767e-06	0.000146441	YES	adaptive	maintained
ENSG00000166819	PLIN1	perilipin 1	114	67	112	160	6.18767e-06	0.000146441	YES	adaptive	lost
ENSG00000125780	TGM3	transglutaminase 3	67	114	159	113	9.55104e-06	0.00019375	YES	adaptive	-
ENSG00000160862	AZGP1	alpha-2-glycoprotein 1, zinc-binding	67	114	159	113	9.55104e-06	0.00019375	NO	-	-
ENSG00000187398	LUZP2	leucine zipper protein 2	67	114	159	113	9.55104e-06	0.00019375	YES	non adaptive	-
ENSG00000228278	ORM2	orosomucoid 2	67	114	159	113	9.55104e-06	0.00019375	YES	non adaptive	maintained
ENSG00000181418	DDN	dendrin	113	68	113	159	1.51896e-05	0.000297507	NO	-	-
ENSG00000135447	PPP1R1A	protein phosphatase 1 regulatory inhibitor subunit 1A	68	113	158	114	2.3054e-05	0.000436489	YES	non adaptive	maintained
ENSG00000072274	TFRC	transferrin receptor	112	69	114	158	3.59333e-05	0.000600297	YES	non adaptive	-
ENSG00000168348	INSM2	INSM transcriptional repressor 2	112	69	114	158	3.59333e-05	0.000600297	YES	adaptive	lost
ENSG00000179715	PCED1B	PC-esterase domain containing 1B	112	69	114	158	3.59333e-05	0.000600297	YES	-	-
ENSG00000188766	SPRED3	sprouty related EVH1 domain containing 3	112	69	114	158	3.59333e-05	0.000600297	NO	-	-
ENSG00000105810	CDK6	cyclin dependent kinase 6	69	112	157	115	5.36283e-05	0.000708393	YES	non adaptive	maintained
ENSG00000113594	LIFR	LIF receptor subunit alpha	69	112	157	115	5.36283e-05	0.000708393	YES	-	maintained
ENSG00000121858	TNFSF10	TNF superfamily member 10	69	112	157	115	5.36283e-05	0.000708393	YES	-	-
ENSG00000126562	WNK4	WNK lysine deficient protein kinase 4	69	112	157	115	5.36283e-05	0.000708393	YES	adaptive	maintained
ENSG00000166920	C15orf48	chromosome 15 open reading frame 48	69	112	157	115	5.36283e-05	0.000708393	YES	non adaptive	maintained
ENSG00000182568	SATB1	SATB homeobox 1	69	112	157	115	5.36283e-05	0.000708393	YES	-	maintained
ENSG00000182993	C12orf60	chromosome 12 open reading frame 60	69	112	157	115	5.36283e-05	0.000708393	YES	non adaptive	maintained
ENSG00000184254	ALDH1A3	aldehyde dehydrogenase 1 family member A3	69	112	157	115	5.36283e-05	0.000708393	YES	non adaptive	maintained
ENSG00000246705	H2AFJ	H2A histone family member J	69	112	157	115	5.36283e-05	0.000708393	YES	non adaptive	-
ENSG00000114626	ABTB1	ankyrin repeat and BTB domain containing 1	111	70	115	157	8.19404e-05	0.000969628	YES	-	maintained
ENSG00000162545	CAMK2N1	calcium/calmodulin dependent protein kinase II inhibitor 1	111	70	115	157	8.19404e-05	0.000969628	YES	-	maintained
ENSG00000162873	KLHDC8A	kelch domain containing 8A	111	70	115	157	8.19404e-05	0.000969628	YES	adaptive	-
ENSG00000168065	SLC22A11	solute carrier family 22 member 11	111	70	115	157	8.19404e-05	0.000969628	YES	-	-
ENSG00000196620	UGT2B15	UDP glucuronosyltransferase family 2 member B15	111	70	115	157	8.19404e-05	0.000969628	YES	adaptive	lost
ENSG00000112183	RBM24	RNA binding motif protein 24	70	111	156	116	0.000120259	0.00136615	YES	non adaptive	maintained
ENSG00000144218	AFF3	AF4/FMR2 family member 3	70	111	156	116	0.000120259	0.00136615	YES	non adaptive	maintained
ENSG00000052850	ALX4	ALX homeobox 4	110	71	116	156	0.000180166	0.0018274	YES	non adaptive	maintained
ENSG00000069424	KCNAB2	potassium voltage-gated channel subfamily A regulatory beta subunit 2	110	71	116	156	0.000180166	0.0018274	NO	-	-
ENSG00000084636	COL16A1	collagen type XVI alpha 1 chain	110	71	116	156	0.000180166	0.0018274	YES	-	maintained
ENSG00000105048	TNNT1	troponin T1, slow skeletal type	110	71	116	156	0.000180166	0.0018274	YES	adaptive	lost
ENSG00000105327	BBC3	BCL2 binding component 3	110	71	116	156	0.000180166	0.0018274	YES	-	maintained
ENSG00000181409	AATK	apoptosis associated tyrosine kinase	110	71	116	156	0.000180166	0.0018274	NO	-	-
ENSG00000089250	NOS1	nitric oxide synthase 1	71	110	155	117	0.000260043	0.00234451	NO	-	-
ENSG00000101441	CST4	cystatin S	71	110	155	117	0.000260043	0.00234451	NO	-	-
ENSG00000150893	FREM2	FRAS1 related extracellular matrix 2	71	110	155	117	0.000260043	0.00234451	YES	non adaptive	maintained
ENSG00000165966	PDZRN4	PDZ domain containing ring finger 4	71	110	155	117	0.000260043	0.00234451	YES	non adaptive	maintained
ENSG00000178538	CA8	carbonic anhydrase 8	71	110	155	117	0.000260043	0.00234451	YES	non adaptive	maintained
ENSG00000203985	LDLRAD1	low density lipoprotein receptor class A domain containing 1	71	110	155	117	0.000260043	0.00234451	YES	adaptive	maintained
ENSG00000211445	GPX3	glutathione peroxidase 3	71	110	155	117	0.000260043	0.00234451	YES	adaptive	maintained
ENSG00000139220	PPFIA2	PTPRF interacting protein alpha 2	109	72	117	155	0.000382075	0.00319145	YES	non adaptive	maintained
ENSG00000144550	CPNE9	copine family member 9	109	72	117	155	0.000382075	0.00319145	YES	adaptive	lost
ENSG00000166159	LRTM2	leucine rich repeats and transmembrane domains 2	109	72	117	155	0.000382075	0.00319145	YES	adaptive	-
ENSG00000176428	VPS37D	VPS37D subunit of ESCRT-I	109	72	117	155	0.000382075	0.00319145	YES	adaptive	maintained
ENSG00000183186	C2CD4C	C2 calcium dependent domain containing 4C	109	72	117	155	0.000382075	0.00319145	YES	adaptive	-
ENSG00000106123	EPHB6	EPH receptor B6	72	109	154	118	0.000542373	0.00422011	NO	-	-
ENSG00000152766	ANKRD22	ankyrin repeat domain 22	72	109	154	118	0.000542373	0.00422011	YES	non adaptive	-
ENSG00000158445	KCNB1	potassium voltage-gated channel subfamily B member 1	72	109	154	118	0.000542373	0.00422011	NO	-	-
ENSG00000186998	EMID1	EMI domain containing 1	72	109	154	118	0.000542373	0.00422011	YES	non adaptive	maintained
ENSG00000196440	ARMCX4	armadillo repeat containing X-linked 4	72	109	154	118	0.000542373	0.00422011	NO	-	-
ENSG00000073150	PANX2	pannexin 2	108	73	118	154	0.000781721	0.00584234	NO	-	-
ENSG00000113721	PDGFRB	platelet derived growth factor receptor beta	108	73	118	154	0.000781721	0.00584234	NO	-	-
ENSG00000163536	SERPINI1	serpin family I member 1	108	73	118	154	0.000781721	0.00584234	YES	non adaptive	maintained
ENSG00000012223	LTF	lactotransferrin	73	108	153	119	0.00109147	0.00746931	YES	-	maintained
ENSG00000095585	BLNK	B cell linker	73	108	153	119	0.00109147	0.00746931	YES	-	maintained
ENSG00000113790	EHHADH	enoyl-CoA hydratase and 3-hydroxyacyl CoA dehydrogenase	73	108	153	119	0.00109147	0.00746931	NO	-	-
ENSG00000177301	KCNA2	potassium voltage-gated channel subfamily A member 2	73	108	153	119	0.00109147	0.00746931	YES	adaptive	-
ENSG00000186847	KRT14	keratin 14	73	108	153	119	0.00109147	0.00746931	YES	non adaptive	-
ENSG00000196284	SUPT3H	SPT3 homolog, SAGA and STAGA complex component	73	108	153	119	0.00109147	0.00746931	NO	-	-
ENSG00000233041	PHGR1	proline, histidine and glycine rich 1	73	108	153	119	0.00109147	0.00746931	NO	-	-
ENSG00000105696	TMEM59L	transmembrane protein 59 like	107	74	119	153	0.00154353	0.00963432	YES	non adaptive	maintained
ENSG00000111341	MGP	matrix Gla protein	107	74	119	153	0.00154353	0.00963432	YES	non adaptive	-
ENSG00000115414	FN1	fibronectin 1	107	74	119	153	0.00154353	0.00963432	YES	adaptive	maintained
ENSG00000131477	RAMP2	receptor activity modifying protein 2	107	74	119	153	0.00154353	0.00963432	YES	adaptive	-
ENSG00000149926	FAM57B	family with sequence similarity 57 member B	107	74	119	153	0.00154353	0.00963432	NO	-	-
ENSG00000155849	ELMO1	engulfment and cell motility 1	107	74	119	153	0.00154353	0.00963432	YES	non adaptive	maintained
ENSG00000164484	TMEM200A	transmembrane protein 200A	107	74	119	153	0.00154353	0.00963432	YES	-	-
ENSG00000181790	ADGRB1	adhesion G protein-coupled receptor B1	107	74	119	153	0.00154353	0.00963432	NO	-	-
ENSG00000100373	UPK3A	uroplakin 3A	74	107	152	120	0.0021199	0.0121627	YES	adaptive	lost
ENSG00000135678	CPM	carboxypeptidase M	74	107	152	120	0.0021199	0.0121627	NO	-	-
ENSG00000137699	TRIM29	tripartite motif containing 29	74	107	152	120	0.0021199	0.0121627	YES	-	-
ENSG00000141314	RHBDL3	rhomboid like 3	74	107	152	120	0.0021199	0.0121627	YES	-	-
ENSG00000163346	PBXIP1	PBX homeobox interacting protein 1	74	107	152	120	0.0021199	0.0121627	YES	non adaptive	-
ENSG00000165078	CPA6	carboxypeptidase A6	74	107	152	120	0.0021199	0.0121627	YES	non adaptive	maintained
ENSG00000180875	GREM2	gremlin 2, DAN family BMP antagonist	74	107	152	120	0.0021199	0.0121627	YES	adaptive	lost
ENSG00000249992	TMEM158	transmembrane protein 158 (gene/pseudogene)	74	107	152	120	0.0021199	0.0121627	YES	adaptive	lost
ENSG00000010319	SEMA3G	semaphorin 3G	106	75	120	152	0.0029422	0.0156184	YES	non adaptive	-
ENSG00000115194	SLC30A3	solute carrier family 30 member 3	106	75	120	152	0.0029422	0.0156184	YES	adaptive	-
ENSG00000125531	FNDC11	fibronectin type III domain containing 11	106	75	120	152	0.0029422	0.0156184	YES	non adaptive	-
ENSG00000132437	DDC	dopa decarboxylase	106	75	120	152	0.0029422	0.0156184	YES	adaptive	-
ENSG00000136048	DRAM1	DNA damage regulated autophagy modulator 1	106	75	120	152	0.0029422	0.0156184	YES	non adaptive	-
ENSG00000149927	DOC2A	double C2 domain alpha	106	75	120	152	0.0029422	0.0156184	NO	-	-
ENSG00000168209	DDIT4	DNA damage inducible transcript 4	106	75	120	152	0.0029422	0.0156184	YES	non adaptive	-
ENSG00000178038	ALS2CL	ALS2 C-terminal like	106	75	120	152	0.0029422	0.0156184	YES	adaptive	-
ENSG00000079385	CEACAM1	carcinoembryonic antigen related cell adhesion molecule 1	75	106	151	121	0.00397517	0.0196339	NO	-	-
ENSG00000100100	PIK3IP1	phosphoinositide-3-kinase interacting protein 1	75	106	151	121	0.00397517	0.0196339	YES	non adaptive	maintained
ENSG00000105974	CAV1	caveolin 1	75	106	151	121	0.00397517	0.0196339	YES	-	-
ENSG00000106688	SLC1A1	solute carrier family 1 member 1	75	106	151	121	0.00397517	0.0196339	NO	-	-
ENSG00000110881	ASIC1	acid sensing ion channel subunit 1	75	106	151	121	0.00397517	0.0196339	NO	-	-
ENSG00000121851	POLR3GL	RNA polymerase III subunit G like	75	106	151	121	0.00397517	0.0196339	YES	-	lost
ENSG00000128253	RFPL2	ret finger protein like 2	75	106	151	121	0.00397517	0.0196339	YES	non adaptive	maintained
ENSG00000175832	ETV4	ETS variant 4	75	106	151	121	0.00397517	0.0196339	NO	-	-
ENSG00000105549	THEG	theg spermatid protein	105	76	121	151	0.00541589	0.0248083	YES	adaptive	maintained
ENSG00000106025	TSPAN12	tetraspanin 12	105	76	121	151	0.00541589	0.0248083	YES	-	maintained
ENSG00000140968	IRF8	interferon regulatory factor 8	105	76	121	151	0.00541589	0.0248083	YES	adaptive	-
ENSG00000158023	WDR66	WD repeat domain 66	105	76	121	151	0.00541589	0.0248083	NO	-	-
ENSG00000165028	NIPSNAP3B	nipsnap homolog 3B	105	76	121	151	0.00541589	0.0248083	YES	non adaptive	maintained
ENSG00000166432	ZMAT1	zinc finger matrin-type 1	105	76	121	151	0.00541589	0.0248083	NO	-	-
ENSG00000172551	MUCL1	mucin like 1	105	76	121	151	0.00541589	0.0248083	YES	-	maintained
ENSG00000175928	LRRN1	leucine rich repeat neuronal 1	105	76	121	151	0.00541589	0.0248083	YES	non adaptive	maintained
ENSG00000198488	B3GNT6	UDP-GlcNAc:betaGal beta-1,3-N-acetylglucosaminyltransferase 6	105	76	121	151	0.00541589	0.0248083	NO	-	-
ENSG00000002745	WNT16	Wnt family member 16	76	105	150	122	0.00719907	0.0294178	NO	-	-
ENSG00000069188	SDK2	sidekick cell adhesion molecule 2	76	105	150	122	0.00719907	0.0294178	NO	-	-
ENSG00000075886	TUBA3D	tubulin alpha 3d	76	105	150	122	0.00719907	0.0294178	YES	-	maintained
ENSG00000111291	GPRC5D	G protein-coupled receptor class C group 5 member D	76	105	150	122	0.00719907	0.0294178	YES	non adaptive	-
ENSG00000113396	SLC27A6	solute carrier family 27 member 6	76	105	150	122	0.00719907	0.0294178	NO	-	-
ENSG00000123983	ACSL3	acyl-CoA synthetase long chain family member 3	76	105	150	122	0.00719907	0.0294178	YES	-	maintained
ENSG00000134193	REG4	regenerating family member 4	76	105	150	122	0.00719907	0.0294178	YES	adaptive	-
ENSG00000143171	RXRG	retinoid X receptor gamma	76	105	150	122	0.00719907	0.0294178	YES	adaptive	-
ENSG00000145088	EAF2	ELL associated factor 2	76	105	150	122	0.00719907	0.0294178	YES	non adaptive	maintained
ENSG00000145819	ARHGAP26	Rho GTPase activating protein 26	76	105	150	122	0.00719907	0.0294178	NO	-	-
ENSG00000176153	GPX2	glutathione peroxidase 2	76	105	150	122	0.00719907	0.0294178	YES	adaptive	lost
ENSG00000178075	GRAMD1C	GRAM domain containing 1C	76	105	150	122	0.00719907	0.0294178	YES	non adaptive	maintained
ENSG00000178222	RNF212	ring finger protein 212	76	105	150	122	0.00719907	0.0294178	YES	adaptive	-
ENSG00000189334	S100A14	S100 calcium binding protein A14	76	105	150	122	0.00719907	0.0294178	YES	adaptive	lost
ENSG00000242110	AMACR	alpha-methylacyl-CoA racemase	76	105	150	122	0.00719907	0.0294178	YES	-	maintained
ENSG00000100867	DHRS2	dehydrogenase/reductase 2	104	77	122	150	0.00963069	0.0364682	NO	-	-
ENSG00000106560	GIMAP2	GTPase, IMAP family member 2	104	77	122	150	0.00963069	0.0364682	YES	adaptive	maintained
ENSG00000112139	MDGA1	MAM domain containing glycosylphosphatidylinositol anchor 1	104	77	122	150	0.00963069	0.0364682	YES	non adaptive	maintained
ENSG00000114450	GNB4	G protein subunit beta 4	104	77	122	150	0.00963069	0.0364682	YES	non adaptive	maintained
ENSG00000134369	NAV1	neuron navigator 1	104	77	122	150	0.00963069	0.0364682	NO	-	-
ENSG00000142513	ACP4	acid phosphatase 4	104	77	122	150	0.00963069	0.0364682	YES	-	maintained
ENSG00000153714	LURAP1L	leucine rich adaptor protein 1 like	104	77	122	150	0.00963069	0.0364682	YES	adaptive	-
ENSG00000158816	VWA5B1	von Willebrand factor A domain containing 5B1	104	77	122	150	0.00963069	0.0364682	NO	-	-
ENSG00000172867	KRT2	keratin 2	104	77	122	150	0.00963069	0.0364682	YES	-	-
ENSG00000198734	F5	coagulation factor V	104	77	122	150	0.00963069	0.0364682	NO	-	-
ENSG00000213889	PPM1N	protein phosphatase, Mg2+/Mn2+ dependent 1N (putative)	104	77	122	150	0.00963069	0.0364682	YES	adaptive	-
ENSG00000024862	CCDC28A	coiled-coil domain containing 28A	77	104	149	123	0.0125961	0.0438931	YES	adaptive	maintained
ENSG00000058668	ATP2B4	ATPase plasma membrane Ca2+ transporting 4	77	104	149	123	0.0125961	0.0438931	YES	non adaptive	maintained
ENSG00000065618	COL17A1	collagen type XVII alpha 1 chain	77	104	149	123	0.0125961	0.0438931	YES	non adaptive	maintained
ENSG00000079459	FDFT1	farnesyl-diphosphate farnesyltransferase 1	77	104	149	123	0.0125961	0.0438931	NO	-	-
ENSG00000104883	PEX11G	peroxisomal biogenesis factor 11 gamma	77	104	149	123	0.0125961	0.0438931	YES	adaptive	lost
ENSG00000134531	EMP1	epithelial membrane protein 1	77	104	149	123	0.0125961	0.0438931	YES	non adaptive	maintained
ENSG00000146555	SDK1	sidekick cell adhesion molecule 1	77	104	149	123	0.0125961	0.0438931	YES	non adaptive	maintained
ENSG00000159399	HK2	hexokinase 2	77	104	149	123	0.0125961	0.0438931	YES	non adaptive	-
ENSG00000164175	SLC45A2	solute carrier family 45 member 2	77	104	149	123	0.0125961	0.0438931	YES	non adaptive	maintained
ENSG00000169429	CXCL8	C-X-C motif chemokine ligand 8	77	104	149	123	0.0125961	0.0438931	NO	-	-
ENSG00000186470	BTN3A2	butyrophilin subfamily 3 member A2	77	104	149	123	0.0125961	0.0438931	YES	non adaptive	maintained
ENSG00000198092	TMPRSS11F	transmembrane serine protease 11F	77	104	149	123	0.0125961	0.0438931	NO	-	-
ENSG00000203778	FAM229B	family with sequence similarity 229 member B	77	104	149	123	0.0125961	0.0438931	YES	non adaptive	-
ENSG00000114251	WNT5A	Wnt family member 5A	103	78	123	149	0.0165499	0.0556234	NO	-	-
ENSG00000166546	BEAN1	brain expressed associated with NEDD4 1	103	78	123	149	0.0165499	0.0556234	YES	non adaptive	maintained
ENSG00000170426	SDR9C7	short chain dehydrogenase/reductase family 9C member 7	103	78	123	149	0.0165499	0.0556234	NO	-	-
ENSG00000173334	TRIB1	tribbles pseudokinase 1	103	78	123	149	0.0165499	0.0556234	YES	non adaptive	maintained
ENSG00000175356	SCUBE2	signal peptide, CUB domain and EGF like domain containing 2	103	78	123	149	0.0165499	0.0556234	YES	-	maintained
ENSG00000180806	HOXC9	homeobox C9	103	78	123	149	0.0165499	0.0556234	YES	non adaptive	lost
ENSG00000019549	SNAI2	snail family transcriptional repressor 2	78	103	148	124	0.0213009	0.065755	YES	non adaptive	maintained
ENSG00000064393	HIPK2	homeodomain interacting protein kinase 2	78	103	148	124	0.0213009	0.065755	YES	non adaptive	-
ENSG00000127472	PLA2G5	phospholipase A2 group V	78	103	148	124	0.0213009	0.065755	YES	non adaptive	-
ENSG00000127954	STEAP4	STEAP4 metalloreductase	78	103	148	124	0.0213009	0.065755	YES	non adaptive	maintained
ENSG00000140297	GCNT3	glucosaminyl (N-acetyl) transferase 3, mucin type	78	103	148	124	0.0213009	0.065755	NO	-	-
ENSG00000144893	MED12L	mediator complex subunit 12L	78	103	148	124	0.0213009	0.065755	YES	non adaptive	maintained
ENSG00000152086	TUBA3E	tubulin alpha 3e	78	103	148	124	0.0213009	0.065755	YES	non adaptive	maintained
ENSG00000153029	MR1	major histocompatibility complex, class I-related	78	103	148	124	0.0213009	0.065755	YES	adaptive	-
ENSG00000160336	ZNF761	zinc finger protein 761	78	103	148	124	0.0213009	0.065755	YES	non adaptive	maintained
ENSG00000162723	SLAMF9	SLAM family member 9	78	103	148	124	0.0213009	0.065755	YES	non adaptive	-
ENSG00000165821	SALL2	spalt like transcription factor 2	78	103	148	124	0.0213009	0.065755	YES	non adaptive	maintained
ENSG00000169071	ROR2	receptor tyrosine kinase like orphan receptor 2	78	103	148	124	0.0213009	0.065755	YES	-	-
ENSG00000184012	TMPRSS2	transmembrane serine protease 2	78	103	148	124	0.0213009	0.065755	YES	non adaptive	maintained
ENSG00000188089	PLA2G4E	phospholipase A2 group IVE	78	103	148	124	0.0213009	0.065755	YES	non adaptive	maintained
ENSG00000203685	STUM	stum, mechanosensory transduction mediator homolog	78	103	148	124	0.0213009	0.065755	NO	-	-
ENSG00000100906	NFKBIA	NFKB inhibitor alpha	102	79	124	148	0.0274952	0.0805015	YES	-	lost
ENSG00000103269	RHBDL1	rhomboid like 1	102	79	124	148	0.0274952	0.0805015	NO	-	-
ENSG00000105639	JAK3	Janus kinase 3	102	79	124	148	0.0274952	0.0805015	YES	adaptive	lost
ENSG00000123240	OPTN	optineurin	102	79	124	148	0.0274952	0.0805015	YES	adaptive	maintained
ENSG00000133561	GIMAP6	GTPase, IMAP family member 6	102	79	124	148	0.0274952	0.0805015	YES	adaptive	-
ENSG00000144596	GRIP2	glutamate receptor interacting protein 2	102	79	124	148	0.0274952	0.0805015	NO	-	-
ENSG00000150556	LYPD6B	LY6/PLAUR domain containing 6B	102	79	124	148	0.0274952	0.0805015	YES	non adaptive	maintained
ENSG00000156535	CD109	CD109 molecule	102	79	124	148	0.0274952	0.0805015	NO	-	-
ENSG00000157734	SNX22	sorting nexin 22	102	79	124	148	0.0274952	0.0805015	YES	-	maintained
ENSG00000168785	TSPAN5	tetraspanin 5	102	79	124	148	0.0274952	0.0805015	YES	non adaptive	-
ENSG00000004866	ST7	suppression of tumorigenicity 7	79	102	147	125	0.0348293	0.0951109	YES	non adaptive	maintained
ENSG00000075290	WNT8B	Wnt family member 8B	79	102	147	125	0.0348293	0.0951109	NO	-	-
ENSG00000080493	SLC4A4	solute carrier family 4 member 4	79	102	147	125	0.0348293	0.0951109	YES	non adaptive	maintained
ENSG00000088992	TESC	tescalcin	79	102	147	125	0.0348293	0.0951109	NO	-	-
ENSG00000100196	KDELR3	KDEL endoplasmic reticulum protein retention receptor 3	79	102	147	125	0.0348293	0.0951109	NO	-	-
ENSG00000100665	SERPINA4	serpin family A member 4	79	102	147	125	0.0348293	0.0951109	YES	adaptive	-
ENSG00000119737	GPR75	G protein-coupled receptor 75	79	102	147	125	0.0348293	0.0951109	YES	non adaptive	lost
ENSG00000144406	UNC80	unc-80 homolog, NALCN channel complex subunit	79	102	147	125	0.0348293	0.0951109	NO	-	-
ENSG00000159337	PLA2G4D	phospholipase A2 group IVD	79	102	147	125	0.0348293	0.0951109	YES	non adaptive	maintained
ENSG00000173239	LIPM	lipase family member M	79	102	147	125	0.0348293	0.0951109	YES	non adaptive	-
ENSG00000178031	ADAMTSL1	ADAMTS like 1	79	102	147	125	0.0348293	0.0951109	NO	-	-
ENSG00000180535	BHLHA15	basic helix-loop-helix family member a15	79	102	147	125	0.0348293	0.0951109	YES	non adaptive	-
ENSG00000187720	THSD4	thrombospondin type 1 domain containing 4	79	102	147	125	0.0348293	0.0951109	NO	-	-
ENSG00000198467	TPM2	tropomyosin 2	79	102	147	125	0.0348293	0.0951109	YES	non adaptive	maintained
ENSG00000035664	DAPK2	death associated protein kinase 2	101	80	125	147	0.0441803	0.115112	YES	-	-
ENSG00000106070	GRB10	growth factor receptor bound protein 10	101	80	125	147	0.0441803	0.115112	YES	adaptive	-
ENSG00000124107	SLPI	secretory leukocyte peptidase inhibitor	101	80	125	147	0.0441803	0.115112	NO	-	-
ENSG00000137501	SYTL2	synaptotagmin like 2	101	80	125	147	0.0441803	0.115112	YES	non adaptive	maintained
ENSG00000152527	PLEKHH2	pleckstrin homology, MyTH4 and FERM domain containing H2	101	80	125	147	0.0441803	0.115112	NO	-	-
ENSG00000163631	ALB	albumin	101	80	125	147	0.0441803	0.115112	YES	non adaptive	maintained
ENSG00000169884	WNT10B	Wnt family member 10B	101	80	125	147	0.0441803	0.115112	YES	non adaptive	maintained
ENSG00000203952	CCDC160	coiled-coil domain containing 160	101	80	125	147	0.0441803	0.115112	YES	non adaptive	lost
ENSG00000237489	C10orf143	chromosome 10 open reading frame 143	101	80	125	147	0.0441803	0.115112	YES	-	-
ENSG00000261371	PECAM1	platelet and endothelial cell adhesion molecule 1	101	80	125	147	0.0441803	0.115112	YES	-	lost
ENSG00000058085	LAMC2	laminin subunit gamma 2	80	101	146	126	0.0550898	0.136048	YES	non adaptive	maintained
ENSG00000091129	NRCAM	neuronal cell adhesion molecule	80	101	146	126	0.0550898	0.136048	NO	-	-
ENSG00000114200	BCHE	butyrylcholinesterase	80	101	146	126	0.0550898	0.136048	NO	-	-
ENSG00000146147	MLIP	muscular LMNA interacting protein	80	101	146	126	0.0550898	0.136048	YES	adaptive	lost
ENSG00000154274	C4orf19	chromosome 4 open reading frame 19	80	101	146	126	0.0550898	0.136048	NO	-	-
ENSG00000158014	SLC30A2	solute carrier family 30 member 2	80	101	146	126	0.0550898	0.136048	NO	-	-
ENSG00000164211	STARD4	StAR related lipid transfer domain containing 4	80	101	146	126	0.0550898	0.136048	YES	non adaptive	maintained
ENSG00000178573	MAF	MAF bZIP transcription factor	80	101	146	126	0.0550898	0.136048	YES	non adaptive	maintained
ENSG00000184481	FOXO4	forkhead box O4	80	101	146	126	0.0550898	0.136048	YES	non adaptive	-
ENSG00000232859	LYRM9	LYR motif containing 9	80	101	146	126	0.0550898	0.136048	YES	-	-
ENSG00000263155	MYZAP	myocardial zonula adherens protein	80	101	146	126	0.0550898	0.136048	YES	adaptive	maintained
ENSG00000275395	FCGBP	Fc fragment of IgG binding protein	80	101	146	126	0.0550898	0.136048	NO	-	-
ENSG00000114796	KLHL24	kelch like family member 24	100	81	126	146	0.0686929	0.16123	YES	non adaptive	maintained
ENSG00000116661	FBXO2	F-box protein 2	100	81	126	146	0.0686929	0.16123	YES	adaptive	-
ENSG00000121281	ADCY7	adenylate cyclase 7	100	81	126	146	0.0686929	0.16123	NO	-	-
ENSG00000124256	ZBP1	Z-DNA binding protein 1	100	81	126	146	0.0686929	0.16123	YES	non adaptive	maintained
ENSG00000139329	LUM	lumican	100	81	126	146	0.0686929	0.16123	YES	non adaptive	maintained
ENSG00000145632	PLK2	polo like kinase 2	100	81	126	146	0.0686929	0.16123	YES	non adaptive	-
ENSG00000151715	TMEM45B	transmembrane protein 45B	100	81	126	146	0.0686929	0.16123	YES	-	-
ENSG00000166033	HTRA1	HtrA serine peptidase 1	100	81	126	146	0.0686929	0.16123	YES	-	maintained
ENSG00000166670	MMP10	matrix metallopeptidase 10	100	81	126	146	0.0686929	0.16123	YES	-	maintained
ENSG00000170917	NUDT6	nudix hydrolase 6	100	81	126	146	0.0686929	0.16123	NO	-	-
ENSG00000173702	MUC13	mucin 13, cell surface associated	100	81	126	146	0.0686929	0.16123	YES	adaptive	-
ENSG00000188313	PLSCR1	phospholipid scramblase 1	100	81	126	146	0.0686929	0.16123	YES	adaptive	-
ENSG00000078596	ITM2A	integral membrane protein 2A	81	100	145	127	0.0843312	0.188583	YES	-	maintained
ENSG00000096060	FKBP5	FKBP prolyl isomerase 5	81	100	145	127	0.0843312	0.188583	YES	non adaptive	maintained
ENSG00000104833	TUBB4A	tubulin beta 4A class IVa	81	100	145	127	0.0843312	0.188583	NO	-	-
ENSG00000144649	GASK1A	golgi associated kinase 1A	81	100	145	127	0.0843312	0.188583	NO	-	-
ENSG00000145779	TNFAIP8	TNF alpha induced protein 8	81	100	145	127	0.0843312	0.188583	NO	-	-
ENSG00000147041	SYTL5	synaptotagmin like 5	81	100	145	127	0.0843312	0.188583	YES	non adaptive	maintained
ENSG00000147488	ST18	ST18 C2H2C-type zinc finger transcription factor	81	100	145	127	0.0843312	0.188583	YES	non adaptive	lost
ENSG00000159640	ACE	angiotensin I converting enzyme	81	100	145	127	0.0843312	0.188583	NO	-	-
ENSG00000178882	RFLNA	refilin A	81	100	145	127	0.0843312	0.188583	YES	adaptive	-
ENSG00000180573	HIST1H2AC	histone cluster 1 H2A family member c	81	100	145	127	0.0843312	0.188583	NO	-	-
ENSG00000248329	APELA	apelin receptor early endogenous ligand	81	100	145	127	0.0843312	0.188583	YES	non adaptive	maintained
ENSG00000276644	DACH1	dachshund family transcription factor 1	81	100	145	127	0.0843312	0.188583	YES	non adaptive	maintained
ENSG00000049323	LTBP1	latent transforming growth factor beta binding protein 1	99	82	127	145	0.103402	0.220799	YES	non adaptive	maintained
ENSG00000078295	ADCY2	adenylate cyclase 2	99	82	127	145	0.103402	0.220799	YES	adaptive	maintained
ENSG00000081051	AFP	alpha fetoprotein	99	82	127	145	0.103402	0.220799	YES	non adaptive	-
ENSG00000085741	WNT11	Wnt family member 11	99	82	127	145	0.103402	0.220799	YES	adaptive	lost
ENSG00000101082	SLA2	Src like adaptor 2	99	82	127	145	0.103402	0.220799	NO	-	-
ENSG00000109205	ODAM	odontogenic, ameloblast associated	99	82	127	145	0.103402	0.220799	NO	-	-
ENSG00000112414	ADGRG6	adhesion G protein-coupled receptor G6	99	82	127	145	0.103402	0.220799	YES	non adaptive	maintained
ENSG00000121753	ADGRB2	adhesion G protein-coupled receptor B2	99	82	127	145	0.103402	0.220799	NO	-	-
ENSG00000135549	PKIB	cAMP-dependent protein kinase inhibitor beta	99	82	127	145	0.103402	0.220799	YES	non adaptive	maintained
ENSG00000159708	LRRC36	leucine rich repeat containing 36	99	82	127	145	0.103402	0.220799	NO	-	-
ENSG00000169302	STK32A	serine/threonine kinase 32A	99	82	127	145	0.103402	0.220799	YES	adaptive	maintained
ENSG00000197822	OCLN	occludin	99	82	127	145	0.103402	0.220799	NO	-	-
ENSG00000006788	MYH13	myosin heavy chain 13	82	99	144	128	0.125006	0.253584	YES	-	maintained
ENSG00000087076	HSD17B14	hydroxysteroid 17-beta dehydrogenase 14	82	99	144	128	0.125006	0.253584	YES	adaptive	maintained
ENSG00000119950	MXI1	MAX interactor 1, dimerization protein	82	99	144	128	0.125006	0.253584	YES	non adaptive	maintained
ENSG00000120885	CLU	clusterin	82	99	144	128	0.125006	0.253584	YES	-	-
ENSG00000122756	CNTFR	ciliary neurotrophic factor receptor	82	99	144	128	0.125006	0.253584	NO	-	-
ENSG00000135423	GLS2	glutaminase 2	82	99	144	128	0.125006	0.253584	NO	-	-
ENSG00000151883	PARP8	poly(ADP-ribose) polymerase family member 8	82	99	144	128	0.125006	0.253584	YES	non adaptive	maintained
ENSG00000153446	C16orf89	chromosome 16 open reading frame 89	82	99	144	128	0.125006	0.253584	YES	-	maintained
ENSG00000163993	S100P	S100 calcium binding protein P	82	99	144	128	0.125006	0.253584	NO	-	-
ENSG00000166743	ACSM1	acyl-CoA synthetase medium chain family member 1	82	99	144	128	0.125006	0.253584	YES	-	maintained
ENSG00000174428	GTF2IRD2B	GTF2I repeat domain containing 2B	82	99	144	128	0.125006	0.253584	YES	adaptive	-
ENSG00000179256	SMCO3	single-pass membrane protein with coiled-coil domains 3	82	99	144	128	0.125006	0.253584	YES	-	-
ENSG00000186204	CYP4F12	cytochrome P450 family 4 subfamily F member 12	82	99	144	128	0.125006	0.253584	NO	-	-
ENSG00000216588	IGSF23	immunoglobulin superfamily member 23	82	99	144	128	0.125006	0.253584	NO	-	-
ENSG00000082556	OPRK1	opioid receptor kappa 1	98	83	128	144	0.150775	0.291293	YES	-	maintained
ENSG00000102409	BEX4	brain expressed X-linked 4	98	83	128	144	0.150775	0.291293	YES	non adaptive	-
ENSG00000104856	RELB	RELB proto-oncogene, NF-kB subunit	98	83	128	144	0.150775	0.291293	YES	adaptive	maintained
ENSG00000108932	SLC16A6	solute carrier family 16 member 6	98	83	128	144	0.150775	0.291293	YES	-	maintained
ENSG00000120251	GRIA2	glutamate ionotropic receptor AMPA type subunit 2	98	83	128	144	0.150775	0.291293	NO	-	-
ENSG00000125845	BMP2	bone morphogenetic protein 2	98	83	128	144	0.150775	0.291293	YES	adaptive	maintained
ENSG00000139597	N4BP2L1	NEDD4 binding protein 2 like 1	98	83	128	144	0.150775	0.291293	YES	adaptive	maintained
ENSG00000159216	RUNX1	RUNX family transcription factor 1	98	83	128	144	0.150775	0.291293	NO	-	-
ENSG00000164604	GPR85	G protein-coupled receptor 85	98	83	128	144	0.150775	0.291293	YES	non adaptive	maintained
ENSG00000165698	SPACA9	sperm acrosome associated 9	98	83	128	144	0.150775	0.291293	YES	adaptive	-
ENSG00000166147	FBN1	fibrillin 1	98	83	128	144	0.150775	0.291293	YES	-	lost
ENSG00000173467	AGR3	anterior gradient 3, protein disulphide isomerase family member	98	83	128	144	0.150775	0.291293	NO	-	-
ENSG00000176788	BASP1	brain abundant membrane attached signal protein 1	98	83	128	144	0.150775	0.291293	YES	non adaptive	maintained
ENSG00000198673	TAFA2	TAFA chemokine like family member 2	98	83	128	144	0.150775	0.291293	NO	-	-
ENSG00000111863	ADTRP	androgen dependent TFPI regulating protein	83	98	143	129	0.17954	0.32581	YES	non adaptive	maintained
ENSG00000111885	MAN1A1	mannosidase alpha class 1A member 1	83	98	143	129	0.17954	0.32581	YES	non adaptive	maintained
ENSG00000128203	ASPHD2	aspartate beta-hydroxylase domain containing 2	83	98	143	129	0.17954	0.32581	NO	-	-
ENSG00000137474	MYO7A	myosin VIIA	83	98	143	129	0.17954	0.32581	NO	-	-
ENSG00000143217	NECTIN4	nectin cell adhesion molecule 4	83	98	143	129	0.17954	0.32581	YES	non adaptive	-
ENSG00000143797	MBOAT2	membrane bound O-acyltransferase domain containing 2	83	98	143	129	0.17954	0.32581	YES	-	maintained
ENSG00000154553	PDLIM3	PDZ and LIM domain 3	83	98	143	129	0.17954	0.32581	YES	adaptive	maintained
ENSG00000155368	DBI	diazepam binding inhibitor, acyl-CoA binding protein	83	98	143	129	0.17954	0.32581	NO	-	-
ENSG00000162598	C1orf87	chromosome 1 open reading frame 87	83	98	143	129	0.17954	0.32581	YES	-	maintained
ENSG00000162804	SNED1	sushi, nidogen and EGF like domains 1	83	98	143	129	0.17954	0.32581	NO	-	-
ENSG00000166046	TCP11L2	t-complex 11 like 2	83	98	143	129	0.17954	0.32581	YES	non adaptive	-
ENSG00000172296	SPTLC3	serine palmitoyltransferase long chain base subunit 3	83	98	143	129	0.17954	0.32581	YES	-	maintained
ENSG00000174099	MSRB3	methionine sulfoxide reductase B3	83	98	143	129	0.17954	0.32581	YES	adaptive	-
ENSG00000181449	SOX2	SRY-box 2	83	98	143	129	0.17954	0.32581	YES	adaptive	lost
ENSG00000184470	TXNRD2	thioredoxin reductase 2	83	98	143	129	0.17954	0.32581	YES	non adaptive	-
ENSG00000185437	SH3BGR	SH3 domain binding glutamate rich protein	83	98	143	129	0.17954	0.32581	YES	non adaptive	lost
ENSG00000205856	C22orf42	chromosome 22 open reading frame 42	83	98	143	129	0.17954	0.32581	YES	non adaptive	maintained
ENSG00000243244	STON1	stonin 1	83	98	143	129	0.17954	0.32581	YES	-	-
ENSG00000267221	C17orf113	chromosome 17 open reading frame 113	83	98	143	129	0.17954	0.32581	YES	-	-
ENSG00000012822	CALCOCO1	calcium binding and coiled-coil domain 1	97	84	129	143	0.213099	0.366788	YES	non adaptive	maintained
ENSG00000065882	TBC1D1	TBC1 domain family member 1	97	84	129	143	0.213099	0.366788	YES	adaptive	lost
ENSG00000069122	ADGRF5	adhesion G protein-coupled receptor F5	97	84	129	143	0.213099	0.366788	YES	non adaptive	maintained
ENSG00000090382	LYZ	lysozyme	97	84	129	143	0.213099	0.366788	NO	-	-
ENSG00000090402	SI	sucrase-isomaltase	97	84	129	143	0.213099	0.366788	YES	non adaptive	maintained
ENSG00000104870	FCGRT	Fc fragment of IgG receptor and transporter	97	84	129	143	0.213099	0.366788	YES	adaptive	maintained
ENSG00000111644	ACRBP	acrosin binding protein	97	84	129	143	0.213099	0.366788	YES	adaptive	-
ENSG00000129946	SHC2	SHC adaptor protein 2	97	84	129	143	0.213099	0.366788	YES	adaptive	-
ENSG00000147251	DOCK11	dedicator of cytokinesis 11	97	84	129	143	0.213099	0.366788	YES	non adaptive	-
ENSG00000150676	CCDC83	coiled-coil domain containing 83	97	84	129	143	0.213099	0.366788	YES	non adaptive	maintained
ENSG00000156587	UBE2L6	ubiquitin conjugating enzyme E2 L6	97	84	129	143	0.213099	0.366788	YES	adaptive	-
ENSG00000157911	PEX10	peroxisomal biogenesis factor 10	97	84	129	143	0.213099	0.366788	YES	adaptive	-
ENSG00000165194	PCDH19	protocadherin 19	97	84	129	143	0.213099	0.366788	NO	-	-
ENSG00000169860	P2RY1	purinergic receptor P2Y1	97	84	129	143	0.213099	0.366788	NO	-	-
ENSG00000181458	TMEM45A	transmembrane protein 45A	97	84	129	143	0.213099	0.366788	YES	non adaptive	-
ENSG00000182179	UBA7	ubiquitin like modifier activating enzyme 7	97	84	129	143	0.213099	0.366788	NO	-	-
ENSG00000183098	GPC6	glypican 6	97	84	129	143	0.213099	0.366788	NO	-	-
ENSG00000010438	PRSS3	serine protease 3	84	97	142	130	0.250014	0.409244	YES	adaptive	lost
ENSG00000100336	APOL4	apolipoprotein L4	84	97	142	130	0.250014	0.409244	YES	non adaptive	maintained
ENSG00000124935	SCGB1D2	secretoglobin family 1D member 2	84	97	142	130	0.250014	0.409244	YES	adaptive	maintained
ENSG00000125430	HS3ST3B1	heparan sulfate-glucosamine 3-sulfotransferase 3B1	84	97	142	130	0.250014	0.409244	YES	-	maintained
ENSG00000132141	CCT6B	chaperonin containing TCP1 subunit 6B	84	97	142	130	0.250014	0.409244	YES	-	-
ENSG00000147155	EBP	EBP cholestenol delta-isomerase	84	97	142	130	0.250014	0.409244	NO	-	-
ENSG00000148735	PLEKHS1	pleckstrin homology domain containing S1	84	97	142	130	0.250014	0.409244	YES	non adaptive	maintained
ENSG00000151502	VPS26B	VPS26, retromer complex component B	84	97	142	130	0.250014	0.409244	YES	non adaptive	maintained
ENSG00000153292	ADGRF1	adhesion G protein-coupled receptor F1	84	97	142	130	0.250014	0.409244	YES	non adaptive	maintained
ENSG00000158786	PLA2G2F	phospholipase A2 group IIF	84	97	142	130	0.250014	0.409244	YES	adaptive	-
ENSG00000164690	SHH	sonic hedgehog signaling molecule	84	97	142	130	0.250014	0.409244	YES	adaptive	maintained
ENSG00000164850	GPER1	G protein-coupled estrogen receptor 1	84	97	142	130	0.250014	0.409244	YES	adaptive	-
ENSG00000180113	TDRD6	tudor domain containing 6	84	97	142	130	0.250014	0.409244	YES	non adaptive	maintained
ENSG00000183654	MARCH11	membrane associated ring-CH-type finger 11	84	97	142	130	0.250014	0.409244	YES	adaptive	lost
ENSG00000188257	PLA2G2A	phospholipase A2 group IIA	84	97	142	130	0.250014	0.409244	YES	-	maintained
ENSG00000214562	NUTM2D	NUT family member 2D	84	97	142	130	0.250014	0.409244	NO	-	-
ENSG00000248144	ADH1C	alcohol dehydrogenase 1C (class I), gamma polypeptide	84	97	142	130	0.250014	0.409244	NO	-	-
ENSG00000197273	GUCA2A	guanylate cyclase activator 2A	64	117	82	190	0.2599	0.424205	NO	-	-
ENSG00000002834	LASP1	LIM and SH3 protein 1	96	85	130	142	0.29214	0.462216	YES	-	maintained
ENSG00000086205	FOLH1	folate hydrolase 1	96	85	130	142	0.29214	0.462216	YES	-	maintained
ENSG00000108947	EFNB3	ephrin B3	96	85	130	142	0.29214	0.462216	YES	-	maintained
ENSG00000149557	FEZ1	fasciculation and elongation protein zeta 1	96	85	130	142	0.29214	0.462216	YES	adaptive	-
ENSG00000154438	ASZ1	ankyrin repeat, SAM and basic leucine zipper domain containing 1	96	85	130	142	0.29214	0.462216	YES	non adaptive	maintained
ENSG00000173706	HEG1	heart development protein with EGF like domains 1	96	85	130	142	0.29214	0.462216	NO	-	-
ENSG00000177398	UMODL1	uromodulin like 1	96	85	130	142	0.29214	0.462216	YES	non adaptive	-
ENSG00000183773	AIFM3	apoptosis inducing factor mitochondria associated 3	96	85	130	142	0.29214	0.462216	YES	adaptive	-
ENSG00000197888	UGT2B17	UDP glucuronosyltransferase family 2 member B17	96	85	130	142	0.29214	0.462216	YES	adaptive	lost
ENSG00000205517	RGL3	ral guanine nucleotide dissociation stimulator like 3	96	85	130	142	0.29214	0.462216	YES	non adaptive	maintained
ENSG00000213759	UGT2B11	UDP glucuronosyltransferase family 2 member B11	96	85	130	142	0.29214	0.462216	NO	-	-
ENSG00000174948	GPR149	G protein-coupled receptor 149	60	121	77	195	0.296843	0.468352	YES	adaptive	lost
ENSG00000009765	IYD	iodotyrosine deiodinase	85	96	141	131	0.337804	0.504928	YES	non adaptive	-
ENSG00000023445	BIRC3	baculoviral IAP repeat containing 3	85	96	141	131	0.337804	0.504928	YES	-	-
ENSG00000071967	CYBRD1	cytochrome b reductase 1	85	96	141	131	0.337804	0.504928	YES	adaptive	maintained
ENSG00000079112	CDH17	cadherin 17	85	96	141	131	0.337804	0.504928	YES	adaptive	maintained
ENSG00000103316	CRYM	crystallin mu	85	96	141	131	0.337804	0.504928	YES	non adaptive	-
ENSG00000103888	CEMIP	cell migration inducing hyaluronidase 1	85	96	141	131	0.337804	0.504928	NO	-	-
ENSG00000106034	CPED1	cadherin like and PC-esterase domain containing 1	85	96	141	131	0.337804	0.504928	YES	non adaptive	maintained
ENSG00000106565	TMEM176B	transmembrane protein 176B	85	96	141	131	0.337804	0.504928	YES	adaptive	-
ENSG00000111801	BTN3A3	butyrophilin subfamily 3 member A3	85	96	141	131	0.337804	0.504928	YES	non adaptive	maintained
ENSG00000125347	IRF1	interferon regulatory factor 1	85	96	141	131	0.337804	0.504928	YES	-	-
ENSG00000132821	VSTM2L	V-set and transmembrane domain containing 2 like	85	96	141	131	0.337804	0.504928	YES	adaptive	-
ENSG00000135596	MICAL1	microtubule associated monooxygenase, calponin and LIM domain containing 1	85	96	141	131	0.337804	0.504928	NO	-	-
ENSG00000137393	RNF144B	ring finger protein 144B	85	96	141	131	0.337804	0.504928	YES	-	-
ENSG00000137878	GCOM1	GRINL1A complex locus 1	85	96	141	131	0.337804	0.504928	NO	-	-
ENSG00000139117	CPNE8	copine 8	85	96	141	131	0.337804	0.504928	YES	non adaptive	lost
ENSG00000157483	MYO1E	myosin IE	85	96	141	131	0.337804	0.504928	YES	non adaptive	maintained
ENSG00000163072	NOSTRIN	nitric oxide synthase trafficking	85	96	141	131	0.337804	0.504928	NO	-	-
ENSG00000163810	TGM4	transglutaminase 4	85	96	141	131	0.337804	0.504928	NO	-	-
ENSG00000164266	SPINK1	serine peptidase inhibitor, Kazal type 1	85	96	141	131	0.337804	0.504928	YES	adaptive	lost
ENSG00000182175	RGMA	repulsive guidance molecule BMP co-receptor a	85	96	141	131	0.337804	0.504928	NO	-	-
ENSG00000073737	DHRS9	dehydrogenase/reductase 9	95	86	131	141	0.388777	0.55764	YES	adaptive	-
ENSG00000079335	CDC14A	cell division cycle 14A	95	86	131	141	0.388777	0.55764	YES	non adaptive	maintained
ENSG00000081248	CACNA1S	calcium voltage-gated channel subunit alpha1 S	95	86	131	141	0.388777	0.55764	YES	-	lost
ENSG00000112818	MEP1A	meprin A subunit alpha	95	86	131	141	0.388777	0.55764	YES	-	-
ENSG00000121005	CRISPLD1	cysteine rich secretory protein LCCL domain containing 1	95	86	131	141	0.388777	0.55764	YES	adaptive	lost
ENSG00000124249	KCNK15	potassium two pore domain channel subfamily K member 15	95	86	131	141	0.388777	0.55764	NO	-	-
ENSG00000127129	EDN2	endothelin 2	95	86	131	141	0.388777	0.55764	YES	non adaptive	lost
ENSG00000137648	TMPRSS4	transmembrane serine protease 4	95	86	131	141	0.388777	0.55764	YES	adaptive	maintained
ENSG00000153234	NR4A2	nuclear receptor subfamily 4 group A member 2	95	86	131	141	0.388777	0.55764	YES	non adaptive	maintained
ENSG00000165029	ABCA1	ATP binding cassette subfamily A member 1	95	86	131	141	0.388777	0.55764	YES	non adaptive	-
ENSG00000172348	RCAN2	regulator of calcineurin 2	95	86	131	141	0.388777	0.55764	YES	-	maintained
ENSG00000176170	SPHK1	sphingosine kinase 1	95	86	131	141	0.388777	0.55764	NO	-	-
ENSG00000179477	ALOX12B	arachidonate 12-lipoxygenase, 12R type	95	86	131	141	0.388777	0.55764	NO	-	-
ENSG00000181264	TMEM136	transmembrane protein 136	95	86	131	141	0.388777	0.55764	YES	non adaptive	maintained
ENSG00000182836	PLCXD3	phosphatidylinositol specific phospholipase C X domain containing 3	95	86	131	141	0.388777	0.55764	NO	-	-
ENSG00000186862	PDZD7	PDZ domain containing 7	95	86	131	141	0.388777	0.55764	NO	-	-
ENSG00000273540	AGBL1	ATP/GTP binding protein like 1	75	106	123	149	0.440597	0.61105	NO	-	-
ENSG00000007216	SLC13A2	solute carrier family 13 member 2	86	95	140	132	0.443226	0.61105	YES	non adaptive	lost
ENSG00000048052	HDAC9	histone deacetylase 9	86	95	140	132	0.443226	0.61105	NO	-	-
ENSG00000063180	CA11	carbonic anhydrase 11	86	95	140	132	0.443226	0.61105	YES	adaptive	maintained
ENSG00000080546	SESN1	sestrin 1	86	95	140	132	0.443226	0.61105	YES	non adaptive	maintained
ENSG00000101680	LAMA1	laminin subunit alpha 1	86	95	140	132	0.443226	0.61105	YES	non adaptive	maintained
ENSG00000130513	GDF15	growth differentiation factor 15	86	95	140	132	0.443226	0.61105	NO	-	-
ENSG00000138166	DUSP5	dual specificity phosphatase 5	86	95	140	132	0.443226	0.61105	YES	non adaptive	-
ENSG00000138764	CCNG2	cyclin G2	86	95	140	132	0.443226	0.61105	YES	non adaptive	maintained
ENSG00000155850	SLC26A2	solute carrier family 26 member 2	86	95	140	132	0.443226	0.61105	YES	-	maintained
ENSG00000162896	PIGR	polymeric immunoglobulin receptor	86	95	140	132	0.443226	0.61105	YES	adaptive	lost
ENSG00000174080	CTSF	cathepsin F	86	95	140	132	0.443226	0.61105	YES	non adaptive	-
ENSG00000174640	SLCO2A1	solute carrier organic anion transporter family member 2A1	86	95	140	132	0.443226	0.61105	YES	non adaptive	maintained
ENSG00000186469	GNG2	G protein subunit gamma 2	86	95	140	132	0.443226	0.61105	YES	non adaptive	maintained
ENSG00000196660	SLC30A10	solute carrier family 30 member 10	86	95	140	132	0.443226	0.61105	YES	non adaptive	-
ENSG00000231738	TSPAN19	tetraspanin 19	86	95	140	132	0.443226	0.61105	YES	-	maintained
ENSG00000047936	ROS1	ROS proto-oncogene 1, receptor tyrosine kinase	94	87	132	140	0.502682	0.659408	YES	non adaptive	maintained
ENSG00000099937	SERPIND1	serpin family D member 1	94	87	132	140	0.502682	0.659408	NO	-	-
ENSG00000107954	NEURL1	neuralized E3 ubiquitin protein ligase 1	94	87	132	140	0.502682	0.659408	YES	adaptive	maintained
ENSG00000112320	SOBP	sine oculis binding protein homolog	94	87	132	140	0.502682	0.659408	YES	non adaptive	maintained
ENSG00000118503	TNFAIP3	TNF alpha induced protein 3	94	87	132	140	0.502682	0.659408	YES	-	lost
ENSG00000130707	ASS1	argininosuccinate synthase 1	94	87	132	140	0.502682	0.659408	YES	non adaptive	-
ENSG00000131831	RAI2	retinoic acid induced 2	94	87	132	140	0.502682	0.659408	YES	-	maintained
ENSG00000135226	UGT2B28	UDP glucuronosyltransferase family 2 member B28	94	87	132	140	0.502682	0.659408	NO	-	-
ENSG00000135899	SP110	SP110 nuclear body protein	94	87	132	140	0.502682	0.659408	YES	non adaptive	-
ENSG00000137843	PAK6	p21 (RAC1) activated kinase 6	94	87	132	140	0.502682	0.659408	YES	-	-
ENSG00000138100	TRIM54	tripartite motif containing 54	94	87	132	140	0.502682	0.659408	YES	adaptive	-
ENSG00000138670	RASGEF1B	RasGEF domain family member 1B	94	87	132	140	0.502682	0.659408	YES	-	-
ENSG00000142089	IFITM3	interferon induced transmembrane protein 3	94	87	132	140	0.502682	0.659408	YES	adaptive	lost
ENSG00000148702	HABP2	hyaluronan binding protein 2	94	87	132	140	0.502682	0.659408	YES	adaptive	lost
ENSG00000151320	AKAP6	A-kinase anchoring protein 6	94	87	132	140	0.502682	0.659408	NO	-	-
ENSG00000162981	LRATD1	LRAT domain containing 1	94	87	132	140	0.502682	0.659408	YES	-	-
ENSG00000170915	PAQR8	progestin and adipoQ receptor family member 8	94	87	132	140	0.502682	0.659408	YES	-	lost
ENSG00000183778	B3GALT5	beta-1,3-galactosyltransferase 5	94	87	132	140	0.502682	0.659408	YES	adaptive	-
ENSG00000198053	SIRPA	signal regulatory protein alpha	94	87	132	140	0.502682	0.659408	NO	-	-
ENSG00000198125	MB	myoglobin	94	87	132	140	0.502682	0.659408	YES	non adaptive	lost
ENSG00000211452	DIO1	iodothyronine deiodinase 1	94	87	132	140	0.502682	0.659408	YES	adaptive	-
ENSG00000105205	CLC	Charcot-Leyden crystal galectin	73	108	118	154	0.560417	0.704105	YES	adaptive	-
ENSG00000059804	SLC2A3	solute carrier family 2 member 3	87	94	139	133	0.565267	0.704105	YES	non adaptive	maintained
ENSG00000064205	CCN5	cellular communication network factor 5	87	94	139	133	0.565267	0.704105	YES	adaptive	-
ENSG00000067066	SP100	SP100 nuclear antigen	87	94	139	133	0.565267	0.704105	YES	adaptive	-
ENSG00000067715	SYT1	synaptotagmin 1	87	94	139	133	0.565267	0.704105	NO	-	-
ENSG00000077063	CTTNBP2	cortactin binding protein 2	87	94	139	133	0.565267	0.704105	YES	non adaptive	maintained
ENSG00000101974	ATP11C	ATPase phospholipid transporting 11C	87	94	139	133	0.565267	0.704105	NO	-	-
ENSG00000106038	EVX1	even-skipped homeobox 1	87	94	139	133	0.565267	0.704105	YES	-	maintained
ENSG00000119866	BCL11A	BAF chromatin remodeling complex subunit BCL11A	87	94	139	133	0.565267	0.704105	YES	adaptive	-
ENSG00000124635	HIST1H2BJ	histone cluster 1 H2B family member j	87	94	139	133	0.565267	0.704105	NO	-	-
ENSG00000133321	PLAAT4	phospholipase A and acyltransferase 4	87	94	139	133	0.565267	0.704105	YES	adaptive	lost
ENSG00000144331	ZNF385B	zinc finger protein 385B	87	94	139	133	0.565267	0.704105	YES	non adaptive	-
ENSG00000158022	TRIM63	tripartite motif containing 63	87	94	139	133	0.565267	0.704105	NO	-	-
ENSG00000159182	PRAC1	PRAC1 small nuclear protein	87	94	139	133	0.565267	0.704105	YES	adaptive	-
ENSG00000163501	IHH	Indian hedgehog signaling molecule	87	94	139	133	0.565267	0.704105	YES	non adaptive	maintained
ENSG00000168824	NSG1	neuronal vesicle trafficking associated 1	87	94	139	133	0.565267	0.704105	YES	-	maintained
ENSG00000169855	ROBO1	roundabout guidance receptor 1	87	94	139	133	0.565267	0.704105	NO	-	-
ENSG00000173482	PTPRM	protein tyrosine phosphatase receptor type M	87	94	139	133	0.565267	0.704105	YES	non adaptive	maintained
ENSG00000181634	TNFSF15	TNF superfamily member 15	87	94	139	133	0.565267	0.704105	YES	-	maintained
ENSG00000184678	HIST2H2BE	histone cluster 2 H2B family member e	87	94	139	133	0.565267	0.704105	NO	-	-
ENSG00000189431	RASSF10	Ras association domain family member 10	87	94	139	133	0.565267	0.704105	YES	adaptive	maintained
ENSG00000197444	OGDHL	oxoglutarate dehydrogenase like	87	94	139	133	0.565267	0.704105	NO	-	-
ENSG00000203995	ZYG11A	zyg-11 family member A, cell cycle regulator	87	94	139	133	0.565267	0.704105	YES	-	maintained
ENSG00000091583	APOH	apolipoprotein H	87	94	124	148	0.631325	0.751138	NO	-	-
ENSG00000012504	NR1H4	nuclear receptor subfamily 1 group H member 4	93	88	133	139	0.63212	0.751138	YES	adaptive	lost
ENSG00000026950	BTN3A1	butyrophilin subfamily 3 member A1	93	88	133	139	0.63212	0.751138	YES	non adaptive	maintained
ENSG00000076706	MCAM	melanoma cell adhesion molecule	93	88	133	139	0.63212	0.751138	YES	non adaptive	maintained
ENSG00000078053	AMPH	amphiphysin	93	88	133	139	0.63212	0.751138	NO	-	-
ENSG00000079689	SCGN	secretagogin, EF-hand calcium binding protein	93	88	133	139	0.63212	0.751138	YES	adaptive	-
ENSG00000100170	SLC5A1	solute carrier family 5 member 1	93	88	133	139	0.63212	0.751138	YES	non adaptive	maintained
ENSG00000112149	CD83	CD83 molecule	93	88	133	139	0.63212	0.751138	YES	adaptive	-
ENSG00000114315	HES1	hes family bHLH transcription factor 1	93	88	133	139	0.63212	0.751138	NO	-	-
ENSG00000117318	ID3	inhibitor of DNA binding 3, HLH protein	93	88	133	139	0.63212	0.751138	YES	adaptive	lost
ENSG00000124496	TRERF1	transcriptional regulating factor 1	93	88	133	139	0.63212	0.751138	NO	-	-
ENSG00000135374	ELF5	E74 like ETS transcription factor 5	93	88	133	139	0.63212	0.751138	YES	non adaptive	maintained
ENSG00000138079	SLC3A1	solute carrier family 3 member 1	93	88	133	139	0.63212	0.751138	YES	non adaptive	maintained
ENSG00000139970	RTN1	reticulon 1	93	88	133	139	0.63212	0.751138	YES	non adaptive	maintained
ENSG00000146070	PLA2G7	phospholipase A2 group VII	93	88	133	139	0.63212	0.751138	YES	non adaptive	-
ENSG00000152936	LMNTD1	lamin tail domain containing 1	93	88	133	139	0.63212	0.751138	YES	non adaptive	maintained
ENSG00000163121	NEURL3	neuralized E3 ubiquitin protein ligase 3	93	88	133	139	0.63212	0.751138	YES	adaptive	maintained
ENSG00000169710	FASN	fatty acid synthase	93	88	133	139	0.63212	0.751138	YES	-	-
ENSG00000184584	TMEM173	transmembrane protein 173	93	88	133	139	0.63212	0.751138	YES	-	maintained
ENSG00000198846	TOX	thymocyte selection associated high mobility group box	93	88	133	139	0.63212	0.751138	NO	-	-
ENSG00000215187	FAM166B	family with sequence similarity 166 member B	93	88	133	139	0.63212	0.751138	YES	non adaptive	maintained
ENSG00000250510	GPR162	G protein-coupled receptor 162	93	88	133	139	0.63212	0.751138	NO	-	-
ENSG00000018408	WWTR1	WW domain containing transcription regulator 1	88	93	138	134	0.701466	0.80818	YES	non adaptive	maintained
ENSG00000109906	ZBTB16	zinc finger and BTB domain containing 16	88	93	138	134	0.701466	0.80818	YES	adaptive	-
ENSG00000118271	TTR	transthyretin	88	93	138	134	0.701466	0.80818	YES	non adaptive	-
ENSG00000124194	GDAP1L1	ganglioside induced differentiation associated protein 1 like 1	88	93	138	134	0.701466	0.80818	YES	adaptive	-
ENSG00000138641	HERC3	HECT and RLD domain containing E3 ubiquitin protein ligase 3	88	93	138	134	0.701466	0.80818	YES	adaptive	maintained
ENSG00000144290	SLC4A10	solute carrier family 4 member 10	88	93	138	134	0.701466	0.80818	YES	non adaptive	maintained
ENSG00000146216	TTBK1	tau tubulin kinase 1	88	93	138	134	0.701466	0.80818	YES	adaptive	maintained
ENSG00000155846	PPARGC1B	PPARG coactivator 1 beta	88	93	138	134	0.701466	0.80818	YES	adaptive	-
ENSG00000162009	SSTR5	somatostatin receptor 5	88	93	138	134	0.701466	0.80818	NO	-	-
ENSG00000164488	DACT2	dishevelled binding antagonist of beta catenin 2	88	93	138	134	0.701466	0.80818	YES	adaptive	-
ENSG00000168874	ATOH8	atonal bHLH transcription factor 8	88	93	138	134	0.701466	0.80818	YES	non adaptive	-
ENSG00000170379	TCAF2	TRPM8 channel associated factor 2	88	93	138	134	0.701466	0.80818	NO	-	-
ENSG00000172238	ATOH1	atonal bHLH transcription factor 1	88	93	138	134	0.701466	0.80818	YES	non adaptive	maintained
ENSG00000242265	PEG10	paternally expressed 10	88	93	138	134	0.701466	0.80818	NO	-	-
ENSG00000262543	SMIM28	small integral membrane protein 28	88	93	138	134	0.701466	0.80818	YES	non adaptive	maintained
ENSG00000040731	CDH10	cadherin 10	92	89	134	138	0.77393	0.856905	YES	-	maintained
ENSG00000069206	ADAM7	ADAM metallopeptidase domain 7	92	89	134	138	0.77393	0.856905	NO	-	-
ENSG00000078018	MAP2	microtubule associated protein 2	92	89	134	138	0.77393	0.856905	NO	-	-
ENSG00000091972	CD200	CD200 molecule	92	89	134	138	0.77393	0.856905	NO	-	-
ENSG00000100191	SLC5A4	solute carrier family 5 member 4	92	89	134	138	0.77393	0.856905	YES	non adaptive	maintained
ENSG00000100968	NFATC4	nuclear factor of activated T cells 4	92	89	134	138	0.77393	0.856905	YES	non adaptive	-
ENSG00000105255	FSD1	fibronectin type III and SPRY domain containing 1	92	89	134	138	0.77393	0.856905	YES	adaptive	-
ENSG00000105989	WNT2	Wnt family member 2	92	89	134	138	0.77393	0.856905	YES	non adaptive	maintained
ENSG00000111452	ADGRD1	adhesion G protein-coupled receptor D1	92	89	134	138	0.77393	0.856905	YES	adaptive	-
ENSG00000132561	MATN2	matrilin 2	92	89	134	138	0.77393	0.856905	YES	adaptive	lost
ENSG00000135426	TESPA1	thymocyte expressed, positive selection associated 1	92	89	134	138	0.77393	0.856905	YES	non adaptive	maintained
ENSG00000137709	POU2F3	POU class 2 homeobox 3	92	89	134	138	0.77393	0.856905	YES	non adaptive	maintained
ENSG00000139055	ERP27	endoplasmic reticulum protein 27	92	89	134	138	0.77393	0.856905	YES	adaptive	maintained
ENSG00000148584	A1CF	APOBEC1 complementation factor	92	89	134	138	0.77393	0.856905	YES	adaptive	lost
ENSG00000154358	OBSCN	obscurin, cytoskeletal calmodulin and titin-interacting RhoGEF	92	89	134	138	0.77393	0.856905	NO	-	-
ENSG00000160791	CCR5	C-C motif chemokine receptor 5 (gene/pseudogene)	92	89	134	138	0.77393	0.856905	YES	-	-
ENSG00000166741	NNMT	nicotinamide N-methyltransferase	92	89	134	138	0.77393	0.856905	YES	non adaptive	maintained
ENSG00000169347	GP2	glycoprotein 2	92	89	134	138	0.77393	0.856905	YES	-	maintained
ENSG00000178796	RIIAD1	regulatory subunit of type II PKA R-subunit (RIIa) domain containing 1	92	89	134	138	0.77393	0.856905	YES	adaptive	lost
ENSG00000229453	SPINK8	serine peptidase inhibitor, Kazal type 8 (putative)	92	89	134	138	0.77393	0.856905	NO	-	-
ENSG00000077150	NFKB2	nuclear factor kappa B subunit 2	89	92	137	135	0.848004	0.90393	YES	-	-
ENSG00000121270	ABCC11	ATP binding cassette subfamily C member 11	89	92	137	135	0.848004	0.90393	YES	non adaptive	maintained
ENSG00000123836	PFKFB2	6-phosphofructo-2-kinase/fructose-2,6-biphosphatase 2	89	92	137	135	0.848004	0.90393	YES	non adaptive	maintained
ENSG00000125968	ID1	inhibitor of DNA binding 1, HLH protein	89	92	137	135	0.848004	0.90393	YES	-	-
ENSG00000132563	REEP2	receptor accessory protein 2	89	92	137	135	0.848004	0.90393	YES	non adaptive	maintained
ENSG00000133687	TMTC1	transmembrane and tetratricopeptide repeat containing 1	89	92	137	135	0.848004	0.90393	NO	-	-
ENSG00000134765	DSC1	desmocollin 1	89	92	137	135	0.848004	0.90393	NO	-	-
ENSG00000148908	RGS10	regulator of G protein signaling 10	89	92	137	135	0.848004	0.90393	YES	-	-
ENSG00000152763	WDR78	WD repeat domain 78	89	92	137	135	0.848004	0.90393	NO	-	-
ENSG00000163827	LRRC2	leucine rich repeat containing 2	89	92	137	135	0.848004	0.90393	YES	-	-
ENSG00000164687	FABP5	fatty acid binding protein 5	89	92	137	135	0.848004	0.90393	NO	-	-
ENSG00000167552	TUBA1A	tubulin alpha 1a	89	92	137	135	0.848004	0.90393	YES	-	maintained
ENSG00000169031	COL4A3	collagen type IV alpha 3 chain	89	92	137	135	0.848004	0.90393	YES	non adaptive	-
ENSG00000169248	CXCL11	C-X-C motif chemokine ligand 11	89	92	137	135	0.848004	0.90393	NO	-	-
ENSG00000169418	NPR1	natriuretic peptide receptor 1	89	92	137	135	0.848004	0.90393	YES	non adaptive	maintained
ENSG00000170743	SYT9	synaptotagmin 9	89	92	137	135	0.848004	0.90393	NO	-	-
ENSG00000171522	PTGER4	prostaglandin E receptor 4	89	92	137	135	0.848004	0.90393	YES	adaptive	-
ENSG00000187510	C12orf74	chromosome 12 open reading frame 74	89	92	137	135	0.848004	0.90393	YES	non adaptive	maintained
ENSG00000197893	NRAP	nebulin related anchoring protein	89	92	137	135	0.848004	0.90393	YES	adaptive	-
ENSG00000164451	CALHM4	calcium homeostasis modulator family member 4	86	95	132	140	0.84823	0.90393	YES	-	-
ENSG00000071575	TRIB2	tribbles pseudokinase 2	91	90	135	137	0.923723	0.948779	YES	non adaptive	maintained
ENSG00000074527	NTN4	netrin 4	91	90	135	137	0.923723	0.948779	YES	-	maintained
ENSG00000085185	BCORL1	BCL6 corepressor like 1	91	90	135	137	0.923723	0.948779	NO	-	-
ENSG00000090238	YPEL3	yippee like 3	91	90	135	137	0.923723	0.948779	YES	non adaptive	maintained
ENSG00000104689	TNFRSF10A	TNF receptor superfamily member 10a	91	90	135	137	0.923723	0.948779	YES	non adaptive	-
ENSG00000105976	MET	MET proto-oncogene, receptor tyrosine kinase	91	90	135	137	0.923723	0.948779	YES	-	maintained
ENSG00000112077	RHAG	Rh associated glycoprotein	91	90	135	137	0.923723	0.948779	NO	-	-
ENSG00000117115	PADI2	peptidyl arginine deiminase 2	91	90	135	137	0.923723	0.948779	YES	adaptive	-
ENSG00000126337	KRT36	keratin 36	91	90	135	137	0.923723	0.948779	YES	adaptive	-
ENSG00000137801	THBS1	thrombospondin 1	91	90	135	137	0.923723	0.948779	YES	adaptive	-
ENSG00000139629	GALNT6	polypeptide N-acetylgalactosaminyltransferase 6	91	90	135	137	0.923723	0.948779	YES	adaptive	-
ENSG00000142733	MAP3K6	mitogen-activated protein kinase kinase kinase 6	91	90	135	137	0.923723	0.948779	YES	-	-
ENSG00000143416	SELENBP1	selenium binding protein 1	91	90	135	137	0.923723	0.948779	YES	non adaptive	-
ENSG00000147168	IL2RG	interleukin 2 receptor subunit gamma	91	90	135	137	0.923723	0.948779	YES	adaptive	lost
ENSG00000157554	ERG	ETS transcription factor ERG	91	90	135	137	0.923723	0.948779	YES	-	maintained
ENSG00000164520	RAET1E	retinoic acid early transcript 1E	91	90	135	137	0.923723	0.948779	NO	-	-
ENSG00000184304	PRKD1	protein kinase D1	91	90	135	137	0.923723	0.948779	YES	-	-
ENSG00000198075	SULT1C4	sulfotransferase family 1C member 4	91	90	135	137	0.923723	0.948779	YES	non adaptive	-
ENSG00000215018	COL28A1	collagen type XXVIII alpha 1 chain	91	90	135	137	0.923723	0.948779	YES	adaptive	-
ENSG00000261341	LOC105372440	uncharacterized LOC105372440	91	90	135	137	0.923723	0.948779	YES	-	maintained
ENSG00000011638	TMEM159	transmembrane protein 159	90	91	136	136	1	1	YES	adaptive	-
ENSG00000072682	P4HA2	prolyl 4-hydroxylase subunit alpha 2	90	91	136	136	1	1	NO	-	-
ENSG00000100802	C14orf93	chromosome 14 open reading frame 93	90	91	136	136	1	1	YES	non adaptive	maintained
ENSG00000124429	POF1B	POF1B actin binding protein	90	91	136	136	1	1	YES	adaptive	lost
ENSG00000128594	LRRC4	leucine rich repeat containing 4	90	91	136	136	1	1	YES	-	maintained
ENSG00000140323	DISP2	dispatched RND transporter family member 2	90	91	136	136	1	1	YES	non adaptive	maintained
ENSG00000148180	GSN	gelsolin	90	91	136	136	1	1	YES	adaptive	maintained
ENSG00000149380	P4HA3	prolyl 4-hydroxylase subunit alpha 3	90	91	136	136	1	1	YES	adaptive	lost
ENSG00000152952	PLOD2	procollagen-lysine,2-oxoglutarate 5-dioxygenase 2	90	91	136	136	1	1	YES	non adaptive	-
ENSG00000172478	MAB21L4	mab-21 like 4	90	91	136	136	1	1	YES	-	lost
ENSG00000187837	HIST1H1C	histone cluster 1 H1 family member c	90	91	136	136	1	1	NO	-	-
ENSG00000187955	COL14A1	collagen type XIV alpha 1 chain	90	91	136	136	1	1	YES	non adaptive	maintained
ENSG00000189325	C6orf222	chromosome 6 open reading frame 222	90	91	136	136	1	1	YES	adaptive	lost
ENSG00000196739	COL27A1	collagen type XXVII alpha 1 chain	90	91	136	136	1	1	YES	adaptive	-
ENSG00000270765	GAS2L2	growth arrest specific 2 like 2	90	91	136	136	1	1	YES	adaptive	lost
