# Supplementary material for: Adaptive and non-adaptive gene expression responses in prostate cancer during androgen deprivation
Source: PLoS One. 2023 Feb 21;18(2):e0281645. doi: 10.1371/journal.pone.0281645 (PMC9942993; doi:10.1371/journal.pone.0281645)
Supplement: S6 Table — (XLSX) [file pone.0281645.s007.xlsx]

## Sheet: Info
Table S6 - Association with T-stage

## Sheet: Exp. cor. with T-stage
ENSEMBL	SYMBOL	GENENAME	high T-stage, high expression	high T-stage, low expression	low T-stage, high expression	low T-stage, low expression	p-value	adjusted p-value	association_in_VCaP_T	adaptive_nonadaptive	lost_maintained
ENSG00000160862	AZGP1	alpha-2-glycoprotein 1, zinc-binding	109	169	117	58	1.038e-08	5.17935e-06	NO	-	-
ENSG00000151503	NCAPD3	non-SMC condensin II complex subunit D3	110	168	116	59	3.24778e-08	5.17935e-06	YES	non adaptive	maintained
ENSG00000156463	SH3RF2	SH3 domain containing ring finger 2	110	168	116	59	3.24778e-08	5.17935e-06	NO	-	-
ENSG00000106025	TSPAN12	tetraspanin 12	167	111	59	116	5.47114e-08	5.17935e-06	YES	-	maintained
ENSG00000114770	ABCC5	ATP binding cassette subfamily C member 5	167	111	59	116	5.47114e-08	5.17935e-06	NO	-	-
ENSG00000122641	INHBA	inhibin subunit beta A	167	111	59	116	5.47114e-08	5.17935e-06	YES	non adaptive	maintained
ENSG00000113140	SPARC	secreted protein acidic and cysteine rich	166	112	60	115	1.6179e-07	1.14871e-05	NO	-	-
ENSG00000139211	AMIGO2	adhesion molecule with Ig like domain 2	166	112	60	115	1.6179e-07	1.14871e-05	YES	adaptive	maintained
ENSG00000144218	AFF3	AF4/FMR2 family member 3	112	166	114	61	2.82622e-07	1.78366e-05	YES	non adaptive	maintained
ENSG00000162545	CAMK2N1	calcium/calmodulin dependent protein kinase II inhibitor 1	165	113	61	114	4.60128e-07	2.61353e-05	YES	-	maintained
ENSG00000233041	PHGR1	proline, histidine and glycine rich 1	113	165	113	62	7.8651e-07	4.06125e-05	NO	-	-
ENSG00000111341	MGP	matrix Gla protein	164	114	62	113	1.2589e-06	5.50044e-05	YES	non adaptive	-
ENSG00000146674	IGFBP3	insulin like growth factor binding protein 3	164	114	62	113	1.2589e-06	5.50044e-05	YES	-	maintained
ENSG00000105696	TMEM59L	transmembrane protein 59 like	163	115	63	112	3.31455e-06	0.000125511	YES	non adaptive	maintained
ENSG00000106560	GIMAP2	GTPase, IMAP family member 2	163	115	63	112	3.31455e-06	0.000125511	YES	adaptive	maintained
ENSG00000105810	CDK6	cyclin dependent kinase 6	115	163	111	64	5.42915e-06	0.00017132	YES	non adaptive	maintained
ENSG00000159921	GNE	glucosamine (UDP-N-acetyl)-2-epimerase/N-acetylmannosamine kinase	115	163	111	64	5.42915e-06	0.00017132	YES	non adaptive	-
ENSG00000163406	SLC15A2	solute carrier family 15 member 2	115	163	111	64	5.42915e-06	0.00017132	YES	adaptive	maintained
ENSG00000127561	SYNGR3	synaptogyrin 3	162	116	64	111	8.40051e-06	0.000216886	YES	adaptive	lost
ENSG00000168065	SLC22A11	solute carrier family 22 member 11	162	116	64	111	8.40051e-06	0.000216886	YES	-	-
ENSG00000175352	NRIP3	nuclear receptor interacting protein 3	162	116	64	111	8.40051e-06	0.000216886	YES	non adaptive	-
ENSG00000196139	AKR1C3	aldo-keto reductase family 1 member C3	162	116	64	111	8.40051e-06	0.000216886	YES	adaptive	maintained
ENSG00000203985	LDLRAD1	low density lipoprotein receptor class A domain containing 1	116	162	110	65	1.34747e-05	0.000332766	YES	adaptive	maintained
ENSG00000113721	PDGFRB	platelet derived growth factor receptor beta	161	117	65	110	2.05005e-05	0.000447857	NO	-	-
ENSG00000170382	LRRN2	leucine rich repeat neuronal 2	161	117	65	110	2.05005e-05	0.000447857	NO	-	-
ENSG00000179715	PCED1B	PC-esterase domain containing 1B	161	117	65	110	2.05005e-05	0.000447857	YES	-	-
ENSG00000125780	TGM3	transglutaminase 3	117	161	109	66	3.22101e-05	0.000609845	YES	adaptive	-
ENSG00000168309	FAM107A	family with sequence similarity 107 member A	117	161	109	66	3.22101e-05	0.000609845	NO	-	-
ENSG00000182568	SATB1	SATB homeobox 1	117	161	109	66	3.22101e-05	0.000609845	YES	-	maintained
ENSG00000184254	ALDH1A3	aldehyde dehydrogenase 1 family member A3	117	161	109	66	3.22101e-05	0.000609845	YES	non adaptive	maintained
ENSG00000155849	ELMO1	engulfment and cell motility 1	160	118	66	109	4.81869e-05	0.000855317	YES	non adaptive	maintained
ENSG00000175928	LRRN1	leucine rich repeat neuronal 1	160	118	66	109	4.81869e-05	0.000855317	YES	non adaptive	maintained
ENSG00000187554	TLR5	toll like receptor 5	118	160	108	67	7.41788e-05	0.00127678	NO	-	-
ENSG00000139220	PPFIA2	PTPRF interacting protein alpha 2	159	119	67	108	0.000109126	0.00177096	YES	non adaptive	maintained
ENSG00000149926	FAM57B	family with sequence similarity 57 member B	159	119	67	108	0.000109126	0.00177096	NO	-	-
ENSG00000016402	IL20RA	interleukin 20 receptor subunit alpha	119	159	107	68	0.00016463	0.00217465	NO	-	-
ENSG00000113790	EHHADH	enoyl-CoA hydratase and 3-hydroxyacyl CoA dehydrogenase	119	159	107	68	0.00016463	0.00217465	NO	-	-
ENSG00000121858	TNFSF10	TNF superfamily member 10	119	159	107	68	0.00016463	0.00217465	YES	-	-
ENSG00000144406	UNC80	unc-80 homolog, NALCN channel complex subunit	119	159	107	68	0.00016463	0.00217465	NO	-	-
ENSG00000171346	KRT15	keratin 15	119	159	107	68	0.00016463	0.00217465	YES	non adaptive	-
ENSG00000184012	TMPRSS2	transmembrane serine protease 2	119	159	107	68	0.00016463	0.00217465	YES	non adaptive	maintained
ENSG00000196440	ARMCX4	armadillo repeat containing X-linked 4	119	159	107	68	0.00016463	0.00217465	NO	-	-
ENSG00000249992	TMEM158	transmembrane protein 158 (gene/pseudogene)	119	159	107	68	0.00016463	0.00217465	YES	adaptive	lost
ENSG00000052850	ALX4	ALX homeobox 4	158	120	68	107	0.000238174	0.00294093	YES	non adaptive	maintained
ENSG00000090402	SI	sucrase-isomaltase	158	120	68	107	0.000238174	0.00294093	YES	non adaptive	maintained
ENSG00000164484	TMEM200A	transmembrane protein 200A	158	120	68	107	0.000238174	0.00294093	YES	-	-
ENSG00000024862	CCDC28A	coiled-coil domain containing 28A	120	158	106	69	0.000352219	0.00363746	YES	adaptive	maintained
ENSG00000079459	FDFT1	farnesyl-diphosphate farnesyltransferase 1	120	158	106	69	0.000352219	0.00363746	NO	-	-
ENSG00000096060	FKBP5	FKBP prolyl isomerase 5	120	158	106	69	0.000352219	0.00363746	YES	non adaptive	maintained
ENSG00000110881	ASIC1	acid sensing ion channel subunit 1	120	158	106	69	0.000352219	0.00363746	NO	-	-
ENSG00000135447	PPP1R1A	protein phosphatase 1 regulatory inhibitor subunit 1A	120	158	106	69	0.000352219	0.00363746	YES	non adaptive	maintained
ENSG00000147488	ST18	ST18 C2H2C-type zinc finger transcription factor	120	158	106	69	0.000352219	0.00363746	YES	non adaptive	lost
ENSG00000180535	BHLHA15	basic helix-loop-helix family member a15	120	158	106	69	0.000352219	0.00363746	YES	non adaptive	-
ENSG00000182993	C12orf60	chromosome 12 open reading frame 60	120	158	106	69	0.000352219	0.00363746	YES	non adaptive	maintained
ENSG00000198092	TMPRSS11F	transmembrane serine protease 11F	120	158	106	69	0.000352219	0.00363746	NO	-	-
ENSG00000115414	FN1	fibronectin 1	157	121	69	106	0.000501138	0.0049077	YES	adaptive	maintained
ENSG00000166819	PLIN1	perilipin 1	157	121	69	106	0.000501138	0.0049077	YES	adaptive	lost
ENSG00000188766	SPRED3	sprouty related EVH1 domain containing 3	157	121	69	106	0.000501138	0.0049077	NO	-	-
ENSG00000106123	EPHB6	EPH receptor B6	121	157	105	70	0.000726644	0.00655133	NO	-	-
ENSG00000113594	LIFR	LIF receptor subunit alpha	121	157	105	70	0.000726644	0.00655133	YES	-	maintained
ENSG00000119782	FKBP1B	FKBP prolyl isomerase 1B	121	157	105	70	0.000726644	0.00655133	NO	-	-
ENSG00000154330	PGM5	phosphoglucomutase 5	121	157	105	70	0.000726644	0.00655133	YES	adaptive	lost
ENSG00000180875	GREM2	gremlin 2, DAN family BMP antagonist	121	157	105	70	0.000726644	0.00655133	YES	adaptive	lost
ENSG00000114796	KLHL24	kelch like family member 24	156	122	70	105	0.00101684	0.00875102	YES	non adaptive	maintained
ENSG00000172867	KRT2	keratin 2	156	122	70	105	0.00101684	0.00875102	YES	-	-
ENSG00000196620	UGT2B15	UDP glucuronosyltransferase family 2 member B15	156	122	70	105	0.00101684	0.00875102	YES	adaptive	lost
ENSG00000101441	CST4	cystatin S	122	156	104	71	0.00144601	0.0117334	NO	-	-
ENSG00000112183	RBM24	RNA binding motif protein 24	122	156	104	71	0.00144601	0.0117334	YES	non adaptive	maintained
ENSG00000178538	CA8	carbonic anhydrase 8	122	156	104	71	0.00144601	0.0117334	YES	non adaptive	maintained
ENSG00000267221	C17orf113	chromosome 17 open reading frame 113	122	156	104	71	0.00144601	0.0117334	YES	-	-
ENSG00000047936	ROS1	ROS proto-oncogene 1, receptor tyrosine kinase	155	123	71	104	0.00199032	0.0143102	YES	non adaptive	maintained
ENSG00000069122	ADGRF5	adhesion G protein-coupled receptor F5	155	123	71	104	0.00199032	0.0143102	YES	non adaptive	maintained
ENSG00000115194	SLC30A3	solute carrier family 30 member 3	155	123	71	104	0.00199032	0.0143102	YES	adaptive	-
ENSG00000133466	C1QTNF6	C1q and TNF related 6	155	123	71	104	0.00199032	0.0143102	YES	-	maintained
ENSG00000135549	PKIB	cAMP-dependent protein kinase inhibitor beta	155	123	71	104	0.00199032	0.0143102	YES	non adaptive	maintained
ENSG00000156535	CD109	CD109 molecule	155	123	71	104	0.00199032	0.0143102	NO	-	-
ENSG00000169884	WNT10B	Wnt family member 10B	155	123	71	104	0.00199032	0.0143102	YES	non adaptive	maintained
ENSG00000181409	AATK	apoptosis associated tyrosine kinase	155	123	71	104	0.00199032	0.0143102	NO	-	-
ENSG00000182836	PLCXD3	phosphatidylinositol specific phospholipase C X domain containing 3	155	123	71	104	0.00199032	0.0143102	NO	-	-
ENSG00000119737	GPR75	G protein-coupled receptor 75	123	155	103	72	0.00277655	0.0192327	YES	non adaptive	lost
ENSG00000142583	SLC2A5	solute carrier family 2 member 5	123	155	103	72	0.00277655	0.0192327	YES	non adaptive	maintained
ENSG00000145819	ARHGAP26	Rho GTPase activating protein 26	123	155	103	72	0.00277655	0.0192327	NO	-	-
ENSG00000069424	KCNAB2	potassium voltage-gated channel subfamily A regulatory beta subunit 2	154	124	72	103	0.00375934	0.0222427	NO	-	-
ENSG00000082556	OPRK1	opioid receptor kappa 1	154	124	72	103	0.00375934	0.0222427	YES	-	maintained
ENSG00000105048	TNNT1	troponin T1, slow skeletal type	154	124	72	103	0.00375934	0.0222427	YES	adaptive	lost
ENSG00000131477	RAMP2	receptor activity modifying protein 2	154	124	72	103	0.00375934	0.0222427	YES	adaptive	-
ENSG00000136048	DRAM1	DNA damage regulated autophagy modulator 1	154	124	72	103	0.00375934	0.0222427	YES	non adaptive	-
ENSG00000140968	IRF8	interferon regulatory factor 8	154	124	72	103	0.00375934	0.0222427	YES	adaptive	-
ENSG00000144550	CPNE9	copine family member 9	154	124	72	103	0.00375934	0.0222427	YES	adaptive	lost
ENSG00000166147	FBN1	fibrillin 1	154	124	72	103	0.00375934	0.0222427	YES	-	lost
ENSG00000166159	LRTM2	leucine rich repeats and transmembrane domains 2	154	124	72	103	0.00375934	0.0222427	YES	adaptive	-
ENSG00000168209	DDIT4	DNA damage inducible transcript 4	154	124	72	103	0.00375934	0.0222427	YES	non adaptive	-
ENSG00000168785	TSPAN5	tetraspanin 5	154	124	72	103	0.00375934	0.0222427	YES	non adaptive	-
ENSG00000181418	DDN	dendrin	154	124	72	103	0.00375934	0.0222427	NO	-	-
ENSG00000183098	GPC6	glypican 6	154	124	72	103	0.00375934	0.0222427	NO	-	-
ENSG00000198734	F5	coagulation factor V	154	124	72	103	0.00375934	0.0222427	NO	-	-
ENSG00000067715	SYT1	synaptotagmin 1	124	154	102	73	0.00514601	0.0278374	NO	-	-
ENSG00000069188	SDK2	sidekick cell adhesion molecule 2	124	154	102	73	0.00514601	0.0278374	NO	-	-
ENSG00000104689	TNFRSF10A	TNF receptor superfamily member 10a	124	154	102	73	0.00514601	0.0278374	YES	non adaptive	-
ENSG00000128253	RFPL2	ret finger protein like 2	124	154	102	73	0.00514601	0.0278374	YES	non adaptive	maintained
ENSG00000152766	ANKRD22	ankyrin repeat domain 22	124	154	102	73	0.00514601	0.0278374	YES	non adaptive	-
ENSG00000166920	C15orf48	chromosome 15 open reading frame 48	124	154	102	73	0.00514601	0.0278374	YES	non adaptive	maintained
ENSG00000187398	LUZP2	leucine zipper protein 2	124	154	102	73	0.00514601	0.0278374	YES	non adaptive	-
ENSG00000228278	ORM2	orosomucoid 2	124	154	102	73	0.00514601	0.0278374	YES	non adaptive	maintained
ENSG00000248329	APELA	apelin receptor early endogenous ligand	124	154	102	73	0.00514601	0.0278374	YES	non adaptive	maintained
ENSG00000049323	LTBP1	latent transforming growth factor beta binding protein 1	153	125	73	102	0.00685438	0.0347615	YES	non adaptive	maintained
ENSG00000073150	PANX2	pannexin 2	153	125	73	102	0.00685438	0.0347615	NO	-	-
ENSG00000105327	BBC3	BCL2 binding component 3	153	125	73	102	0.00685438	0.0347615	YES	-	maintained
ENSG00000112139	MDGA1	MAM domain containing glycosylphosphatidylinositol anchor 1	153	125	73	102	0.00685438	0.0347615	YES	non adaptive	maintained
ENSG00000147251	DOCK11	dedicator of cytokinesis 11	153	125	73	102	0.00685438	0.0347615	YES	non adaptive	-
ENSG00000158023	WDR66	WD repeat domain 66	153	125	73	102	0.00685438	0.0347615	NO	-	-
ENSG00000168348	INSM2	INSM transcriptional repressor 2	153	125	73	102	0.00685438	0.0347615	YES	adaptive	lost
ENSG00000174948	GPR149	G protein-coupled receptor 149	97	181	40	135	0.00849068	0.0421839	YES	adaptive	lost
ENSG00000075886	TUBA3D	tubulin alpha 3d	125	153	101	74	0.00920917	0.0421839	YES	-	maintained
ENSG00000096088	PGC	progastricsin	125	153	101	74	0.00920917	0.0421839	YES	non adaptive	maintained
ENSG00000100373	UPK3A	uroplakin 3A	125	153	101	74	0.00920917	0.0421839	YES	adaptive	lost
ENSG00000106688	SLC1A1	solute carrier family 1 member 1	125	153	101	74	0.00920917	0.0421839	NO	-	-
ENSG00000143797	MBOAT2	membrane bound O-acyltransferase domain containing 2	125	153	101	74	0.00920917	0.0421839	YES	-	maintained
ENSG00000144893	MED12L	mediator complex subunit 12L	125	153	101	74	0.00920917	0.0421839	YES	non adaptive	maintained
ENSG00000157483	MYO1E	myosin IE	125	153	101	74	0.00920917	0.0421839	YES	non adaptive	maintained
ENSG00000158445	KCNB1	potassium voltage-gated channel subfamily B member 1	125	153	101	74	0.00920917	0.0421839	NO	-	-
ENSG00000160336	ZNF761	zinc finger protein 761	125	153	101	74	0.00920917	0.0421839	YES	non adaptive	maintained
ENSG00000165966	PDZRN4	PDZ domain containing ring finger 4	125	153	101	74	0.00920917	0.0421839	YES	non adaptive	maintained
ENSG00000187720	THSD4	thrombospondin type 1 domain containing 4	125	153	101	74	0.00920917	0.0421839	NO	-	-
ENSG00000139329	LUM	lumican	152	126	74	101	0.0120686	0.0519314	YES	non adaptive	maintained
ENSG00000144596	GRIP2	glutamate receptor interacting protein 2	152	126	74	101	0.0120686	0.0519314	NO	-	-
ENSG00000172348	RCAN2	regulator of calcineurin 2	152	126	74	101	0.0120686	0.0519314	YES	-	maintained
ENSG00000172551	MUCL1	mucin like 1	152	126	74	101	0.0120686	0.0519314	YES	-	maintained
ENSG00000173706	HEG1	heart development protein with EGF like domains 1	152	126	74	101	0.0120686	0.0519314	NO	-	-
ENSG00000188313	PLSCR1	phospholipid scramblase 1	152	126	74	101	0.0120686	0.0519314	YES	adaptive	-
ENSG00000198488	B3GNT6	UDP-GlcNAc:betaGal beta-1,3-N-acetylglucosaminyltransferase 6	152	126	74	101	0.0120686	0.0519314	NO	-	-
ENSG00000261371	PECAM1	platelet and endothelial cell adhesion molecule 1	152	126	74	101	0.0120686	0.0519314	YES	-	lost
ENSG00000002745	WNT16	Wnt family member 16	126	152	100	75	0.0159192	0.0610953	NO	-	-
ENSG00000012223	LTF	lactotransferrin	126	152	100	75	0.0159192	0.0610953	YES	-	maintained
ENSG00000065618	COL17A1	collagen type XVII alpha 1 chain	126	152	100	75	0.0159192	0.0610953	YES	non adaptive	maintained
ENSG00000089250	NOS1	nitric oxide synthase 1	126	152	100	75	0.0159192	0.0610953	NO	-	-
ENSG00000111863	ADTRP	androgen dependent TFPI regulating protein	126	152	100	75	0.0159192	0.0610953	YES	non adaptive	maintained
ENSG00000130513	GDF15	growth differentiation factor 15	126	152	100	75	0.0159192	0.0610953	NO	-	-
ENSG00000141314	RHBDL3	rhomboid like 3	126	152	100	75	0.0159192	0.0610953	YES	-	-
ENSG00000143416	SELENBP1	selenium binding protein 1	126	152	100	75	0.0159192	0.0610953	YES	non adaptive	-
ENSG00000155368	DBI	diazepam binding inhibitor, acyl-CoA binding protein	126	152	100	75	0.0159192	0.0610953	NO	-	-
ENSG00000163346	PBXIP1	PBX homeobox interacting protein 1	126	152	100	75	0.0159192	0.0610953	YES	non adaptive	-
ENSG00000165078	CPA6	carboxypeptidase A6	126	152	100	75	0.0159192	0.0610953	YES	non adaptive	maintained
ENSG00000178075	GRAMD1C	GRAM domain containing 1C	126	152	100	75	0.0159192	0.0610953	YES	non adaptive	maintained
ENSG00000178573	MAF	MAF bZIP transcription factor	126	152	100	75	0.0159192	0.0610953	YES	non adaptive	maintained
ENSG00000185303	SFTPA2	surfactant protein A2	126	152	100	75	0.0159192	0.0610953	YES	-	-
ENSG00000186847	KRT14	keratin 14	126	152	100	75	0.0159192	0.0610953	YES	non adaptive	-
ENSG00000186998	EMID1	EMI domain containing 1	126	152	100	75	0.0159192	0.0610953	YES	non adaptive	maintained
ENSG00000112414	ADGRG6	adhesion G protein-coupled receptor G6	151	127	75	100	0.0205278	0.0747424	YES	non adaptive	maintained
ENSG00000114626	ABTB1	ankyrin repeat and BTB domain containing 1	151	127	75	100	0.0205278	0.0747424	YES	-	maintained
ENSG00000132437	DDC	dopa decarboxylase	151	127	75	100	0.0205278	0.0747424	YES	adaptive	-
ENSG00000151715	TMEM45B	transmembrane protein 45B	151	127	75	100	0.0205278	0.0747424	YES	-	-
ENSG00000157734	SNX22	sorting nexin 22	151	127	75	100	0.0205278	0.0747424	YES	-	maintained
ENSG00000162873	KLHDC8A	kelch domain containing 8A	151	127	75	100	0.0205278	0.0747424	YES	adaptive	-
ENSG00000163536	SERPINI1	serpin family I member 1	151	127	75	100	0.0205278	0.0747424	YES	non adaptive	maintained
ENSG00000173467	AGR3	anterior gradient 3, protein disulphide isomerase family member	151	127	75	100	0.0205278	0.0747424	NO	-	-
ENSG00000095585	BLNK	B cell linker	127	151	99	76	0.0265918	0.0899057	YES	-	maintained
ENSG00000111291	GPRC5D	G protein-coupled receptor class C group 5 member D	127	151	99	76	0.0265918	0.0899057	YES	non adaptive	-
ENSG00000126562	WNK4	WNK lysine deficient protein kinase 4	127	151	99	76	0.0265918	0.0899057	YES	adaptive	maintained
ENSG00000135596	MICAL1	microtubule associated monooxygenase, calponin and LIM domain containing 1	127	151	99	76	0.0265918	0.0899057	NO	-	-
ENSG00000143171	RXRG	retinoid X receptor gamma	127	151	99	76	0.0265918	0.0899057	YES	adaptive	-
ENSG00000145088	EAF2	ELL associated factor 2	127	151	99	76	0.0265918	0.0899057	YES	non adaptive	maintained
ENSG00000146555	SDK1	sidekick cell adhesion molecule 1	127	151	99	76	0.0265918	0.0899057	YES	non adaptive	maintained
ENSG00000147041	SYTL5	synaptotagmin like 5	127	151	99	76	0.0265918	0.0899057	YES	non adaptive	maintained
ENSG00000150893	FREM2	FRAS1 related extracellular matrix 2	127	151	99	76	0.0265918	0.0899057	YES	non adaptive	maintained
ENSG00000164266	SPINK1	serine peptidase inhibitor, Kazal type 1	127	151	99	76	0.0265918	0.0899057	YES	adaptive	lost
ENSG00000173482	PTPRM	protein tyrosine phosphatase receptor type M	127	151	99	76	0.0265918	0.0899057	YES	non adaptive	maintained
ENSG00000196284	SUPT3H	SPT3 homolog, SAGA and STAGA complex component	127	151	99	76	0.0265918	0.0899057	NO	-	-
ENSG00000112818	MEP1A	meprin A subunit alpha	150	128	76	99	0.0337455	0.105897	YES	-	-
ENSG00000114251	WNT5A	Wnt family member 5A	150	128	76	99	0.0337455	0.105897	NO	-	-
ENSG00000121005	CRISPLD1	cysteine rich secretory protein LCCL domain containing 1	150	128	76	99	0.0337455	0.105897	YES	adaptive	lost
ENSG00000133561	GIMAP6	GTPase, IMAP family member 6	150	128	76	99	0.0337455	0.105897	YES	adaptive	-
ENSG00000148702	HABP2	hyaluronan binding protein 2	150	128	76	99	0.0337455	0.105897	YES	adaptive	lost
ENSG00000152527	PLEKHH2	pleckstrin homology, MyTH4 and FERM domain containing H2	150	128	76	99	0.0337455	0.105897	NO	-	-
ENSG00000166670	MMP10	matrix metallopeptidase 10	150	128	76	99	0.0337455	0.105897	YES	-	maintained
ENSG00000175356	SCUBE2	signal peptide, CUB domain and EGF like domain containing 2	150	128	76	99	0.0337455	0.105897	YES	-	maintained
ENSG00000176428	VPS37D	VPS37D subunit of ESCRT-I	150	128	76	99	0.0337455	0.105897	YES	adaptive	maintained
ENSG00000178038	ALS2CL	ALS2 C-terminal like	150	128	76	99	0.0337455	0.105897	YES	adaptive	-
ENSG00000197822	OCLN	occludin	150	128	76	99	0.0337455	0.105897	NO	-	-
ENSG00000198075	SULT1C4	sulfotransferase family 1C member 4	150	128	76	99	0.0337455	0.105897	YES	non adaptive	-
ENSG00000229453	SPINK8	serine peptidase inhibitor, Kazal type 8 (putative)	150	128	76	99	0.0337455	0.105897	NO	-	-
ENSG00000064393	HIPK2	homeodomain interacting protein kinase 2	128	150	98	77	0.042943	0.125085	YES	non adaptive	-
ENSG00000078018	MAP2	microtubule associated protein 2	128	150	98	77	0.042943	0.125085	NO	-	-
ENSG00000080493	SLC4A4	solute carrier family 4 member 4	128	150	98	77	0.042943	0.125085	YES	non adaptive	maintained
ENSG00000104883	PEX11G	peroxisomal biogenesis factor 11 gamma	128	150	98	77	0.042943	0.125085	YES	adaptive	lost
ENSG00000140323	DISP2	dispatched RND transporter family member 2	128	150	98	77	0.042943	0.125085	YES	non adaptive	maintained
ENSG00000159399	HK2	hexokinase 2	128	150	98	77	0.042943	0.125085	YES	non adaptive	-
ENSG00000162598	C1orf87	chromosome 1 open reading frame 87	128	150	98	77	0.042943	0.125085	YES	-	maintained
ENSG00000164850	GPER1	G protein-coupled estrogen receptor 1	128	150	98	77	0.042943	0.125085	YES	adaptive	-
ENSG00000169429	CXCL8	C-X-C motif chemokine ligand 8	128	150	98	77	0.042943	0.125085	NO	-	-
ENSG00000174428	GTF2IRD2B	GTF2I repeat domain containing 2B	128	150	98	77	0.042943	0.125085	YES	adaptive	-
ENSG00000177301	KCNA2	potassium voltage-gated channel subfamily A member 2	128	150	98	77	0.042943	0.125085	YES	adaptive	-
ENSG00000203685	STUM	stum, mechanosensory transduction mediator homolog	128	150	98	77	0.042943	0.125085	NO	-	-
ENSG00000211445	GPX3	glutathione peroxidase 3	128	150	98	77	0.042943	0.125085	YES	adaptive	maintained
ENSG00000246705	H2AFJ	H2A histone family member J	128	150	98	77	0.042943	0.125085	YES	non adaptive	-
ENSG00000101082	SLA2	Src like adaptor 2	149	129	77	98	0.0536378	0.148616	NO	-	-
ENSG00000105549	THEG	theg spermatid protein	149	129	77	98	0.0536378	0.148616	YES	adaptive	maintained
ENSG00000123240	OPTN	optineurin	149	129	77	98	0.0536378	0.148616	YES	adaptive	maintained
ENSG00000125845	BMP2	bone morphogenetic protein 2	149	129	77	98	0.0536378	0.148616	YES	adaptive	maintained
ENSG00000139055	ERP27	endoplasmic reticulum protein 27	149	129	77	98	0.0536378	0.148616	YES	adaptive	maintained
ENSG00000153714	LURAP1L	leucine rich adaptor protein 1 like	149	129	77	98	0.0536378	0.148616	YES	adaptive	-
ENSG00000158816	VWA5B1	von Willebrand factor A domain containing 5B1	149	129	77	98	0.0536378	0.148616	NO	-	-
ENSG00000169347	GP2	glycoprotein 2	149	129	77	98	0.0536378	0.148616	YES	-	maintained
ENSG00000183186	C2CD4C	C2 calcium dependent domain containing 4C	149	129	77	98	0.0536378	0.148616	YES	adaptive	-
ENSG00000197888	UGT2B17	UDP glucuronosyltransferase family 2 member B17	149	129	77	98	0.0536378	0.148616	YES	adaptive	lost
ENSG00000122756	CNTFR	ciliary neurotrophic factor receptor	129	149	97	78	0.0670748	0.178866	NO	-	-
ENSG00000132141	CCT6B	chaperonin containing TCP1 subunit 6B	129	149	97	78	0.0670748	0.178866	YES	-	-
ENSG00000137699	TRIM29	tripartite motif containing 29	129	149	97	78	0.0670748	0.178866	YES	-	-
ENSG00000140297	GCNT3	glucosaminyl (N-acetyl) transferase 3, mucin type	129	149	97	78	0.0670748	0.178866	NO	-	-
ENSG00000143217	NECTIN4	nectin cell adhesion molecule 4	129	149	97	78	0.0670748	0.178866	YES	non adaptive	-
ENSG00000145779	TNFAIP8	TNF alpha induced protein 8	129	149	97	78	0.0670748	0.178866	NO	-	-
ENSG00000186204	CYP4F12	cytochrome P450 family 4 subfamily F member 12	129	149	97	78	0.0670748	0.178866	NO	-	-
ENSG00000242265	PEG10	paternally expressed 10	129	149	97	78	0.0670748	0.178866	NO	-	-
ENSG00000010319	SEMA3G	semaphorin 3G	148	130	78	97	0.0824757	0.202797	YES	non adaptive	-
ENSG00000012504	NR1H4	nuclear receptor subfamily 1 group H member 4	148	130	78	97	0.0824757	0.202797	YES	adaptive	lost
ENSG00000018408	WWTR1	WW domain containing transcription regulator 1	148	130	78	97	0.0824757	0.202797	YES	non adaptive	maintained
ENSG00000084636	COL16A1	collagen type XVI alpha 1 chain	148	130	78	97	0.0824757	0.202797	YES	-	maintained
ENSG00000102409	BEX4	brain expressed X-linked 4	148	130	78	97	0.0824757	0.202797	YES	non adaptive	-
ENSG00000105639	JAK3	Janus kinase 3	148	130	78	97	0.0824757	0.202797	YES	adaptive	lost
ENSG00000121270	ABCC11	ATP binding cassette subfamily C member 11	148	130	78	97	0.0824757	0.202797	YES	non adaptive	maintained
ENSG00000124249	KCNK15	potassium two pore domain channel subfamily K member 15	148	130	78	97	0.0824757	0.202797	NO	-	-
ENSG00000137801	THBS1	thrombospondin 1	148	130	78	97	0.0824757	0.202797	YES	adaptive	-
ENSG00000145632	PLK2	polo like kinase 2	148	130	78	97	0.0824757	0.202797	YES	non adaptive	-
ENSG00000157911	PEX10	peroxisomal biogenesis factor 10	148	130	78	97	0.0824757	0.202797	YES	adaptive	-
ENSG00000159708	LRRC36	leucine rich repeat containing 36	148	130	78	97	0.0824757	0.202797	NO	-	-
ENSG00000160791	CCR5	C-C motif chemokine receptor 5 (gene/pseudogene)	148	130	78	97	0.0824757	0.202797	YES	-	-
ENSG00000165194	PCDH19	protocadherin 19	148	130	78	97	0.0824757	0.202797	NO	-	-
ENSG00000166033	HTRA1	HtrA serine peptidase 1	148	130	78	97	0.0824757	0.202797	YES	-	maintained
ENSG00000167552	TUBA1A	tubulin alpha 1a	148	130	78	97	0.0824757	0.202797	YES	-	maintained
ENSG00000189431	RASSF10	Ras association domain family member 10	148	130	78	97	0.0824757	0.202797	YES	adaptive	maintained
ENSG00000213759	UGT2B11	UDP glucuronosyltransferase family 2 member B11	148	130	78	97	0.0824757	0.202797	NO	-	-
ENSG00000019549	SNAI2	snail family transcriptional repressor 2	130	148	96	79	0.101386	0.231273	YES	non adaptive	maintained
ENSG00000075290	WNT8B	Wnt family member 8B	130	148	96	79	0.101386	0.231273	NO	-	-
ENSG00000079385	CEACAM1	carcinoembryonic antigen related cell adhesion molecule 1	130	148	96	79	0.101386	0.231273	NO	-	-
ENSG00000101680	LAMA1	laminin subunit alpha 1	130	148	96	79	0.101386	0.231273	YES	non adaptive	maintained
ENSG00000113396	SLC27A6	solute carrier family 27 member 6	130	148	96	79	0.101386	0.231273	NO	-	-
ENSG00000121851	POLR3GL	RNA polymerase III subunit G like	130	148	96	79	0.101386	0.231273	YES	-	lost
ENSG00000123983	ACSL3	acyl-CoA synthetase long chain family member 3	130	148	96	79	0.101386	0.231273	YES	-	maintained
ENSG00000134531	EMP1	epithelial membrane protein 1	130	148	96	79	0.101386	0.231273	YES	non adaptive	maintained
ENSG00000135423	GLS2	glutaminase 2	130	148	96	79	0.101386	0.231273	NO	-	-
ENSG00000169071	ROR2	receptor tyrosine kinase like orphan receptor 2	130	148	96	79	0.101386	0.231273	YES	-	-
ENSG00000169710	FASN	fatty acid synthase	130	148	96	79	0.101386	0.231273	YES	-	-
ENSG00000178222	RNF212	ring finger protein 212	130	148	96	79	0.101386	0.231273	YES	adaptive	-
ENSG00000184481	FOXO4	forkhead box O4	130	148	96	79	0.101386	0.231273	YES	non adaptive	-
ENSG00000188089	PLA2G4E	phospholipase A2 group IVE	130	148	96	79	0.101386	0.231273	YES	non adaptive	maintained
ENSG00000189325	C6orf222	chromosome 6 open reading frame 222	130	148	96	79	0.101386	0.231273	YES	adaptive	lost
ENSG00000197893	NRAP	nebulin related anchoring protein	130	148	96	79	0.101386	0.231273	YES	adaptive	-
ENSG00000242110	AMACR	alpha-methylacyl-CoA racemase	130	148	96	79	0.101386	0.231273	YES	-	maintained
ENSG00000275395	FCGBP	Fc fragment of IgG binding protein	130	148	96	79	0.101386	0.231273	NO	-	-
ENSG00000081248	CACNA1S	calcium voltage-gated channel subunit alpha1 S	147	131	79	96	0.12275	0.260156	YES	-	lost
ENSG00000088992	TESC	tescalcin	147	131	79	96	0.12275	0.260156	NO	-	-
ENSG00000100867	DHRS2	dehydrogenase/reductase 2	147	131	79	96	0.12275	0.260156	NO	-	-
ENSG00000114315	HES1	hes family bHLH transcription factor 1	147	131	79	96	0.12275	0.260156	NO	-	-
ENSG00000121281	ADCY7	adenylate cyclase 7	147	131	79	96	0.12275	0.260156	NO	-	-
ENSG00000124107	SLPI	secretory leukocyte peptidase inhibitor	147	131	79	96	0.12275	0.260156	NO	-	-
ENSG00000130707	ASS1	argininosuccinate synthase 1	147	131	79	96	0.12275	0.260156	YES	non adaptive	-
ENSG00000133687	TMTC1	transmembrane and tetratricopeptide repeat containing 1	147	131	79	96	0.12275	0.260156	NO	-	-
ENSG00000134369	NAV1	neuron navigator 1	147	131	79	96	0.12275	0.260156	NO	-	-
ENSG00000137709	POU2F3	POU class 2 homeobox 3	147	131	79	96	0.12275	0.260156	YES	non adaptive	maintained
ENSG00000139597	N4BP2L1	NEDD4 binding protein 2 like 1	147	131	79	96	0.12275	0.260156	YES	adaptive	maintained
ENSG00000149927	DOC2A	double C2 domain alpha	147	131	79	96	0.12275	0.260156	NO	-	-
ENSG00000150556	LYPD6B	LY6/PLAUR domain containing 6B	147	131	79	96	0.12275	0.260156	YES	non adaptive	maintained
ENSG00000165028	NIPSNAP3B	nipsnap homolog 3B	147	131	79	96	0.12275	0.260156	YES	non adaptive	maintained
ENSG00000165698	SPACA9	sperm acrosome associated 9	147	131	79	96	0.12275	0.260156	YES	adaptive	-
ENSG00000177398	UMODL1	uromodulin like 1	147	131	79	96	0.12275	0.260156	YES	non adaptive	-
ENSG00000180806	HOXC9	homeobox C9	147	131	79	96	0.12275	0.260156	YES	non adaptive	lost
ENSG00000187955	COL14A1	collagen type XIV alpha 1 chain	147	131	79	96	0.12275	0.260156	YES	non adaptive	maintained
ENSG00000243244	STON1	stonin 1	147	131	79	96	0.12275	0.260156	YES	-	-
ENSG00000058668	ATP2B4	ATPase plasma membrane Ca2+ transporting 4	131	147	95	80	0.148386	0.296773	YES	non adaptive	maintained
ENSG00000091129	NRCAM	neuronal cell adhesion molecule	131	147	95	80	0.148386	0.296773	NO	-	-
ENSG00000109906	ZBTB16	zinc finger and BTB domain containing 16	131	147	95	80	0.148386	0.296773	YES	adaptive	-
ENSG00000134193	REG4	regenerating family member 4	131	147	95	80	0.148386	0.296773	YES	adaptive	-
ENSG00000134765	DSC1	desmocollin 1	131	147	95	80	0.148386	0.296773	NO	-	-
ENSG00000138641	HERC3	HECT and RLD domain containing E3 ubiquitin protein ligase 3	131	147	95	80	0.148386	0.296773	YES	adaptive	maintained
ENSG00000146147	MLIP	muscular LMNA interacting protein	131	147	95	80	0.148386	0.296773	YES	adaptive	lost
ENSG00000152086	TUBA3E	tubulin alpha 3e	131	147	95	80	0.148386	0.296773	YES	non adaptive	maintained
ENSG00000164175	SLC45A2	solute carrier family 45 member 2	131	147	95	80	0.148386	0.296773	YES	non adaptive	maintained
ENSG00000164211	STARD4	StAR related lipid transfer domain containing 4	131	147	95	80	0.148386	0.296773	YES	non adaptive	maintained
ENSG00000173239	LIPM	lipase family member M	131	147	95	80	0.148386	0.296773	YES	non adaptive	-
ENSG00000179477	ALOX12B	arachidonate 12-lipoxygenase, 12R type	131	147	95	80	0.148386	0.296773	NO	-	-
ENSG00000198467	TPM2	tropomyosin 2	131	147	95	80	0.148386	0.296773	YES	non adaptive	maintained
ENSG00000215018	COL28A1	collagen type XXVIII alpha 1 chain	131	147	95	80	0.148386	0.296773	YES	adaptive	-
ENSG00000248144	ADH1C	alcohol dehydrogenase 1C (class I), gamma polypeptide	131	147	95	80	0.148386	0.296773	NO	-	-
ENSG00000262543	SMIM28	small integral membrane protein 28	131	147	95	80	0.148386	0.296773	YES	non adaptive	maintained
ENSG00000040731	CDH10	cadherin 10	146	132	80	95	0.176936	0.335	YES	-	maintained
ENSG00000071967	CYBRD1	cytochrome b reductase 1	146	132	80	95	0.176936	0.335	YES	adaptive	maintained
ENSG00000074527	NTN4	netrin 4	146	132	80	95	0.176936	0.335	YES	-	maintained
ENSG00000078053	AMPH	amphiphysin	146	132	80	95	0.176936	0.335	NO	-	-
ENSG00000085185	BCORL1	BCL6 corepressor like 1	146	132	80	95	0.176936	0.335	NO	-	-
ENSG00000086205	FOLH1	folate hydrolase 1	146	132	80	95	0.176936	0.335	YES	-	maintained
ENSG00000090238	YPEL3	yippee like 3	146	132	80	95	0.176936	0.335	YES	non adaptive	maintained
ENSG00000100191	SLC5A4	solute carrier family 5 member 4	146	132	80	95	0.176936	0.335	YES	non adaptive	maintained
ENSG00000105989	WNT2	Wnt family member 2	146	132	80	95	0.176936	0.335	YES	non adaptive	maintained
ENSG00000106070	GRB10	growth factor receptor bound protein 10	146	132	80	95	0.176936	0.335	YES	adaptive	-
ENSG00000125531	FNDC11	fibronectin type III domain containing 11	146	132	80	95	0.176936	0.335	YES	non adaptive	-
ENSG00000137501	SYTL2	synaptotagmin like 2	146	132	80	95	0.176936	0.335	YES	non adaptive	maintained
ENSG00000144290	SLC4A10	solute carrier family 4 member 10	146	132	80	95	0.176936	0.335	YES	non adaptive	maintained
ENSG00000163501	IHH	Indian hedgehog signaling molecule	146	132	80	95	0.176936	0.335	YES	non adaptive	maintained
ENSG00000164604	GPR85	G protein-coupled receptor 85	146	132	80	95	0.176936	0.335	YES	non adaptive	maintained
ENSG00000170917	NUDT6	nudix hydrolase 6	146	132	80	95	0.176936	0.335	NO	-	-
ENSG00000197273	GUCA2A	guanylate cyclase activator 2A	83	195	63	112	0.180826	0.341227	NO	-	-
ENSG00000087076	HSD17B14	hydroxysteroid 17-beta dehydrogenase 14	132	146	94	81	0.210421	0.384306	YES	adaptive	maintained
ENSG00000101974	ATP11C	ATPase phospholipid transporting 11C	132	146	94	81	0.210421	0.384306	NO	-	-
ENSG00000103316	CRYM	crystallin mu	132	146	94	81	0.210421	0.384306	YES	non adaptive	-
ENSG00000105974	CAV1	caveolin 1	132	146	94	81	0.210421	0.384306	YES	-	-
ENSG00000124935	SCGB1D2	secretoglobin family 1D member 2	132	146	94	81	0.210421	0.384306	YES	adaptive	maintained
ENSG00000149380	P4HA3	prolyl 4-hydroxylase subunit alpha 3	132	146	94	81	0.210421	0.384306	YES	adaptive	lost
ENSG00000158014	SLC30A2	solute carrier family 30 member 2	132	146	94	81	0.210421	0.384306	NO	-	-
ENSG00000163072	NOSTRIN	nitric oxide synthase trafficking	132	146	94	81	0.210421	0.384306	NO	-	-
ENSG00000185437	SH3BGR	SH3 domain binding glutamate rich protein	132	146	94	81	0.210421	0.384306	YES	non adaptive	lost
ENSG00000203778	FAM229B	family with sequence similarity 229 member B	132	146	94	81	0.210421	0.384306	YES	non adaptive	-
ENSG00000073737	DHRS9	dehydrogenase/reductase 9	145	133	81	94	0.247179	0.419097	YES	adaptive	-
ENSG00000079335	CDC14A	cell division cycle 14A	145	133	81	94	0.247179	0.419097	YES	non adaptive	maintained
ENSG00000080546	SESN1	sestrin 1	145	133	81	94	0.247179	0.419097	YES	non adaptive	maintained
ENSG00000081051	AFP	alpha fetoprotein	145	133	81	94	0.247179	0.419097	YES	non adaptive	-
ENSG00000100170	SLC5A1	solute carrier family 5 member 1	145	133	81	94	0.247179	0.419097	YES	non adaptive	maintained
ENSG00000100906	NFKBIA	NFKB inhibitor alpha	145	133	81	94	0.247179	0.419097	YES	-	lost
ENSG00000104856	RELB	RELB proto-oncogene, NF-kB subunit	145	133	81	94	0.247179	0.419097	YES	adaptive	maintained
ENSG00000111452	ADGRD1	adhesion G protein-coupled receptor D1	145	133	81	94	0.247179	0.419097	YES	adaptive	-
ENSG00000111885	MAN1A1	mannosidase alpha class 1A member 1	145	133	81	94	0.247179	0.419097	YES	non adaptive	maintained
ENSG00000114450	GNB4	G protein subunit beta 4	145	133	81	94	0.247179	0.419097	YES	non adaptive	maintained
ENSG00000124194	GDAP1L1	ganglioside induced differentiation associated protein 1 like 1	145	133	81	94	0.247179	0.419097	YES	adaptive	-
ENSG00000132561	MATN2	matrilin 2	145	133	81	94	0.247179	0.419097	YES	adaptive	lost
ENSG00000137648	TMPRSS4	transmembrane serine protease 4	145	133	81	94	0.247179	0.419097	YES	adaptive	maintained
ENSG00000138079	SLC3A1	solute carrier family 3 member 1	145	133	81	94	0.247179	0.419097	YES	non adaptive	maintained
ENSG00000138670	RASGEF1B	RasGEF domain family member 1B	145	133	81	94	0.247179	0.419097	YES	-	-
ENSG00000146070	PLA2G7	phospholipase A2 group VII	145	133	81	94	0.247179	0.419097	YES	non adaptive	-
ENSG00000148908	RGS10	regulator of G protein signaling 10	145	133	81	94	0.247179	0.419097	YES	-	-
ENSG00000157554	ERG	ETS transcription factor ERG	145	133	81	94	0.247179	0.419097	YES	-	maintained
ENSG00000163121	NEURL3	neuralized E3 ubiquitin protein ligase 3	145	133	81	94	0.247179	0.419097	YES	adaptive	maintained
ENSG00000169248	CXCL11	C-X-C motif chemokine ligand 11	145	133	81	94	0.247179	0.419097	NO	-	-
ENSG00000169418	NPR1	natriuretic peptide receptor 1	145	133	81	94	0.247179	0.419097	YES	non adaptive	maintained
ENSG00000176788	BASP1	brain abundant membrane attached signal protein 1	145	133	81	94	0.247179	0.419097	YES	non adaptive	maintained
ENSG00000181790	ADGRB1	adhesion G protein-coupled receptor B1	145	133	81	94	0.247179	0.419097	NO	-	-
ENSG00000198053	SIRPA	signal regulatory protein alpha	145	133	81	94	0.247179	0.419097	NO	-	-
ENSG00000063180	CA11	carbonic anhydrase 11	133	145	93	82	0.289315	0.476322	YES	adaptive	maintained
ENSG00000103888	CEMIP	cell migration inducing hyaluronidase 1	133	145	93	82	0.289315	0.476322	NO	-	-
ENSG00000119950	MXI1	MAX interactor 1, dimerization protein	133	145	93	82	0.289315	0.476322	YES	non adaptive	maintained
ENSG00000138166	DUSP5	dual specificity phosphatase 5	133	145	93	82	0.289315	0.476322	YES	non adaptive	-
ENSG00000158022	TRIM63	tripartite motif containing 63	133	145	93	82	0.289315	0.476322	NO	-	-
ENSG00000163993	S100P	S100 calcium binding protein P	133	145	93	82	0.289315	0.476322	NO	-	-
ENSG00000166743	ACSM1	acyl-CoA synthetase medium chain family member 1	133	145	93	82	0.289315	0.476322	YES	-	maintained
ENSG00000169031	COL4A3	collagen type IV alpha 3 chain	133	145	93	82	0.289315	0.476322	YES	non adaptive	-
ENSG00000170743	SYT9	synaptotagmin 9	133	145	93	82	0.289315	0.476322	NO	-	-
ENSG00000205856	C22orf42	chromosome 22 open reading frame 42	133	145	93	82	0.289315	0.476322	YES	non adaptive	maintained
ENSG00000091972	CD200	CD200 molecule	144	134	82	93	0.334911	0.515527	NO	-	-
ENSG00000105255	FSD1	fibronectin type III and SPRY domain containing 1	144	134	82	93	0.334911	0.515527	YES	adaptive	-
ENSG00000105976	MET	MET proto-oncogene, receptor tyrosine kinase	144	134	82	93	0.334911	0.515527	YES	-	maintained
ENSG00000111644	ACRBP	acrosin binding protein	144	134	82	93	0.334911	0.515527	YES	adaptive	-
ENSG00000111801	BTN3A3	butyrophilin subfamily 3 member A3	144	134	82	93	0.334911	0.515527	YES	non adaptive	maintained
ENSG00000120251	GRIA2	glutamate ionotropic receptor AMPA type subunit 2	144	134	82	93	0.334911	0.515527	NO	-	-
ENSG00000123836	PFKFB2	6-phosphofructo-2-kinase/fructose-2,6-biphosphatase 2	144	134	82	93	0.334911	0.515527	YES	non adaptive	maintained
ENSG00000127129	EDN2	endothelin 2	144	134	82	93	0.334911	0.515527	YES	non adaptive	lost
ENSG00000133321	PLAAT4	phospholipase A and acyltransferase 4	144	134	82	93	0.334911	0.515527	YES	adaptive	lost
ENSG00000135899	SP110	SP110 nuclear body protein	144	134	82	93	0.334911	0.515527	YES	non adaptive	-
ENSG00000142513	ACP4	acid phosphatase 4	144	134	82	93	0.334911	0.515527	YES	-	maintained
ENSG00000147168	IL2RG	interleukin 2 receptor subunit gamma	144	134	82	93	0.334911	0.515527	YES	adaptive	lost
ENSG00000148180	GSN	gelsolin	144	134	82	93	0.334911	0.515527	YES	adaptive	maintained
ENSG00000148584	A1CF	APOBEC1 complementation factor	144	134	82	93	0.334911	0.515527	YES	adaptive	lost
ENSG00000158786	PLA2G2F	phospholipase A2 group IIF	144	134	82	93	0.334911	0.515527	YES	adaptive	-
ENSG00000163631	ALB	albumin	144	134	82	93	0.334911	0.515527	YES	non adaptive	maintained
ENSG00000165029	ABCA1	ATP binding cassette subfamily A member 1	144	134	82	93	0.334911	0.515527	YES	non adaptive	-
ENSG00000166741	NNMT	nicotinamide N-methyltransferase	144	134	82	93	0.334911	0.515527	YES	non adaptive	maintained
ENSG00000170426	SDR9C7	short chain dehydrogenase/reductase family 9C member 7	144	134	82	93	0.334911	0.515527	NO	-	-
ENSG00000181458	TMEM45A	transmembrane protein 45A	144	134	82	93	0.334911	0.515527	YES	non adaptive	-
ENSG00000183773	AIFM3	apoptosis inducing factor mitochondria associated 3	144	134	82	93	0.334911	0.515527	YES	adaptive	-
ENSG00000184584	TMEM173	transmembrane protein 173	144	134	82	93	0.334911	0.515527	YES	-	maintained
ENSG00000198846	TOX	thymocyte selection associated high mobility group box	144	134	82	93	0.334911	0.515527	NO	-	-
ENSG00000250510	GPR162	G protein-coupled receptor 162	144	134	82	93	0.334911	0.515527	NO	-	-
ENSG00000009765	IYD	iodotyrosine deiodinase	134	144	92	83	0.386	0.56539	YES	non adaptive	-
ENSG00000059804	SLC2A3	solute carrier family 2 member 3	134	144	92	83	0.386	0.56539	YES	non adaptive	maintained
ENSG00000100665	SERPINA4	serpin family A member 4	134	144	92	83	0.386	0.56539	YES	adaptive	-
ENSG00000104833	TUBB4A	tubulin beta 4A class IVa	134	144	92	83	0.386	0.56539	NO	-	-
ENSG00000127472	PLA2G5	phospholipase A2 group V	134	144	92	83	0.386	0.56539	YES	non adaptive	-
ENSG00000127954	STEAP4	STEAP4 metalloreductase	134	144	92	83	0.386	0.56539	YES	non adaptive	maintained
ENSG00000139970	RTN1	reticulon 1	134	144	92	83	0.386	0.56539	YES	non adaptive	maintained
ENSG00000148735	PLEKHS1	pleckstrin homology domain containing S1	134	144	92	83	0.386	0.56539	YES	non adaptive	maintained
ENSG00000151502	VPS26B	VPS26, retromer complex component B	134	144	92	83	0.386	0.56539	YES	non adaptive	maintained
ENSG00000159337	PLA2G4D	phospholipase A2 group IVD	134	144	92	83	0.386	0.56539	YES	non adaptive	maintained
ENSG00000164687	FABP5	fatty acid binding protein 5	134	144	92	83	0.386	0.56539	NO	-	-
ENSG00000171522	PTGER4	prostaglandin E receptor 4	134	144	92	83	0.386	0.56539	YES	adaptive	-
ENSG00000172296	SPTLC3	serine palmitoyltransferase long chain base subunit 3	134	144	92	83	0.386	0.56539	YES	-	maintained
ENSG00000181264	TMEM136	transmembrane protein 136	134	144	92	83	0.386	0.56539	YES	non adaptive	maintained
ENSG00000184470	TXNRD2	thioredoxin reductase 2	134	144	92	83	0.386	0.56539	YES	non adaptive	-
ENSG00000198125	MB	myoglobin	134	144	92	83	0.386	0.56539	YES	non adaptive	lost
ENSG00000263155	MYZAP	myocardial zonula adherens protein	134	144	92	83	0.386	0.56539	YES	adaptive	maintained
ENSG00000270765	GAS2L2	growth arrest specific 2 like 2	134	144	92	83	0.386	0.56539	YES	adaptive	lost
ENSG00000091583	APOH	apolipoprotein H	134	144	77	98	0.386217	0.56539	NO	-	-
ENSG00000273540	AGBL1	ATP/GTP binding protein like 1	126	152	72	103	0.436528	0.601445	NO	-	-
ENSG00000002834	LASP1	LIM and SH3 protein 1	143	135	83	92	0.440495	0.601445	YES	-	maintained
ENSG00000026950	BTN3A1	butyrophilin subfamily 3 member A1	143	135	83	92	0.440495	0.601445	YES	non adaptive	maintained
ENSG00000048052	HDAC9	histone deacetylase 9	143	135	83	92	0.440495	0.601445	NO	-	-
ENSG00000072274	TFRC	transferrin receptor	143	135	83	92	0.440495	0.601445	YES	non adaptive	-
ENSG00000090382	LYZ	lysozyme	143	135	83	92	0.440495	0.601445	NO	-	-
ENSG00000103269	RHBDL1	rhomboid like 1	143	135	83	92	0.440495	0.601445	NO	-	-
ENSG00000104870	FCGRT	Fc fragment of IgG receptor and transporter	143	135	83	92	0.440495	0.601445	YES	adaptive	maintained
ENSG00000106034	CPED1	cadherin like and PC-esterase domain containing 1	143	135	83	92	0.440495	0.601445	YES	non adaptive	maintained
ENSG00000117115	PADI2	peptidyl arginine deiminase 2	143	135	83	92	0.440495	0.601445	YES	adaptive	-
ENSG00000117318	ID3	inhibitor of DNA binding 3, HLH protein	143	135	83	92	0.440495	0.601445	YES	adaptive	lost
ENSG00000121753	ADGRB2	adhesion G protein-coupled receptor B2	143	135	83	92	0.440495	0.601445	NO	-	-
ENSG00000124256	ZBP1	Z-DNA binding protein 1	143	135	83	92	0.440495	0.601445	YES	non adaptive	maintained
ENSG00000126337	KRT36	keratin 36	143	135	83	92	0.440495	0.601445	YES	adaptive	-
ENSG00000146216	TTBK1	tau tubulin kinase 1	143	135	83	92	0.440495	0.601445	YES	adaptive	maintained
ENSG00000149557	FEZ1	fasciculation and elongation protein zeta 1	143	135	83	92	0.440495	0.601445	YES	adaptive	-
ENSG00000150676	CCDC83	coiled-coil domain containing 83	143	135	83	92	0.440495	0.601445	YES	non adaptive	maintained
ENSG00000154358	OBSCN	obscurin, cytoskeletal calmodulin and titin-interacting RhoGEF	143	135	83	92	0.440495	0.601445	NO	-	-
ENSG00000156587	UBE2L6	ubiquitin conjugating enzyme E2 L6	143	135	83	92	0.440495	0.601445	YES	adaptive	-
ENSG00000163827	LRRC2	leucine rich repeat containing 2	143	135	83	92	0.440495	0.601445	YES	-	-
ENSG00000164690	SHH	sonic hedgehog signaling molecule	143	135	83	92	0.440495	0.601445	YES	adaptive	maintained
ENSG00000165821	SALL2	spalt like transcription factor 2	143	135	83	92	0.440495	0.601445	YES	non adaptive	maintained
ENSG00000166432	ZMAT1	zinc finger matrin-type 1	143	135	83	92	0.440495	0.601445	NO	-	-
ENSG00000169860	P2RY1	purinergic receptor P2Y1	143	135	83	92	0.440495	0.601445	NO	-	-
ENSG00000173334	TRIB1	tribbles pseudokinase 1	143	135	83	92	0.440495	0.601445	YES	non adaptive	maintained
ENSG00000180113	TDRD6	tudor domain containing 6	143	135	83	92	0.440495	0.601445	YES	non adaptive	maintained
ENSG00000186862	PDZD7	PDZ domain containing 7	143	135	83	92	0.440495	0.601445	NO	-	-
ENSG00000215187	FAM166B	family with sequence similarity 166 member B	143	135	83	92	0.440495	0.601445	YES	non adaptive	maintained
ENSG00000004866	ST7	suppression of tumorigenicity 7	135	143	91	84	0.50018	0.656125	YES	non adaptive	maintained
ENSG00000010438	PRSS3	serine protease 3	135	143	91	84	0.50018	0.656125	YES	adaptive	lost
ENSG00000071575	TRIB2	tribbles pseudokinase 2	135	143	91	84	0.50018	0.656125	YES	non adaptive	maintained
ENSG00000100100	PIK3IP1	phosphoinositide-3-kinase interacting protein 1	135	143	91	84	0.50018	0.656125	YES	non adaptive	maintained
ENSG00000100336	APOL4	apolipoprotein L4	135	143	91	84	0.50018	0.656125	YES	non adaptive	maintained
ENSG00000128594	LRRC4	leucine rich repeat containing 4	135	143	91	84	0.50018	0.656125	YES	-	maintained
ENSG00000137878	GCOM1	GRINL1A complex locus 1	135	143	91	84	0.50018	0.656125	NO	-	-
ENSG00000153292	ADGRF1	adhesion G protein-coupled receptor F1	135	143	91	84	0.50018	0.656125	YES	non adaptive	maintained
ENSG00000154274	C4orf19	chromosome 4 open reading frame 19	135	143	91	84	0.50018	0.656125	NO	-	-
ENSG00000154553	PDLIM3	PDZ and LIM domain 3	135	143	91	84	0.50018	0.656125	YES	adaptive	maintained
ENSG00000162009	SSTR5	somatostatin receptor 5	135	143	91	84	0.50018	0.656125	NO	-	-
ENSG00000162896	PIGR	polymeric immunoglobulin receptor	135	143	91	84	0.50018	0.656125	YES	adaptive	lost
ENSG00000170379	TCAF2	TRPM8 channel associated factor 2	135	143	91	84	0.50018	0.656125	NO	-	-
ENSG00000176153	GPX2	glutathione peroxidase 2	135	143	91	84	0.50018	0.656125	YES	adaptive	lost
ENSG00000182175	RGMA	repulsive guidance molecule BMP co-receptor a	135	143	91	84	0.50018	0.656125	NO	-	-
ENSG00000196739	COL27A1	collagen type XXVII alpha 1 chain	135	143	91	84	0.50018	0.656125	YES	adaptive	-
ENSG00000232859	LYRM9	LYR motif containing 9	135	143	91	84	0.50018	0.656125	YES	-	-
ENSG00000069206	ADAM7	ADAM metallopeptidase domain 7	142	136	84	91	0.562937	0.692096	NO	-	-
ENSG00000076706	MCAM	melanoma cell adhesion molecule	142	136	84	91	0.562937	0.692096	YES	non adaptive	maintained
ENSG00000078295	ADCY2	adenylate cyclase 2	142	136	84	91	0.562937	0.692096	YES	adaptive	maintained
ENSG00000079112	CDH17	cadherin 17	142	136	84	91	0.562937	0.692096	YES	adaptive	maintained
ENSG00000079689	SCGN	secretagogin, EF-hand calcium binding protein	142	136	84	91	0.562937	0.692096	YES	adaptive	-
ENSG00000085741	WNT11	Wnt family member 11	142	136	84	91	0.562937	0.692096	YES	adaptive	lost
ENSG00000099937	SERPIND1	serpin family D member 1	142	136	84	91	0.562937	0.692096	NO	-	-
ENSG00000107954	NEURL1	neuralized E3 ubiquitin protein ligase 1	142	136	84	91	0.562937	0.692096	YES	adaptive	maintained
ENSG00000112320	SOBP	sine oculis binding protein homolog	142	136	84	91	0.562937	0.692096	YES	non adaptive	maintained
ENSG00000124429	POF1B	POF1B actin binding protein	142	136	84	91	0.562937	0.692096	YES	adaptive	lost
ENSG00000135678	CPM	carboxypeptidase M	142	136	84	91	0.562937	0.692096	NO	-	-
ENSG00000139629	GALNT6	polypeptide N-acetylgalactosaminyltransferase 6	142	136	84	91	0.562937	0.692096	YES	adaptive	-
ENSG00000144331	ZNF385B	zinc finger protein 385B	142	136	84	91	0.562937	0.692096	YES	non adaptive	-
ENSG00000154438	ASZ1	ankyrin repeat, SAM and basic leucine zipper domain containing 1	142	136	84	91	0.562937	0.692096	YES	non adaptive	maintained
ENSG00000155850	SLC26A2	solute carrier family 26 member 2	142	136	84	91	0.562937	0.692096	YES	-	maintained
ENSG00000159182	PRAC1	PRAC1 small nuclear protein	142	136	84	91	0.562937	0.692096	YES	adaptive	-
ENSG00000159216	RUNX1	RUNX family transcription factor 1	142	136	84	91	0.562937	0.692096	NO	-	-
ENSG00000168824	NSG1	neuronal vesicle trafficking associated 1	142	136	84	91	0.562937	0.692096	YES	-	maintained
ENSG00000170915	PAQR8	progestin and adipoQ receptor family member 8	142	136	84	91	0.562937	0.692096	YES	-	lost
ENSG00000178882	RFLNA	refilin A	142	136	84	91	0.562937	0.692096	YES	adaptive	-
ENSG00000182179	UBA7	ubiquitin like modifier activating enzyme 7	142	136	84	91	0.562937	0.692096	NO	-	-
ENSG00000183778	B3GALT5	beta-1,3-galactosyltransferase 5	142	136	84	91	0.562937	0.692096	YES	adaptive	-
ENSG00000184304	PRKD1	protein kinase D1	142	136	84	91	0.562937	0.692096	YES	-	-
ENSG00000187510	C12orf74	chromosome 12 open reading frame 74	142	136	84	91	0.562937	0.692096	YES	non adaptive	maintained
ENSG00000198673	TAFA2	TAFA chemokine like family member 2	142	136	84	91	0.562937	0.692096	NO	-	-
ENSG00000203952	CCDC160	coiled-coil domain containing 160	142	136	84	91	0.562937	0.692096	YES	non adaptive	lost
ENSG00000203995	ZYG11A	zyg-11 family member A, cell cycle regulator	142	136	84	91	0.562937	0.692096	YES	-	maintained
ENSG00000205517	RGL3	ral guanine nucleotide dissociation stimulator like 3	142	136	84	91	0.562937	0.692096	YES	non adaptive	maintained
ENSG00000261341	LOC105372440	uncharacterized LOC105372440	142	136	84	91	0.562937	0.692096	YES	-	maintained
ENSG00000012822	CALCOCO1	calcium binding and coiled-coil domain 1	136	142	90	85	0.630124	0.744097	YES	non adaptive	maintained
ENSG00000072682	P4HA2	prolyl 4-hydroxylase subunit alpha 2	136	142	90	85	0.630124	0.744097	NO	-	-
ENSG00000078596	ITM2A	integral membrane protein 2A	136	142	90	85	0.630124	0.744097	YES	-	maintained
ENSG00000106038	EVX1	even-skipped homeobox 1	136	142	90	85	0.630124	0.744097	YES	-	maintained
ENSG00000118271	TTR	transthyretin	136	142	90	85	0.630124	0.744097	YES	non adaptive	-
ENSG00000131831	RAI2	retinoic acid induced 2	136	142	90	85	0.630124	0.744097	YES	-	maintained
ENSG00000135426	TESPA1	thymocyte expressed, positive selection associated 1	136	142	90	85	0.630124	0.744097	YES	non adaptive	maintained
ENSG00000138764	CCNG2	cyclin G2	136	142	90	85	0.630124	0.744097	YES	non adaptive	maintained
ENSG00000144649	GASK1A	golgi associated kinase 1A	136	142	90	85	0.630124	0.744097	NO	-	-
ENSG00000153446	C16orf89	chromosome 16 open reading frame 89	136	142	90	85	0.630124	0.744097	YES	-	maintained
ENSG00000172238	ATOH1	atonal bHLH transcription factor 1	136	142	90	85	0.630124	0.744097	YES	non adaptive	maintained
ENSG00000173702	MUC13	mucin 13, cell surface associated	136	142	90	85	0.630124	0.744097	YES	adaptive	-
ENSG00000174080	CTSF	cathepsin F	136	142	90	85	0.630124	0.744097	YES	non adaptive	-
ENSG00000175832	ETV4	ETS variant 4	136	142	90	85	0.630124	0.744097	NO	-	-
ENSG00000178031	ADAMTSL1	ADAMTS like 1	136	142	90	85	0.630124	0.744097	NO	-	-
ENSG00000181634	TNFSF15	TNF superfamily member 15	136	142	90	85	0.630124	0.744097	YES	-	maintained
ENSG00000186470	BTN3A2	butyrophilin subfamily 3 member A2	136	142	90	85	0.630124	0.744097	YES	non adaptive	maintained
ENSG00000189334	S100A14	S100 calcium binding protein A14	136	142	90	85	0.630124	0.744097	YES	adaptive	lost
ENSG00000276644	DACH1	dachshund family transcription factor 1	136	142	90	85	0.630124	0.744097	YES	non adaptive	maintained
ENSG00000035664	DAPK2	death associated protein kinase 2	141	137	85	90	0.699763	0.798123	YES	-	-
ENSG00000058085	LAMC2	laminin subunit gamma 2	141	137	85	90	0.699763	0.798123	YES	non adaptive	maintained
ENSG00000065882	TBC1D1	TBC1 domain family member 1	141	137	85	90	0.699763	0.798123	YES	adaptive	lost
ENSG00000100802	C14orf93	chromosome 14 open reading frame 93	141	137	85	90	0.699763	0.798123	YES	non adaptive	maintained
ENSG00000100968	NFATC4	nuclear factor of activated T cells 4	141	137	85	90	0.699763	0.798123	YES	non adaptive	-
ENSG00000108947	EFNB3	ephrin B3	141	137	85	90	0.699763	0.798123	YES	-	maintained
ENSG00000112077	RHAG	Rh associated glycoprotein	141	137	85	90	0.699763	0.798123	NO	-	-
ENSG00000116661	FBXO2	F-box protein 2	141	137	85	90	0.699763	0.798123	YES	adaptive	-
ENSG00000125430	HS3ST3B1	heparan sulfate-glucosamine 3-sulfotransferase 3B1	141	137	85	90	0.699763	0.798123	YES	-	maintained
ENSG00000132821	VSTM2L	V-set and transmembrane domain containing 2 like	141	137	85	90	0.699763	0.798123	YES	adaptive	-
ENSG00000151320	AKAP6	A-kinase anchoring protein 6	141	137	85	90	0.699763	0.798123	NO	-	-
ENSG00000164488	DACT2	dishevelled binding antagonist of beta catenin 2	141	137	85	90	0.699763	0.798123	YES	adaptive	-
ENSG00000164520	RAET1E	retinoic acid early transcript 1E	141	137	85	90	0.699763	0.798123	NO	-	-
ENSG00000169302	STK32A	serine/threonine kinase 32A	141	137	85	90	0.699763	0.798123	YES	adaptive	maintained
ENSG00000174640	SLCO2A1	solute carrier organic anion transporter family member 2A1	141	137	85	90	0.699763	0.798123	YES	non adaptive	maintained
ENSG00000179256	SMCO3	single-pass membrane protein with coiled-coil domains 3	141	137	85	90	0.699763	0.798123	YES	-	-
ENSG00000231738	TSPAN19	tetraspanin 19	141	137	85	90	0.699763	0.798123	YES	-	maintained
ENSG00000006788	MYH13	myosin heavy chain 13	137	141	89	86	0.772641	0.850504	YES	-	maintained
ENSG00000023445	BIRC3	baculoviral IAP repeat containing 3	137	141	89	86	0.772641	0.850504	YES	-	-
ENSG00000064205	CCN5	cellular communication network factor 5	137	141	89	86	0.772641	0.850504	YES	adaptive	-
ENSG00000106565	TMEM176B	transmembrane protein 176B	137	141	89	86	0.772641	0.850504	YES	adaptive	-
ENSG00000114200	BCHE	butyrylcholinesterase	137	141	89	86	0.772641	0.850504	NO	-	-
ENSG00000118503	TNFAIP3	TNF alpha induced protein 3	137	141	89	86	0.772641	0.850504	YES	-	lost
ENSG00000120885	CLU	clusterin	137	141	89	86	0.772641	0.850504	YES	-	-
ENSG00000124635	HIST1H2BJ	histone cluster 1 H2B family member j	137	141	89	86	0.772641	0.850504	NO	-	-
ENSG00000128203	ASPHD2	aspartate beta-hydroxylase domain containing 2	137	141	89	86	0.772641	0.850504	NO	-	-
ENSG00000142733	MAP3K6	mitogen-activated protein kinase kinase kinase 6	137	141	89	86	0.772641	0.850504	YES	-	-
ENSG00000151883	PARP8	poly(ADP-ribose) polymerase family member 8	137	141	89	86	0.772641	0.850504	YES	non adaptive	maintained
ENSG00000153029	MR1	major histocompatibility complex, class I-related	137	141	89	86	0.772641	0.850504	YES	adaptive	-
ENSG00000153234	NR4A2	nuclear receptor subfamily 4 group A member 2	137	141	89	86	0.772641	0.850504	YES	non adaptive	maintained
ENSG00000159640	ACE	angiotensin I converting enzyme	137	141	89	86	0.772641	0.850504	NO	-	-
ENSG00000169855	ROBO1	roundabout guidance receptor 1	137	141	89	86	0.772641	0.850504	NO	-	-
ENSG00000174099	MSRB3	methionine sulfoxide reductase B3	137	141	89	86	0.772641	0.850504	YES	adaptive	-
ENSG00000196660	SLC30A10	solute carrier family 30 member 10	137	141	89	86	0.772641	0.850504	YES	non adaptive	-
ENSG00000211452	DIO1	iodothyronine deiodinase 1	137	141	89	86	0.772641	0.850504	YES	adaptive	-
ENSG00000105205	CLC	Charcot-Leyden crystal galectin	116	162	75	100	0.84532	0.90445	YES	adaptive	-
ENSG00000007216	SLC13A2	solute carrier family 13 member 2	140	138	86	89	0.847104	0.90445	YES	non adaptive	lost
ENSG00000108932	SLC16A6	solute carrier family 16 member 6	140	138	86	89	0.847104	0.90445	YES	-	maintained
ENSG00000125347	IRF1	interferon regulatory factor 1	140	138	86	89	0.847104	0.90445	YES	-	-
ENSG00000129946	SHC2	SHC adaptor protein 2	140	138	86	89	0.847104	0.90445	YES	adaptive	-
ENSG00000137393	RNF144B	ring finger protein 144B	140	138	86	89	0.847104	0.90445	YES	-	-
ENSG00000137474	MYO7A	myosin VIIA	140	138	86	89	0.847104	0.90445	NO	-	-
ENSG00000152936	LMNTD1	lamin tail domain containing 1	140	138	86	89	0.847104	0.90445	YES	non adaptive	maintained
ENSG00000162723	SLAMF9	SLAM family member 9	140	138	86	89	0.847104	0.90445	YES	non adaptive	-
ENSG00000162804	SNED1	sushi, nidogen and EGF like domains 1	140	138	86	89	0.847104	0.90445	NO	-	-
ENSG00000186469	GNG2	G protein subunit gamma 2	140	138	86	89	0.847104	0.90445	YES	non adaptive	maintained
ENSG00000187837	HIST1H1C	histone cluster 1 H1 family member c	140	138	86	89	0.847104	0.90445	NO	-	-
ENSG00000188257	PLA2G2A	phospholipase A2 group IIA	140	138	86	89	0.847104	0.90445	YES	-	maintained
ENSG00000197444	OGDHL	oxoglutarate dehydrogenase like	140	138	86	89	0.847104	0.90445	NO	-	-
ENSG00000213889	PPM1N	protein phosphatase, Mg2+/Mn2+ dependent 1N (putative)	140	138	86	89	0.847104	0.90445	YES	adaptive	-
ENSG00000164451	CALHM4	calcium homeostasis modulator family member 4	135	143	83	92	0.847126	0.90445	YES	-	-
ENSG00000119866	BCL11A	BAF chromatin remodeling complex subunit BCL11A	138	140	88	87	0.923278	0.962242	YES	adaptive	-
ENSG00000132563	REEP2	receptor accessory protein 2	138	140	88	87	0.923278	0.962242	YES	non adaptive	maintained
ENSG00000137843	PAK6	p21 (RAC1) activated kinase 6	138	140	88	87	0.923278	0.962242	YES	-	-
ENSG00000139117	CPNE8	copine 8	138	140	88	87	0.923278	0.962242	YES	non adaptive	lost
ENSG00000155846	PPARGC1B	PPARG coactivator 1 beta	138	140	88	87	0.923278	0.962242	YES	adaptive	-
ENSG00000162981	LRATD1	LRAT domain containing 1	138	140	88	87	0.923278	0.962242	YES	-	-
ENSG00000166046	TCP11L2	t-complex 11 like 2	138	140	88	87	0.923278	0.962242	YES	non adaptive	-
ENSG00000166546	BEAN1	brain expressed associated with NEDD4 1	138	140	88	87	0.923278	0.962242	YES	non adaptive	maintained
ENSG00000168874	ATOH8	atonal bHLH transcription factor 8	138	140	88	87	0.923278	0.962242	YES	non adaptive	-
ENSG00000180573	HIST1H2AC	histone cluster 1 H2A family member c	138	140	88	87	0.923278	0.962242	NO	-	-
ENSG00000181449	SOX2	SRY-box 2	138	140	88	87	0.923278	0.962242	YES	adaptive	lost
ENSG00000183654	MARCH11	membrane associated ring-CH-type finger 11	138	140	88	87	0.923278	0.962242	YES	adaptive	lost
ENSG00000214562	NUTM2D	NUT family member 2D	138	140	88	87	0.923278	0.962242	NO	-	-
ENSG00000011638	TMEM159	transmembrane protein 159	139	139	87	88	1	1	YES	adaptive	-
ENSG00000067066	SP100	SP100 nuclear antigen	139	139	87	88	1	1	YES	adaptive	-
ENSG00000077063	CTTNBP2	cortactin binding protein 2	139	139	87	88	1	1	YES	non adaptive	maintained
ENSG00000077150	NFKB2	nuclear factor kappa B subunit 2	139	139	87	88	1	1	YES	-	-
ENSG00000100196	KDELR3	KDEL endoplasmic reticulum protein retention receptor 3	139	139	87	88	1	1	NO	-	-
ENSG00000109205	ODAM	odontogenic, ameloblast associated	139	139	87	88	1	1	NO	-	-
ENSG00000112149	CD83	CD83 molecule	139	139	87	88	1	1	YES	adaptive	-
ENSG00000124496	TRERF1	transcriptional regulating factor 1	139	139	87	88	1	1	NO	-	-
ENSG00000125968	ID1	inhibitor of DNA binding 1, HLH protein	139	139	87	88	1	1	YES	-	-
ENSG00000135226	UGT2B28	UDP glucuronosyltransferase family 2 member B28	139	139	87	88	1	1	NO	-	-
ENSG00000135374	ELF5	E74 like ETS transcription factor 5	139	139	87	88	1	1	YES	non adaptive	maintained
ENSG00000138100	TRIM54	tripartite motif containing 54	139	139	87	88	1	1	YES	adaptive	-
ENSG00000142089	IFITM3	interferon induced transmembrane protein 3	139	139	87	88	1	1	YES	adaptive	lost
ENSG00000147155	EBP	EBP cholestenol delta-isomerase	139	139	87	88	1	1	NO	-	-
ENSG00000152763	WDR78	WD repeat domain 78	139	139	87	88	1	1	NO	-	-
ENSG00000152952	PLOD2	procollagen-lysine,2-oxoglutarate 5-dioxygenase 2	139	139	87	88	1	1	YES	non adaptive	-
ENSG00000163810	TGM4	transglutaminase 4	139	139	87	88	1	1	NO	-	-
ENSG00000172478	MAB21L4	mab-21 like 4	139	139	87	88	1	1	YES	-	lost
ENSG00000176170	SPHK1	sphingosine kinase 1	139	139	87	88	1	1	NO	-	-
ENSG00000178796	RIIAD1	regulatory subunit of type II PKA R-subunit (RIIa) domain containing 1	139	139	87	88	1	1	YES	adaptive	lost
ENSG00000184678	HIST2H2BE	histone cluster 2 H2B family member e	139	139	87	88	1	1	NO	-	-
ENSG00000216588	IGSF23	immunoglobulin superfamily member 23	139	139	87	88	1	1	NO	-	-
ENSG00000237489	C10orf143	chromosome 10 open reading frame 143	139	139	87	88	1	1	YES	-	-
